# Supplementary material for: Site Specific Modification of Adeno-Associated Virus Enables Both Fluorescent Imaging of Viral Particles and Characterization of the Capsid Interactome
Source: Sci Rep. 2017 Nov 7;7:14766. doi: 10.1038/s41598-017-15255-2 (PMC5676692; doi:10.1038/s41598-017-15255-2)
Supplement: Supplementary file 2 — Table S1 [file 41598_2017_15255_MOESM2_ESM.xlsx]

## Sheet: Table S1
Supplemental Table 1. List of proteins obtained following LC/MS analysis of proteins from HEK whole cell lysates directly labelled in vitro
	Majority protein IDs	Protein names	Gene names	Fasta headers	Number of proteins	Peptides 1-Plus virus	Peptides 2-Minus virus	Unique peptides 1-Plus virus	Unique peptides 2-Minus virus	MS/MS Count	Mol. weight [kDa]	Sequence coverage Plus virus [%]	Sequence coverage Minus virus [%]	Intensity Plus virus	Intensity Minus virus	Ratio Plus/Minus virus	iBAQ Plus virus	iBAQ Minus virus
	J3QRS3;P19105;O14950;P24844	Myosin regulatory light chain 12A	MYL12A	>tr|J3QRS3|J3QRS3_HUMAN Myosin regulatory light chain 12A OS=Homo sapiens GN=MYL12A PE=1 SV=1;>sp|P19105|ML12A_HUMAN Myosin regulatory light chain 12A OS=Homo sapiens GN=MYL12A PE=1 SV=2;>sp|O14950|ML12B_HUMAN Myosin regulatory light chain 12B OS=Homo sapi	5	4	0	4	0	6	20.457	22.6	0	5627800	NaN	Plus virus specific	562780	NaN
	sp|Q89269|REP40_AAV2S;sp|P03132|REP68_AAV2S;sp|Q89270|REP52_AAV2S;sp|Q89268|REP78_AAV2S;tr|Q670R7|Q670R7_9VIRU;tr|Q670R3|Q670R3_9VIRU	Protein Rep68	Rep40	>sp|Q89269|REP40_AAV2S Protein Rep40 OS=Adeno-associated virus 2 (isolate Srivastava/1982) GN=Rep40 PE=1 SV=1;>sp|P03132|REP68_AAV2S Protein Rep68 OS=Adeno-associated virus 2 (isolate Srivastava/1982) GN=Rep68 PE=1 SV=1;>sp|Q89270|REP52_AAV2S Protein Rep52	9	6	0	6	0	23	34.964	15.1	0	1933100	NaN	Plus virus specific	161090	NaN
	P23528;E9PP50;E9PS23;G3V1A4;E9PK25	Cofilin-1	CFL1	>sp|P23528|COF1_HUMAN Cofilin-1 OS=Homo sapiens GN=CFL1 PE=1 SV=3;>tr|E9PP50|E9PP50_HUMAN Cofilin-1 (Fragment) OS=Homo sapiens GN=CFL1 PE=1 SV=5;>tr|E9PS23|E9PS23_HUMAN Cofilin-1 (Fragment) OS=Homo sapiens GN=CFL1 PE=1 SV=5;>tr|G3V1A4|G3V1A4_HUMAN Cofilin	8	4	0	4	0	5	18.502	25.9	0	1081500	NaN	Plus virus specific	108150	NaN
	D6R9Q9;Q16643	Drebrin	DBN1	>tr|D6R9Q9|D6R9Q9_HUMAN Drebrin OS=Homo sapiens GN=DBN1 PE=1 SV=1;>sp|Q16643|DREB_HUMAN Drebrin OS=Homo sapiens GN=DBN1 PE=1 SV=4	2	2	0	2	0	8	41.447	16.1	0	998970	NaN	Plus virus specific	90815	NaN
	F8W1I5;P14649;F8VPF3;F8W1R7;J3KND3;G8JLA2;G3V1V0;B7Z6Z4;P60660	Myosin light chain 6B	MYL6B	>tr|F8W1I5|F8W1I5_HUMAN Myosin light chain 6B OS=Homo sapiens GN=MYL6B PE=1 SV=1;>sp|P14649|MYL6B_HUMAN Myosin light chain 6B OS=Homo sapiens GN=MYL6B PE=1 SV=1;>tr|F8VPF3|F8VPF3_HUMAN Myosin light polypeptide 6 (Fragment) OS=Homo sapiens GN=MYL6 PE=1 SV=1	9	2	0	2	0	2	19.036	13.1	0	956460	NaN	Plus virus specific	86951	NaN
	P47914	60S ribosomal protein L29	RPL29	>sp|P47914|RL29_HUMAN 60S ribosomal protein L29 OS=Homo sapiens GN=RPL29 PE=1 SV=2	1	2	1	2	1	3	17.752	10.1	9.4	213670	NaN	Plus virus specific	53418	NaN
	P69905;G3V1N2	Hemoglobin subunit alpha	HBA1	>sp|P69905|HBA_HUMAN Hemoglobin subunit alpha OS=Homo sapiens GN=HBA1 PE=1 SV=2;>tr|G3V1N2|G3V1N2_HUMAN HCG1745306, isoform CRA_a OS=Homo sapiens GN=HBA2 PE=1 SV=1	2	2	1	1	0	3	15.257	16.9	6.3	422870	NaN	Plus virus specific	52859	NaN
	C9J7B1;C9K068;H7C333;O75323	Protein NipSnap homolog 2 (Fragment)	GBAS	>tr|C9J7B1|C9J7B1_HUMAN Protein NipSnap homolog 2 (Fragment) OS=Homo sapiens GN=GBAS PE=1 SV=1;>tr|C9K068|C9K068_HUMAN Protein NipSnap homolog 2 (Fragment) OS=Homo sapiens GN=GBAS PE=1 SV=5;>tr|H7C333|H7C333_HUMAN Protein NipSnap homolog 2 (Fragment) OS=Ho	4	1	0	1	0	1	7.939	13.8	0	190480	NaN	Plus virus specific	47620	NaN
	Q9UPM9	B9 domain-containing protein 1	B9D1	>sp|Q9UPM9|B9D1_HUMAN B9 domain-containing protein 1 OS=Homo sapiens GN=B9D1 PE=2 SV=1	1	2	0	2	0	2	22.775	12.3	0	443880	NaN	Plus virus specific	44388	NaN
	Q9Y5S9	RNA-binding protein 8A	RBM8A	>sp|Q9Y5S9|RBM8A_HUMAN RNA-binding protein 8A OS=Homo sapiens GN=RBM8A PE=1 SV=1	1	1	0	1	0	2	19.889	10.9	0	248760	NaN	Plus virus specific	31095	NaN
	O00264	Membrane-associated progesterone receptor component 1	PGRMC1	>sp|O00264|PGRC1_HUMAN Membrane-associated progesterone receptor component 1 OS=Homo sapiens GN=PGRMC1 PE=1 SV=3	1	3	0	3	0	4	21.671	22.1	0	248630	NaN	Plus virus specific	31079	NaN
	tr|Q6JC40|Q6JC40_9VIRU;tr|Q6JC23|Q6JC23_9VIRU;tr|Q6JC22|Q6JC22_9VIRU	Capsid protein VP1	cap	>tr|Q6JC40|Q6JC40_9VIRU Capsid protein VP1 OS=Adeno-associated virus 9 GN=cap PE=1 SV=1;>tr|Q6JC23|Q6JC23_9VIRU Capsid protein VP1 OS=Adeno-associated virus GN=cap PE=4 SV=1;>tr|Q6JC22|Q6JC22_9VIRU Capsid protein VP1 OS=Adeno-associated virus GN=cap PE=4 S	3	2	0	2	0	16	81.379	3.1	0	969830	NaN	Plus virus specific	25522	NaN
	H3BNG6;H3BU94;H3BNE1;H3BR18;H3BM38;H3BPJ0;O00161	Synaptosomal-associated protein 23	SNAP23	>tr|H3BNG6|H3BNG6_HUMAN Synaptosomal-associated protein 23 OS=Homo sapiens GN=SNAP23 PE=1 SV=1;>tr|H3BU94|H3BU94_HUMAN Synaptosomal-associated protein 23 OS=Homo sapiens GN=SNAP23 PE=1 SV=1;>tr|H3BNE1|H3BNE1_HUMAN Synaptosomal-associated protein 23 OS=Homo	7	1	0	1	0	1	5.1107	27.3	0	68204	NaN	Plus virus specific	22735	NaN
	H3BRW3;H3BRD2;P55789	FAD-linked sulfhydryl oxidase ALR	GFER	>tr|H3BRW3|H3BRW3_HUMAN FAD-linked sulfhydryl oxidase ALR OS=Homo sapiens GN=GFER PE=1 SV=1;>tr|H3BRD2|H3BRD2_HUMAN Sulfhydryl oxidase (Fragment) OS=Homo sapiens GN=GFER PE=1 SV=1;>sp|P55789|ALR_HUMAN FAD-linked sulfhydryl oxidase ALR OS=Homo sapiens GN=GF	3	1	0	1	0	2	11.66	22.9	0	127250	NaN	Plus virus specific	21208	NaN
	C9JA28;Q9UNL2	Translocon-associated protein subunit gamma	SSR3	>tr|C9JA28|C9JA28_HUMAN Translocon-associated protein subunit gamma OS=Homo sapiens GN=SSR3 PE=1 SV=1;>sp|Q9UNL2|SSRG_HUMAN Translocon-associated protein subunit gamma OS=Homo sapiens GN=SSR3 PE=1 SV=1	2	1	0	1	0	1	20.161	8	0	77440	NaN	Plus virus specific	15488	NaN
	B4DDK6;O14925;Q5SRD1	Putative mitochondrial import inner membrane translocase subunit Tim23B	TIMM23B	>tr|B4DDK6|B4DDK6_HUMAN Putative mitochondrial import inner membrane translocase subunit Tim23B OS=Homo sapiens GN=TIMM23B PE=2 SV=1;>sp|O14925|TIM23_HUMAN Mitochondrial import inner membrane translocase subunit Tim23 OS=Homo sapiens GN=TIMM23 PE=1 SV=1;>s	3	1	0	1	0	2	14.6	12.1	0	76700	NaN	Plus virus specific	15340	NaN
	Q4VY20;Q4VY19;P31946	14-3-3 protein beta/alpha (Fragment)	YWHAB	>tr|Q4VY20|Q4VY20_HUMAN 14-3-3 protein beta/alpha (Fragment) OS=Homo sapiens GN=YWHAB PE=1 SV=1;>tr|Q4VY19|Q4VY19_HUMAN 14-3-3 protein beta/alpha (Fragment) OS=Homo sapiens GN=YWHAB PE=1 SV=1;>sp|P31946|1433B_HUMAN 14-3-3 protein beta/alpha OS=Homo sapiens	3	1	1	1	0	1	8.4284	16.2	21.6	64419	NaN	Plus virus specific	12884	NaN
	F5H5N1;F5GXJ1;O75251;A0A087WXF6;A0A087WTI3	NADH dehydrogenase [ubiquinone] iron-sulfur protein 7, mitochondrial	NDUFS7	>tr|F5H5N1|F5H5N1_HUMAN NADH dehydrogenase [ubiquinone] iron-sulfur protein 7, mitochondrial OS=Homo sapiens GN=NDUFS7 PE=1 SV=1;>tr|F5GXJ1|F5GXJ1_HUMAN NADH dehydrogenase [ubiquinone] iron-sulfur protein 7, mitochondrial OS=Homo sapiens GN=NDUFS7 PE=1 SV=	5	2	0	2	0	2	19.77	12.6	0	127050	NaN	Plus virus specific	12705	NaN
	A6NF31;O75665	Oral-facial-digital syndrome 1 protein	OFD1	>tr|A6NF31|A6NF31_HUMAN Oral-facial-digital syndrome 1 protein OS=Homo sapiens GN=OFD1 PE=1 SV=1;>sp|O75665|OFD1_HUMAN Oral-facial-digital syndrome 1 protein OS=Homo sapiens GN=OFD1 PE=1 SV=1	2	1	0	1	0	1	100.96	1.6	0	594070	NaN	Plus virus specific	12124	NaN
	P62805	Histone H4	HIST1H4A	>sp|P62805|H4_HUMAN Histone H4 OS=Homo sapiens GN=HIST1H4A PE=1 SV=2	1	1	0	1	0	1	11.367	9.7	0	65093	NaN	Plus virus specific	10849	NaN
	D6RD67	Methylcrotonoyl-CoA carboxylase beta chain, mitochondrial (Fragment)	MCCC2	>tr|D6RD67|D6RD67_HUMAN Methylcrotonoyl-CoA carboxylase beta chain, mitochondrial (Fragment) OS=Homo sapiens GN=MCCC2 PE=1 SV=2	1	11	15	1	0	2	31.578	28.7	47.2	153370	NaN	Plus virus specific	10224	NaN
	P63261;I3L3I0;I3L1U9	Actin, cytoplasmic 2	ACTG1	>sp|P63261|ACTG_HUMAN Actin, cytoplasmic 2 OS=Homo sapiens GN=ACTG1 PE=1 SV=1;>tr|I3L3I0|I3L3I0_HUMAN Actin, cytoplasmic 2 (Fragment) OS=Homo sapiens GN=ACTG1 PE=1 SV=1;>tr|I3L1U9|I3L1U9_HUMAN Actin, cytoplasmic 2 (Fragment) OS=Homo sapiens GN=ACTG1 PE=1 S	7	23	19	1	0	1	41.792	49.6	42.1	162390	NaN	Plus virus specific	8119.3	NaN
	H7BYH4;P00441	Superoxide dismutase [Cu-Zn]	SOD1	>tr|H7BYH4|H7BYH4_HUMAN Superoxide dismutase [Cu-Zn] OS=Homo sapiens GN=SOD1 PE=1 SV=1;>sp|P00441|SODC_HUMAN Superoxide dismutase [Cu-Zn] OS=Homo sapiens GN=SOD1 PE=1 SV=2	2	1	0	1	0	1	13.909	8.9	0	50410	NaN	Plus virus specific	7201.4	NaN
	E7ENT5;E7EV45;Q9ULF5	Zinc transporter ZIP10 (Fragment)	SLC39A10	>tr|E7ENT5|E7ENT5_HUMAN Zinc transporter ZIP10 (Fragment) OS=Homo sapiens GN=SLC39A10 PE=1 SV=1;>tr|E7EV45|E7EV45_HUMAN Zinc transporter ZIP10 (Fragment) OS=Homo sapiens GN=SLC39A10 PE=1 SV=1;>sp|Q9ULF5|S39AA_HUMAN Zinc transporter ZIP10 OS=Homo sapiens GN	3	1	0	1	0	1	14.828	9.5	0	42974	NaN	Plus virus specific	7162.4	NaN
	J3KN67;P06753	Tropomyosin alpha-3 chain	TPM3	>tr|J3KN67|J3KN67_HUMAN Tropomyosin alpha-3 chain OS=Homo sapiens GN=TPM3 PE=1 SV=1;>sp|P06753|TPM3_HUMAN Tropomyosin alpha-3 chain OS=Homo sapiens GN=TPM3 PE=1 SV=2	2	4	0	1	0	1	33.222	17.5	0	121470	NaN	Plus virus specific	7145.3	NaN
	A6PVC9;Q9UGP8	Translocation protein SEC63 homolog (Fragment)	SEC63	>tr|A6PVC9|A6PVC9_HUMAN Translocation protein SEC63 homolog (Fragment) OS=Homo sapiens GN=SEC63 PE=1 SV=1;>sp|Q9UGP8|SEC63_HUMAN Translocation protein SEC63 homolog OS=Homo sapiens GN=SEC63 PE=1 SV=2	2	1	0	1	0	1	18.6	6.8	0	49649	NaN	Plus virus specific	7092.7	NaN
	E7ES96;P49768	Presenilin	PSEN1	>tr|E7ES96|E7ES96_HUMAN Presenilin OS=Homo sapiens GN=PSEN1 PE=1 SV=1;>sp|P49768|PSN1_HUMAN Presenilin-1 OS=Homo sapiens GN=PSEN1 PE=1 SV=1	2	1	0	1	0	2	42.082	5.1	0	104040	NaN	Plus virus specific	6936.1	NaN
	P63267;P68133;P68032;P62736;A6NL76;F8WB63;B8ZZJ2;C9JFL5;F6UVQ4;F6QUT6	Actin, gamma-enteric smooth muscle	ACTG2	>sp|P63267|ACTH_HUMAN Actin, gamma-enteric smooth muscle OS=Homo sapiens GN=ACTG2 PE=1 SV=1;>sp|P68133|ACTS_HUMAN Actin, alpha skeletal muscle OS=Homo sapiens GN=ACTA1 PE=1 SV=1;>sp|P68032|ACTC_HUMAN Actin, alpha cardiac muscle 1 OS=Homo sapiens GN=ACTC1 P	10	14	13	1	0	2	41.876	28.7	24.5	136190	NaN	Plus virus specific	6809.6	NaN
	E9PN51;F8W9K7;E9PPW7;O00217	NADH dehydrogenase [ubiquinone] iron-sulfur protein 8, mitochondrial (Fragment)	NDUFS8	>tr|E9PN51|E9PN51_HUMAN NADH dehydrogenase [ubiquinone] iron-sulfur protein 8, mitochondrial (Fragment) OS=Homo sapiens GN=NDUFS8 PE=1 SV=1;>tr|F8W9K7|F8W9K7_HUMAN NADH dehydrogenase [ubiquinone] iron-sulfur protein 8, mitochondrial (Fragment) OS=Homo sapi	4	1	0	1	0	2	12.405	10.9	0	59529	NaN	Plus virus specific	6614.3	NaN
	B0QZ43;E5RHW4;O94905;O75477	Erlin-1 (Fragment)	ERLIN1	>tr|B0QZ43|B0QZ43_HUMAN Erlin-1 (Fragment) OS=Homo sapiens GN=ERLIN1 PE=1 SV=1;>tr|E5RHW4|E5RHW4_HUMAN Erlin-2 (Fragment) OS=Homo sapiens GN=ERLIN2 PE=1 SV=1;>sp|O94905|ERLN2_HUMAN Erlin-2 OS=Homo sapiens GN=ERLIN2 PE=1 SV=1;>sp|O75477|ERLN1_HUMAN Erlin-1	4	1	0	1	0	1	31.077	4.4	0	94325	NaN	Plus virus specific	6288.4	NaN
	Q9NRF9	DNA polymerase epsilon subunit 3	POLE3	>sp|Q9NRF9|DPOE3_HUMAN DNA polymerase epsilon subunit 3 OS=Homo sapiens GN=POLE3 PE=1 SV=1	1	1	0	1	0	1	16.859	10.9	0	41362	NaN	Plus virus specific	5170.2	NaN
	Q86U90	YrdC domain-containing protein, mitochondrial	YRDC	>sp|Q86U90|YRDC_HUMAN YrdC domain-containing protein, mitochondrial OS=Homo sapiens GN=YRDC PE=1 SV=1	1	1	1	1	1	2	29.328	6.1	6.1	62018	NaN	Plus virus specific	4770.6	NaN
	Q03252	Lamin-B2	LMNB2	>sp|Q03252|LMNB2_HUMAN Lamin-B2 OS=Homo sapiens GN=LMNB2 PE=1 SV=3	1	4	1	1	0	1	67.688	7.3	2	148170	NaN	Plus virus specific	4115.7	NaN
	Q9H773	dCTP pyrophosphatase 1	DCTPP1	>sp|Q9H773|DCTP1_HUMAN dCTP pyrophosphatase 1 OS=Homo sapiens GN=DCTPP1 PE=1 SV=1	1	1	0	1	0	1	18.681	12.4	0	42639	NaN	Plus virus specific	3876.2	NaN
	Q9NZ53	Podocalyxin-like protein 2	PODXL2	>sp|Q9NZ53|PDXL2_HUMAN Podocalyxin-like protein 2 OS=Homo sapiens GN=PODXL2 PE=1 SV=1	1	1	1	1	1	2	65.075	2.3	2.3	61467	NaN	Plus virus specific	3841.7	NaN
	A0A087WXP3;E9PEE8;P18564	Integrin beta	ITGB6	>tr|A0A087WXP3|A0A087WXP3_HUMAN Integrin beta OS=Homo sapiens GN=ITGB6 PE=1 SV=1;>tr|E9PEE8|E9PEE8_HUMAN Integrin beta OS=Homo sapiens GN=ITGB6 PE=1 SV=1;>sp|P18564|ITB6_HUMAN Integrin beta-6 OS=Homo sapiens GN=ITGB6 PE=1 SV=2	3	1	0	1	0	1	75.849	1.3	0	129010	NaN	Plus virus specific	3794.3	NaN
	Q9H444	Charged multivesicular body protein 4b	CHMP4B	>sp|Q9H444|CHM4B_HUMAN Charged multivesicular body protein 4b OS=Homo sapiens GN=CHMP4B PE=1 SV=1	1	1	0	1	0	1	24.95	6.2	0	52535	NaN	Plus virus specific	3752.5	NaN
	O94993	Transcription factor SOX-30	SOX30	>sp|O94993|SOX30_HUMAN Transcription factor SOX-30 OS=Homo sapiens GN=SOX30 PE=1 SV=1	1	1	0	1	0	1	81.853	1.7	0	97408	NaN	Plus virus specific	3478.8	NaN
	Q9P0K7	Ankycorbin	RAI14	>sp|Q9P0K7|RAI14_HUMAN Ankycorbin OS=Homo sapiens GN=RAI14 PE=1 SV=2	1	1	0	1	0	4	110.04	1.9	0	197700	NaN	Plus virus specific	3350.9	NaN
	A0A087WUZ3;Q01082	Spectrin beta chain, non-erythrocytic 1	SPTBN1	>tr|A0A087WUZ3|A0A087WUZ3_HUMAN Spectrin beta chain, non-erythrocytic 1 OS=Homo sapiens GN=SPTBN1 PE=1 SV=1;>sp|Q01082|SPTB2_HUMAN Spectrin beta chain, non-erythrocytic 1 OS=Homo sapiens GN=SPTBN1 PE=1 SV=2	3	5	0	4	0	8	274.83	2.2	0	443480	NaN	Plus virus specific	3123.1	NaN
	A0A0D9SGH2;A0A087X0N0;A0A0D9SFL5;C9JC32;Q9UPV9	Trafficking kinesin-binding protein 1	TRAK1	>tr|A0A0D9SGH2|A0A0D9SGH2_HUMAN Trafficking kinesin-binding protein 1 OS=Homo sapiens GN=TRAK1 PE=4 SV=1;>tr|A0A087X0N0|A0A087X0N0_HUMAN Trafficking kinesin-binding protein 1 OS=Homo sapiens GN=TRAK1 PE=1 SV=1;>tr|A0A0D9SFL5|A0A0D9SFL5_HUMAN Trafficking ki	5	1	0	1	0	1	59.963	1.3	0	97014	NaN	Plus virus specific	3031.7	NaN
	E9PFZ2;P00450;D6RE86;H7C5R1	Ceruloplasmin	CP	>tr|E9PFZ2|E9PFZ2_HUMAN Ceruloplasmin OS=Homo sapiens GN=CP PE=1 SV=1;>sp|P00450|CERU_HUMAN Ceruloplasmin OS=Homo sapiens GN=CP PE=1 SV=1;>tr|D6RE86|D6RE86_HUMAN Ceruloplasmin (Fragment) OS=Homo sapiens GN=CP PE=1 SV=5;>tr|H7C5R1|H7C5R1_HUMAN Ceruloplasmin	4	2	0	2	0	3	108.82	3.5	0	131790	NaN	Plus virus specific	2864.9	NaN
	A0A087WV90;E9PDN5;A0A087WTU7;A0A075B6G3;P11532	Dystrophin	DMD	>tr|A0A087WV90|A0A087WV90_HUMAN Dystrophin OS=Homo sapiens GN=DMD PE=1 SV=1;>tr|E9PDN5|E9PDN5_HUMAN Dystrophin OS=Homo sapiens GN=DMD PE=1 SV=1;>tr|A0A087WTU7|A0A087WTU7_HUMAN Dystrophin OS=Homo sapiens GN=DMD PE=1 SV=1;>tr|A0A075B6G3|A0A075B6G3_HUMAN Dyst	5	1	1	1	1	3	426.09	0.2	0.4	561020	NaN	Plus virus specific	2819.2	NaN
	Q9BY89	Uncharacterized protein KIAA1671	KIAA1671	>sp|Q9BY89|K1671_HUMAN Uncharacterized protein KIAA1671 OS=Homo sapiens GN=KIAA1671 PE=1 SV=2	1	1	1	1	1	3	196.71	0.6	0.8	280270	NaN	Plus virus specific	2502.4	NaN
	Q96A65	Exocyst complex component 4	EXOC4	>sp|Q96A65|EXOC4_HUMAN Exocyst complex component 4 OS=Homo sapiens GN=EXOC4 PE=1 SV=1	1	1	0	1	0	1	110.5	1.5	0	114380	NaN	Plus virus specific	2079.6	NaN
	P06756	Integrin alpha-V	ITGAV	>sp|P06756|ITAV_HUMAN Integrin alpha-V OS=Homo sapiens GN=ITGAV PE=1 SV=2	1	1	0	1	0	1	116.04	1.7	0	88696	NaN	Plus virus specific	1529.2	NaN
	Q14684	Ribosomal RNA processing protein 1 homolog B	RRP1B	>sp|Q14684|RRP1B_HUMAN Ribosomal RNA processing protein 1 homolog B OS=Homo sapiens GN=RRP1B PE=1 SV=3	1	1	0	1	0	1	84.427	1.8	0	49375	NaN	Plus virus specific	1496.2	NaN
	Q6UWP8	Suprabasin	SBSN	>sp|Q6UWP8|SBSN_HUMAN Suprabasin OS=Homo sapiens GN=SBSN PE=1 SV=2	1	1	0	1	0	1	60.54	3.1	0	47034	NaN	Plus virus specific	1469.8	NaN
	E7EUL7;E9PHV5;P28290	Sperm-specific antigen 2	SSFA2	>tr|E7EUL7|E7EUL7_HUMAN Sperm-specific antigen 2 OS=Homo sapiens GN=SSFA2 PE=1 SV=1;>tr|E9PHV5|E9PHV5_HUMAN Sperm-specific antigen 2 OS=Homo sapiens GN=SSFA2 PE=1 SV=1;>sp|P28290|SSFA2_HUMAN Sperm-specific antigen 2 OS=Homo sapiens GN=SSFA2 PE=1 SV=3	3	1	0	1	0	1	84.592	1.7	0	55209	NaN	Plus virus specific	1346.6	NaN
	F5GXS0;P0C0L5;P0C0L4	Complement C4-B	C4B	>tr|F5GXS0|F5GXS0_HUMAN Complement C4-B OS=Homo sapiens GN=C4B PE=1 SV=1;>sp|P0C0L5|CO4B_HUMAN Complement C4-B OS=Homo sapiens GN=C4B PE=1 SV=2;>sp|P0C0L4|CO4A_HUMAN Complement C4-A OS=Homo sapiens GN=C4A PE=1 SV=2	3	2	0	2	0	2	187.67	1.4	0	100190	NaN	Plus virus specific	1284.5	NaN
	F8VRN8;F8VS07;F8VQE1;Q9UHB6	LIM domain and actin-binding protein 1	LIMA1	>tr|F8VRN8|F8VRN8_HUMAN LIM domain and actin-binding protein 1 OS=Homo sapiens GN=LIMA1 PE=1 SV=1;>tr|F8VS07|F8VS07_HUMAN LIM domain and actin-binding protein 1 OS=Homo sapiens GN=LIMA1 PE=1 SV=1;>tr|F8VQE1|F8VQE1_HUMAN LIM domain and actin-binding protein	4	1	0	1	0	1	43.19	2.8	0	30611	NaN	Plus virus specific	1055.6	NaN
	A0A0D9SF54;A0A0D9SGF6;Q13813;A0A0D9SFH4;A0A0D9SFF6	Spectrin alpha chain, non-erythrocytic 1	SPTAN1	>tr|A0A0D9SF54|A0A0D9SF54_HUMAN Spectrin alpha chain, non-erythrocytic 1 OS=Homo sapiens GN=SPTAN1 PE=4 SV=1;>tr|A0A0D9SGF6|A0A0D9SGF6_HUMAN Spectrin alpha chain, non-erythrocytic 1 OS=Homo sapiens GN=SPTAN1 PE=4 SV=1;>sp|Q13813|SPTN1_HUMAN Spectrin alpha	5	2	0	2	0	3	282.83	1.1	0	129520	NaN	Plus virus specific	918.61	NaN
	J3KSW8;Q6WCQ1;H0Y2S9	Myosin phosphatase Rho-interacting protein (Fragment)	MPRIP	>tr|J3KSW8|J3KSW8_HUMAN Myosin phosphatase Rho-interacting protein (Fragment) OS=Homo sapiens GN=MPRIP PE=1 SV=1;>sp|Q6WCQ1|MPRIP_HUMAN Myosin phosphatase Rho-interacting protein OS=Homo sapiens GN=MPRIP PE=1 SV=3;>tr|H0Y2S9|H0Y2S9_HUMAN Myosin phosphatase	3	2	0	2	0	2	95.928	3.8	0	41462	NaN	Plus virus specific	782.31	NaN
	F5H7S3;H7BYY1;H0YK48;B7Z596;H0YN06	Tropomyosin alpha-1 chain	TPM1	>tr|F5H7S3|F5H7S3_HUMAN Tropomyosin alpha-1 chain OS=Homo sapiens GN=TPM1 PE=1 SV=2;>tr|H7BYY1|H7BYY1_HUMAN Tropomyosin 1 (Alpha), isoform CRA_m OS=Homo sapiens GN=TPM1 PE=1 SV=1;>tr|H0YK48|H0YK48_HUMAN Tropomyosin alpha-1 chain OS=Homo sapiens GN=TPM1 PE=	16	3	1	2	1	4	28.524	8.6	4.5	825100	43832	18.8241	58936	3130.9
	M0R1H6;M0QZC5;P62280	40S ribosomal protein S11	RPS11	>tr|M0R1H6|M0R1H6_HUMAN 40S ribosomal protein S11 OS=Homo sapiens GN=RPS11 PE=1 SV=1;>tr|M0QZC5|M0QZC5_HUMAN 40S ribosomal protein S11 OS=Homo sapiens GN=RPS11 PE=1 SV=1;>sp|P62280|RS11_HUMAN 40S ribosomal protein S11 OS=Homo sapiens GN=RPS11 PE=1 SV=3	3	2	1	2	1	2	10.123	21.6	12.5	224930	16208	13.8777	37488	2701.4
	P35579	Myosin-9	MYH9	>sp|P35579|MYH9_HUMAN Myosin-9 OS=Homo sapiens GN=MYH9 PE=1 SV=4	4	38	7	36	6	105	226.53	20.8	4.7	11577000	879830	13.1582	111310	8459.9
	Q7Z406;M0QY43	Myosin-14	MYH14	>sp|Q7Z406|MYH14_HUMAN Myosin-14 OS=Homo sapiens GN=MYH14 PE=1 SV=2;>tr|M0QY43|M0QY43_HUMAN Myosin-14 (Fragment) OS=Homo sapiens GN=MYH14 PE=1 SV=5	3	7	2	4	1	7	227.87	3.3	1.1	1118600	97056	11.5253	10860	942.29
	P62913	60S ribosomal protein L11	RPL11	>sp|P62913|RL11_HUMAN 60S ribosomal protein L11 OS=Homo sapiens GN=RPL11 PE=1 SV=2	3	3	1	3	1	5	20.252	21.3	7.9	613400	66366	9.24268	61340	6636.6
	P20700;A0A0D9SFE5;E9PBF6;A0A0D9SFY5	Lamin-B1	LMNB1	>sp|P20700|LMNB1_HUMAN Lamin-B1 OS=Homo sapiens GN=LMNB1 PE=1 SV=2;>tr|A0A0D9SFE5|A0A0D9SFE5_HUMAN Lamin B1, isoform CRA_a OS=Homo sapiens GN=LMNB1 PE=4 SV=1;>tr|E9PBF6|E9PBF6_HUMAN Lamin-B1 OS=Homo sapiens GN=LMNB1 PE=1 SV=1;>tr|A0A0D9SFY5|A0A0D9SFY5_HUMA	4	9	8	9	8	74	66.408	16.4	13.7	9787000	1139000	8.59263	279630	32544
	P30050	60S ribosomal protein L12	RPL12	>sp|P30050|RL12_HUMAN 60S ribosomal protein L12 OS=Homo sapiens GN=RPL12 PE=1 SV=1	1	2	1	2	1	5	17.818	15.2	5.5	1452900	190340	7.63318	161430	21149
	A0A087WWU8;Q5HYB6;D6R904;Q5VU61	Tropomyosin alpha-3 chain	TPM3	>tr|A0A087WWU8|A0A087WWU8_HUMAN Tropomyosin alpha-3 chain OS=Homo sapiens GN=TPM3 PE=1 SV=1;>tr|Q5HYB6|Q5HYB6_HUMAN Epididymis luminal protein 189 OS=Homo sapiens GN=DKFZp686J1372 PE=1 SV=1;>tr|D6R904|D6R904_HUMAN Tropomyosin alpha-3 chain OS=Homo sapiens	10	5	1	2	1	11	26.42	26.4	4.8	1333400	187330	7.11792	83336	11708
	P35580	Myosin-10	MYH10	>sp|P35580|MYH10_HUMAN Myosin-10 OS=Homo sapiens GN=MYH10 PE=1 SV=3	4	27	12	24	11	86	229	15.5	7.9	9549300	1362000	7.01123	93621	13353
	P48047;H7C0C1	ATP synthase subunit O, mitochondrial	ATP5O	>sp|P48047|ATPO_HUMAN ATP synthase subunit O, mitochondrial OS=Homo sapiens GN=ATP5O PE=1 SV=1;>tr|H7C0C1|H7C0C1_HUMAN Uncharacterized protein (Fragment) OS=Homo sapiens PE=4 SV=2	4	5	2	5	2	5	23.277	21.1	10.3	814090	122710	6.63426	67841	10226
	J9JID7	Lamin B2, isoform CRA_a	LMNB2	>tr|J9JID7|J9JID7_HUMAN Lamin B2, isoform CRA_a OS=Homo sapiens GN=LMNB2 PE=1 SV=1	1	4	1	1	0	21	69.948	7.9	1.9	2157300	368450	5.85507	58306	9958.2
	P21964	Catechol O-methyltransferase	COMT	>sp|P21964|COMT_HUMAN Catechol O-methyltransferase OS=Homo sapiens GN=COMT PE=1 SV=2	1	1	1	1	1	1	30.037	4.4	4.4	205480	36338	5.65469	13698	2422.5
	H0YKU1;H0YNJ8;Q9NYL9	Tropomodulin-3 (Fragment)	TMOD3	>tr|H0YKU1|H0YKU1_HUMAN Tropomodulin-3 (Fragment) OS=Homo sapiens GN=TMOD3 PE=1 SV=1;>tr|H0YNJ8|H0YNJ8_HUMAN Tropomodulin-3 OS=Homo sapiens GN=TMOD3 PE=1 SV=1;>sp|Q9NYL9|TMOD3_HUMAN Tropomodulin-3 OS=Homo sapiens GN=TMOD3 PE=1 SV=1	3	3	2	3	2	8	20.79	19.8	12.8	985340	194520	5.06549	82112	16210
	Q13641	Trophoblast glycoprotein	TPBG	>sp|Q13641|TPBG_HUMAN Trophoblast glycoprotein OS=Homo sapiens GN=TPBG PE=1 SV=1	1	1	1	1	1	2	46.031	2.4	2.4	214270	54615	3.92328	11904	3034.2
	P60709	Actin, cytoplasmic 1	ACTB	>sp|P60709|ACTB_HUMAN Actin, cytoplasmic 1 OS=Homo sapiens GN=ACTB PE=1 SV=1	12	24	19	2	0	345	41.736	49.6	42.1	150530000	39571000	3.80405	7526600	1978600
	P55072	Transitional endoplasmic reticulum ATPase	VCP	>sp|P55072|TERA_HUMAN Transitional endoplasmic reticulum ATPase OS=Homo sapiens GN=VCP PE=1 SV=4	1	2	1	2	1	4	89.321	2.4	2.4	451740	125510	3.59924	10039	2789.1
	P02545;Q3BDU5	Prelamin-A/C	LMNA	>sp|P02545|LMNA_HUMAN Prelamin-A/C OS=Homo sapiens GN=LMNA PE=1 SV=1;>tr|Q3BDU5|Q3BDU5_HUMAN Prelamin-A/C OS=Homo sapiens GN=LMNA PE=1 SV=1	5	8	4	8	4	36	74.139	15.7	6.8	2036400	607560	3.35177	49667	14818
	Q562R1	Beta-actin-like protein 2	ACTBL2	>sp|Q562R1|ACTBL_HUMAN Beta-actin-like protein 2 OS=Homo sapiens GN=ACTBL2 PE=1 SV=2	1	5	5	1	1	12	42.003	16.8	16.8	38687000	14006000	2.76217	1842300	666950
	E9PFN5;Q9Y2Q3	Glutathione S-transferase kappa 1	GSTK1	>tr|E9PFN5|E9PFN5_HUMAN Glutathione S-transferase kappa 1 OS=Homo sapiens GN=GSTK1 PE=1 SV=1;>sp|Q9Y2Q3|GSTK1_HUMAN Glutathione S-transferase kappa 1 OS=Homo sapiens GN=GSTK1 PE=1 SV=3	2	1	1	1	1	3	21.707	7.4	7.4	138010	58804	2.34695	10616	4523.4
	P50402;Q5HY57	Emerin	EMD	>sp|P50402|EMD_HUMAN Emerin OS=Homo sapiens GN=EMD PE=1 SV=1;>tr|Q5HY57|Q5HY57_HUMAN Emerin OS=Homo sapiens GN=EMD PE=1 SV=1	3	10	8	10	8	43	28.994	42.1	40.6	3141200	1361600	2.30699	261770	113460
	O95816	BAG family molecular chaperone regulator 2	BAG2	>sp|O95816|BAG2_HUMAN BAG family molecular chaperone regulator 2 OS=Homo sapiens GN=BAG2 PE=1 SV=1	1	2	1	2	1	7	23.772	7.6	5.2	1326200	597390	2.21999	94731	42671
	P33991	DNA replication licensing factor MCM4	MCM4	>sp|P33991|MCM4_HUMAN DNA replication licensing factor MCM4 OS=Homo sapiens GN=MCM4 PE=1 SV=5	1	2	1	2	1	7	96.557	3.5	2	124670	58088	2.14623	2770.4	1290.8
	P61981	14-3-3 protein gamma	YWHAG	>sp|P61981|1433G_HUMAN 14-3-3 protein gamma OS=Homo sapiens GN=YWHAG PE=1 SV=2	1	1	2	1	1	4	28.302	3.6	10.1	285870	133470	2.14183	17867	8342
	P06748;E5RGW4	Nucleophosmin	NPM1	>sp|P06748|NPM_HUMAN Nucleophosmin OS=Homo sapiens GN=NPM1 PE=1 SV=2;>tr|E5RGW4|E5RGW4_HUMAN Nucleophosmin (Fragment) OS=Homo sapiens GN=NPM1 PE=1 SV=1	2	2	1	2	1	2	32.575	9.2	4.8	386250	188300	2.05125	32188	15692
	P00367;P49448	Glutamate dehydrogenase 1, mitochondrial	GLUD1	>sp|P00367|DHE3_HUMAN Glutamate dehydrogenase 1, mitochondrial OS=Homo sapiens GN=GLUD1 PE=1 SV=2;>sp|P49448|DHE4_HUMAN Glutamate dehydrogenase 2, mitochondrial OS=Homo sapiens GN=GLUD2 PE=1 SV=2	2	8	5	8	5	50	61.397	13.8	11.8	3207900	1704200	1.88235	97210	51644
	Q04721	Neurogenic locus notch homolog protein 2	NOTCH2	>sp|Q04721|NOTC2_HUMAN Neurogenic locus notch homolog protein 2 OS=Homo sapiens GN=NOTCH2 PE=1 SV=3	1	2	2	2	2	8	265.4	1.2	1.2	684140	373410	1.83214	8885	4849.5
	Q99942	E3 ubiquitin-protein ligase RNF5	RNF5	>sp|Q99942|RNF5_HUMAN E3 ubiquitin-protein ligase RNF5 OS=Homo sapiens GN=RNF5 PE=1 SV=1	1	2	2	2	2	6	19.881	9.4	9.4	1193300	652440	1.82898	238670	130490
	D6RBD7;C9J1V9;O43324	Eukaryotic translation elongation factor 1 epsilon-1	EEF1E1	>tr|D6RBD7|D6RBD7_HUMAN Eukaryotic translation elongation factor 1 epsilon-1 OS=Homo sapiens GN=EEF1E1 PE=4 SV=1;>tr|C9J1V9|C9J1V9_HUMAN HCG2043275 OS=Homo sapiens GN=EEF1E1-BLOC1S5 PE=4 SV=2;>sp|O43324|MCA3_HUMAN Eukaryotic translation elongation factor 1	3	1	1	1	1	2	16.686	7.3	7.3	399830	221090	1.80845	39983	22109
	H0YI92;G3V1D4;H0YIA8;Q9NUP9;Q9HAP6;O14910	Protein lin-7 homolog A (Fragment)	LIN7A	>tr|H0YI92|H0YI92_HUMAN Protein lin-7 homolog A (Fragment) OS=Homo sapiens GN=LIN7A PE=1 SV=1;>tr|G3V1D4|G3V1D4_HUMAN Lin-7 homolog C (C. elegans), isoform CRA_b OS=Homo sapiens GN=LIN7C PE=1 SV=1;>tr|H0YIA8|H0YIA8_HUMAN Protein lin-7 homolog A (Fragment)	6	1	1	1	1	1	14.028	7.7	7.7	65447	37383	1.75072	8180.9	4672.9
	C9JXB8;C9JNW5;P83731	60S ribosomal protein L24	RPL24	>tr|C9JXB8|C9JXB8_HUMAN 60S ribosomal protein L24 OS=Homo sapiens GN=RPL24 PE=1 SV=1;>tr|C9JNW5|C9JNW5_HUMAN 60S ribosomal protein L24 OS=Homo sapiens GN=RPL24 PE=1 SV=1;>sp|P83731|RL24_HUMAN 60S ribosomal protein L24 OS=Homo sapiens GN=RPL24 PE=1 SV=1	3	1	1	1	1	5	14.369	10.7	10.7	244400	139940	1.74646	34915	19991
	B5MDF5;P62826;A0A087X0W0;B4DV51;F5H018;J3KQE5	GTP-binding nuclear protein Ran	RAN	>tr|B5MDF5|B5MDF5_HUMAN GTP-binding nuclear protein Ran OS=Homo sapiens GN=RAN PE=1 SV=1;>sp|P62826|RAN_HUMAN GTP-binding nuclear protein Ran OS=Homo sapiens GN=RAN PE=1 SV=3;>tr|A0A087X0W0|A0A087X0W0_HUMAN GTP-binding nuclear protein Ran OS=Homo sapiens G	6	2	1	2	1	4	26.224	9	4.7	221020	127170	1.73799	22102	12717
	C9J0D1;Q99878;Q96KK5;Q71UI9;P0C0S5;Q9BTM1;Q16777;Q93077;Q8IUE6;Q7L7L0;Q6FI13;P20671;P0C0S8;P04908;Q96QV6;P16104	Histone H2A	H2AFV	>tr|C9J0D1|C9J0D1_HUMAN Histone H2A OS=Homo sapiens GN=H2AFV PE=3 SV=1;>sp|Q99878|H2A1J_HUMAN Histone H2A type 1-J OS=Homo sapiens GN=HIST1H2AJ PE=1 SV=3;>sp|Q96KK5|H2A1H_HUMAN Histone H2A type 1-H OS=Homo sapiens GN=HIST1H2AH PE=1 SV=3;>sp|Q71UI9|H2AV_HUM	16	1	1	1	1	3	13.163	7.4	7.4	100290	57884	1.7326	20057	11577
	H3BSW3;H3BQF1;H3BQZ9;P07741	Adenine phosphoribosyltransferase	APRT	>tr|H3BSW3|H3BSW3_HUMAN Adenine phosphoribosyltransferase OS=Homo sapiens GN=APRT PE=1 SV=1;>tr|H3BQF1|H3BQF1_HUMAN Adenine phosphoribosyltransferase (Fragment) OS=Homo sapiens GN=APRT PE=1 SV=5;>tr|H3BQZ9|H3BQZ9_HUMAN Adenine phosphoribosyltransferase OS=	4	1	1	1	1	2	6.9189	17.5	17.5	294930	174310	1.69199	73733	43579
	Q9NS69	Mitochondrial import receptor subunit TOM22 homolog	TOMM22	>sp|Q9NS69|TOM22_HUMAN Mitochondrial import receptor subunit TOM22 homolog OS=Homo sapiens GN=TOMM22 PE=1 SV=3	1	1	1	1	1	3	15.521	14.8	14.8	68657	40667	1.68827	9808.2	5809.6
	O15020;A4QPE4;P11277	Spectrin beta chain, non-erythrocytic 2	SPTBN2	>sp|O15020|SPTN2_HUMAN Spectrin beta chain, non-erythrocytic 2 OS=Homo sapiens GN=SPTBN2 PE=1 SV=3;>tr|A4QPE4|A4QPE4_HUMAN SPTBN2 protein OS=Homo sapiens GN=SPTBN2 PE=1 SV=1;>sp|P11277|SPTB1_HUMAN Spectrin beta chain, erythrocytic OS=Homo sapiens GN=SPTB P	3	2	1	1	1	1	271.32	1	0.6	54750	32897	1.66429	431.1	259.03
	P37802;C9J5W6;X6RJP6;Q9UI15	Transgelin-2	TAGLN2	>sp|P37802|TAGL2_HUMAN Transgelin-2 OS=Homo sapiens GN=TAGLN2 PE=1 SV=3;>tr|C9J5W6|C9J5W6_HUMAN Transgelin-3 OS=Homo sapiens GN=TAGLN3 PE=1 SV=1;>tr|X6RJP6|X6RJP6_HUMAN Transgelin-2 (Fragment) OS=Homo sapiens GN=TAGLN2 PE=1 SV=1;>sp|Q9UI15|TAGL3_HUMAN Tran	4	1	1	1	1	2	22.391	7	5.5	134660	83792	1.60707	10358	6445.5
	Q13200	26S proteasome non-ATPase regulatory subunit 2	PSMD2	>sp|Q13200|PSMD2_HUMAN 26S proteasome non-ATPase regulatory subunit 2 OS=Homo sapiens GN=PSMD2 PE=1 SV=3	1	1	1	1	1	5	100.2	1.7	1.7	568320	368650	1.54162	11598	7523.4
	P01011;G3V3A0;G3V595	Alpha-1-antichymotrypsin	SERPINA3	>sp|P01011|AACT_HUMAN Alpha-1-antichymotrypsin OS=Homo sapiens GN=SERPINA3 PE=1 SV=2;>tr|G3V3A0|G3V3A0_HUMAN Alpha-1-antichymotrypsin OS=Homo sapiens GN=SERPINA3 PE=1 SV=1;>tr|G3V595|G3V595_HUMAN Alpha-1-antichymotrypsin (Fragment) OS=Homo sapiens GN=SERPI	3	3	1	3	1	7	47.65	9.5	2.4	282870	185470	1.52515	14143	9273.7
	Q02413	Desmoglein-1	DSG1	>sp|Q02413|DSG1_HUMAN Desmoglein-1 OS=Homo sapiens GN=DSG1 PE=1 SV=2	1	1	1	1	1	2	113.75	1.5	1.5	101550	68811	1.47578	2476.8	1678.3
	Q9H3N1	Thioredoxin-related transmembrane protein 1	TMX1	>sp|Q9H3N1|TMX1_HUMAN Thioredoxin-related transmembrane protein 1 OS=Homo sapiens GN=TMX1 PE=1 SV=1	1	1	1	1	1	1	31.791	3.9	3.9	222700	152720	1.45822	20246	13884
	H0YDD8;P05386;P05387	60S acidic ribosomal protein P2 (Fragment)	RPLP2	>tr|H0YDD8|H0YDD8_HUMAN 60S acidic ribosomal protein P2 (Fragment) OS=Homo sapiens GN=RPLP2 PE=1 SV=1;>sp|P05386|RLA1_HUMAN 60S acidic ribosomal protein P1 OS=Homo sapiens GN=RPLP1 PE=1 SV=1;>sp|P05387|RLA2_HUMAN 60S acidic ribosomal protein P2 OS=Homo sap	3	1	1	1	1	6	8.9857	18.5	18.5	451540	328290	1.37543	150510	109430
	C9J5X1;P08069	Tyrosine-protein kinase receptor	IGF1R	>tr|C9J5X1|C9J5X1_HUMAN Tyrosine-protein kinase receptor OS=Homo sapiens GN=IGF1R PE=1 SV=1;>sp|P08069|IGF1R_HUMAN Insulin-like growth factor 1 receptor OS=Homo sapiens GN=IGF1R PE=1 SV=1	5	6	7	6	7	31	154.79	5.5	6.7	1685800	1228400	1.37235	25162	18334
	Q8NC51	Plasminogen activator inhibitor 1 RNA-binding protein	SERBP1	>sp|Q8NC51|PAIRB_HUMAN Plasminogen activator inhibitor 1 RNA-binding protein OS=Homo sapiens GN=SERBP1 PE=1 SV=2	1	3	2	3	2	4	44.965	9.8	9.1	329310	252760	1.30286	18295	14042
	Q86UP2	Kinectin	KTN1	>sp|Q86UP2|KTN1_HUMAN Kinectin OS=Homo sapiens GN=KTN1 PE=1 SV=1	1	1	1	1	1	2	156.27	1	1	74832	58555	1.27798	901.59	705.48
	P42167	Lamina-associated polypeptide 2, isoforms beta/gamma	TMPO	>sp|P42167|LAP2B_HUMAN Lamina-associated polypeptide 2, isoforms beta/gamma OS=Homo sapiens GN=TMPO PE=1 SV=2	1	4	4	1	1	43	50.67	14.1	14.1	1309600	1027600	1.27443	59528	46709
	F8VW96;Q16527;F8VQR7	Cysteine and glycine-rich protein 2	CSRP2	>tr|F8VW96|F8VW96_HUMAN Cysteine and glycine-rich protein 2 OS=Homo sapiens GN=CSRP2 PE=1 SV=1;>sp|Q16527|CSRP2_HUMAN Cysteine and glycine-rich protein 2 OS=Homo sapiens GN=CSRP2 PE=1 SV=3;>tr|F8VQR7|F8VQR7_HUMAN Cysteine and glycine-rich protein 2 OS=Homo	3	2	2	2	2	4	26.736	12.3	10.3	369230	304780	1.21146	26374	21770
	M0R1V7;J3QS39;J3QTR3;F5H6Q2;F5GYU3;F5H2Z3;F5H265;B4DV12;F5H388;F5H747;F5GXK7;J3QKN0;Q5PY61;Q96C32;P62987;P62979;P0CG47;P0CG48;J3QSA3;F5GZ39;M0R1M6;M0R2S1;J3QLP7;J3QRK5	Ubiquitin-60S ribosomal protein L40 (Fragment)	UBA52	>tr|M0R1V7|M0R1V7_HUMAN Ubiquitin-60S ribosomal protein L40 (Fragment) OS=Homo sapiens GN=UBA52 PE=1 SV=1;>tr|J3QS39|J3QS39_HUMAN Polyubiquitin-B (Fragment) OS=Homo sapiens GN=UBB PE=1 SV=1;>tr|J3QTR3|J3QTR3_HUMAN Ubiquitin-40S ribosomal protein S27a (Frag	25	3	3	3	3	15	7.1321	60.3	60.3	541390	456380	1.18627	180460	152130
	A0A0A0MSI0;Q06830;A0A0A0MRQ5	Peroxiredoxin-1 (Fragment)	PRDX1	>tr|A0A0A0MSI0|A0A0A0MSI0_HUMAN Peroxiredoxin-1 (Fragment) OS=Homo sapiens GN=PRDX1 PE=1 SV=1;>sp|Q06830|PRDX1_HUMAN Peroxiredoxin-1 OS=Homo sapiens GN=PRDX1 PE=1 SV=1;>tr|A0A0A0MRQ5|A0A0A0MRQ5_HUMAN Peroxiredoxin-1 OS=Homo sapiens GN=PRDX1 PE=1 SV=1	3	4	4	3	3	9	18.976	27.5	27.5	1062800	904200	1.1754	81755	69554
	C9J7B7;Q15008	26S proteasome non-ATPase regulatory subunit 6 (Fragment)	PSMD6	>tr|C9J7B7|C9J7B7_HUMAN 26S proteasome non-ATPase regulatory subunit 6 (Fragment) OS=Homo sapiens GN=PSMD6 PE=1 SV=1;>sp|Q15008|PSMD6_HUMAN 26S proteasome non-ATPase regulatory subunit 6 OS=Homo sapiens GN=PSMD6 PE=1 SV=1	2	1	1	1	1	1	16.564	11.8	11.8	82424	71834	1.14742	8242.4	7183.4
	P02790;Q9BS19	Hemopexin	HPX	>sp|P02790|HEMO_HUMAN Hemopexin OS=Homo sapiens GN=HPX PE=1 SV=2;>tr|Q9BS19|Q9BS19_HUMAN HPX protein OS=Homo sapiens GN=HPX PE=1 SV=1	2	4	2	4	2	2	51.676	10	4.8	78727	69481	1.13307	3422.9	3020.9
	P14625	Endoplasmin	HSP90B1	>sp|P14625|ENPL_HUMAN Endoplasmin OS=Homo sapiens GN=HSP90B1 PE=1 SV=1	2	3	3	2	2	4	92.468	4.6	4.6	333910	300590	1.11085	8347.7	7514.7
	A0A087WVQ6;Q00610	Clathrin heavy chain	CLTC	>tr|A0A087WVQ6|A0A087WVQ6_HUMAN Clathrin heavy chain OS=Homo sapiens GN=CLTC PE=1 SV=1;>sp|Q00610|CLH1_HUMAN Clathrin heavy chain 1 OS=Homo sapiens GN=CLTC PE=1 SV=5	2	1	1	1	1	4	192.06	0.7	0.7	92078	84255	1.09285	1023.1	936.17
	A0A087WYB4;Q9UJZ1	Stomatin-like protein 2, mitochondrial	STOML2	>tr|A0A087WYB4|A0A087WYB4_HUMAN Stomatin-like protein 2, mitochondrial OS=Homo sapiens GN=STOML2 PE=1 SV=1;>sp|Q9UJZ1|STML2_HUMAN Stomatin-like protein 2, mitochondrial OS=Homo sapiens GN=STOML2 PE=1 SV=1	3	4	5	4	5	10	33.409	15.5	21	504680	469840	1.07415	33646	31323
	E5RGE1;E5RIR4;E9PD24;E7EVZ2;E7ESK7;E7EX29;P63104	14-3-3 protein zeta/delta (Fragment)	YWHAZ	>tr|E5RGE1|E5RGE1_HUMAN 14-3-3 protein zeta/delta (Fragment) OS=Homo sapiens GN=YWHAZ PE=1 SV=5;>tr|E5RIR4|E5RIR4_HUMAN 14-3-3 protein zeta/delta (Fragment) OS=Homo sapiens GN=YWHAZ PE=1 SV=1;>tr|E9PD24|E9PD24_HUMAN 14-3-3 protein zeta/delta (Fragment) OS=	7	3	2	3	2	8	5.8626	48.1	21.2	864160	813950	1.06169	216040	203490
	P35221;G3XAM7	Catenin alpha-1	CTNNA1	>sp|P35221|CTNA1_HUMAN Catenin alpha-1 OS=Homo sapiens GN=CTNNA1 PE=1 SV=1;>tr|G3XAM7|G3XAM7_HUMAN Catenin (Cadherin-associated protein), alpha 1, 102kDa, isoform CRA_a OS=Homo sapiens GN=CTNNA1 PE=1 SV=1	8	5	5	5	5	30	100.07	7.5	7.5	1476900	1412100	1.04589	31423	30044
	A0A0C4DGH0;Q5ZPR3	CD276 antigen	CD276	>tr|A0A0C4DGH0|A0A0C4DGH0_HUMAN CD276 antigen OS=Homo sapiens GN=CD276 PE=1 SV=1;>sp|Q5ZPR3|CD276_HUMAN CD276 antigen OS=Homo sapiens GN=CD276 PE=1 SV=1	2	2	2	2	2	7	41.767	11.3	11.3	260900	250060	1.04335	16306	15629
	A0A0A0MRM8	Unconventional myosin-VI	MYO6	>tr|A0A0A0MRM8|A0A0A0MRM8_HUMAN Unconventional myosin-VI OS=Homo sapiens GN=MYO6 PE=1 SV=1	1	1	1	1	1	4	145.01	1.4	1.4	149310	144930	1.03022	2488.5	2415.6
	P08648	Integrin alpha-5	ITGA5	>sp|P08648|ITA5_HUMAN Integrin alpha-5 OS=Homo sapiens GN=ITGA5 PE=1 SV=2	2	2	3	2	3	13	114.54	3.1	4.1	358070	356380	1.00474	8951.7	8909.6
	C9J9S3;C9JP48;P62140	Serine/threonine-protein phosphatase (Fragment)	PPP1CB	>tr|C9J9S3|C9J9S3_HUMAN Serine/threonine-protein phosphatase (Fragment) OS=Homo sapiens GN=PPP1CB PE=1 SV=1;>tr|C9JP48|C9JP48_HUMAN Serine/threonine-protein phosphatase (Fragment) OS=Homo sapiens GN=PPP1CB PE=1 SV=1;>sp|P62140|PP1B_HUMAN Serine/threonine-p	3	1	1	1	1	2	14.265	10.4	10.4	45729	45801	0.998428	6532.7	6543
	Q08554	Desmocollin-1	DSC1	>sp|Q08554|DSC1_HUMAN Desmocollin-1 OS=Homo sapiens GN=DSC1 PE=1 SV=2	1	2	1	2	1	4	99.986	3.1	1.7	128710	131750	0.976926	2681.5	2744.7
	P42126	Enoyl-CoA delta isomerase 1, mitochondrial	ECI1	>sp|P42126|ECI1_HUMAN Enoyl-CoA delta isomerase 1, mitochondrial OS=Homo sapiens GN=ECI1 PE=1 SV=1	1	1	1	1	1	6	32.816	5	5	376790	388530	0.969784	25119	25902
	P01892	HLA class I histocompatibility antigen, A-2 alpha chain	HLA-A	>sp|P01892|1A02_HUMAN HLA class I histocompatibility antigen, A-2 alpha chain OS=Homo sapiens GN=HLA-A PE=1 SV=1	3	2	3	1	1	17	40.921	11.2	14.8	341590	367870	0.928562	16266	17518
	P07900	Heat shock protein HSP 90-alpha	HSP90AA1	>sp|P07900|HS90A_HUMAN Heat shock protein HSP 90-alpha OS=Homo sapiens GN=HSP90AA1 PE=1 SV=5	1	4	6	2	3	9	84.659	7.1	9.3	245630	265350	0.925683	7443.5	8041
	K7EIP6;P51148	Uncharacterized protein (Fragment) OS=Homo sapiens PE=4 SV=1;>sp|P51148|RAB5C	Ras-related	>tr|K7EIP6|K7EIP6_HUMAN Uncharacterized protein (Fragment) OS=Homo sapiens PE=4 SV=1;>sp|P51148|RAB5C_HUMAN Ras-related protein Rab-5C OS=Homo sapiens GN=RAB5C PE=1 SV=2	2	1	1	1	1	3	2.803	44.4	44.4	158350	171490	0.923377	79175	85744
	F5H6E2;O00159;I3L168;I3L3F5;I3L4D4;I3L501;I3L3Y6;I3L204	Unconventional myosin-Ic	MYO1C	>tr|F5H6E2|F5H6E2_HUMAN Unconventional myosin-Ic OS=Homo sapiens GN=MYO1C PE=1 SV=1;>sp|O00159|MYO1C_HUMAN Unconventional myosin-Ic OS=Homo sapiens GN=MYO1C PE=1 SV=4;>tr|I3L168|I3L168_HUMAN Unconventional myosin-Ic (Fragment) OS=Homo sapiens GN=MYO1C PE=1	8	2	1	2	1	5	118.99	2.2	0.9	373580	434230	0.860327	6792.3	7895.1
	Q5QPK2;O60762;Q5QPJ9	Dolichol-phosphate mannosyltransferase subunit 1	DPM1	>tr|Q5QPK2|Q5QPK2_HUMAN Dolichol-phosphate mannosyltransferase subunit 1 OS=Homo sapiens GN=DPM1 PE=1 SV=1;>sp|O60762|DPM1_HUMAN Dolichol-phosphate mannosyltransferase subunit 1 OS=Homo sapiens GN=DPM1 PE=1 SV=1;>tr|Q5QPJ9|Q5QPJ9_HUMAN Dolichol-phosphate m	4	2	3	2	3	7	32.426	7.3	7.3	876730	1031000	0.850369	54796	64436
	O75396;A0A087X1A9	Vesicle-trafficking protein SEC22b	SEC22B	>sp|O75396|SC22B_HUMAN Vesicle-trafficking protein SEC22b OS=Homo sapiens GN=SEC22B PE=1 SV=4;>tr|A0A087X1A9|A0A087X1A9_HUMAN Vesicle-trafficking protein SEC22b (Fragment) OS=Homo sapiens GN=SEC22B PE=1 SV=1	2	2	2	2	2	6	24.593	10.2	10.2	161550	191810	0.84224	11540	13701
	D6RB36;D6R9Q5;D6RD74;D6RA92;Q9UM13	Anaphase-promoting complex subunit 10 (Fragment)	ANAPC10	>tr|D6RB36|D6RB36_HUMAN Anaphase-promoting complex subunit 10 (Fragment) OS=Homo sapiens GN=ANAPC10 PE=1 SV=1;>tr|D6R9Q5|D6R9Q5_HUMAN Anaphase-promoting complex subunit 10 (Fragment) OS=Homo sapiens GN=ANAPC10 PE=1 SV=1;>tr|D6RD74|D6RD74_HUMAN Anaphase-pro	5	1	1	1	1	2	7.5312	25	25	135100	164500	0.821277	33775	41125
	H7C463;C9J406;B9A067;Q16891;A0A087WYS0	MICOS complex subunit MIC60 (Fragment)	IMMT	>tr|H7C463|H7C463_HUMAN MICOS complex subunit MIC60 (Fragment) OS=Homo sapiens GN=IMMT PE=1 SV=1;>tr|C9J406|C9J406_HUMAN MICOS complex subunit MIC60 OS=Homo sapiens GN=IMMT PE=1 SV=1;>tr|B9A067|B9A067_HUMAN MICOS complex subunit MIC60 OS=Homo sapiens GN=IM	6	3	4	3	4	8	68.064	6	7.7	319990	391000	0.818389	8420.9	10290
	Q8NFH5;C9IYQ7;F8WCF5;F8WEL4	Nucleoporin NUP53	NUP35	>sp|Q8NFH5|NUP53_HUMAN Nucleoporin NUP53 OS=Homo sapiens GN=NUP35 PE=1 SV=1;>tr|C9IYQ7|C9IYQ7_HUMAN Nucleoporin NUP53 (Fragment) OS=Homo sapiens GN=NUP35 PE=1 SV=1;>tr|F8WCF5|F8WCF5_HUMAN Nucleoporin NUP53 OS=Homo sapiens GN=NUP35 PE=1 SV=1;>tr|F8WEL4|F8WE	6	2	3	2	3	6	34.773	9.8	13.8	145910	179950	0.810836	9727.1	11996
	D6R9B6;H0Y9Y4;D6RAT0;P61247	40S ribosomal protein S3a	RPS3A	>tr|D6R9B6|D6R9B6_HUMAN 40S ribosomal protein S3a OS=Homo sapiens GN=RPS3A PE=1 SV=1;>tr|H0Y9Y4|H0Y9Y4_HUMAN 40S ribosomal protein S3a (Fragment) OS=Homo sapiens GN=RPS3A PE=1 SV=1;>tr|D6RAT0|D6RAT0_HUMAN 40S ribosomal protein S3a OS=Homo sapiens GN=RPS3A	4	1	1	1	1	3	16.536	16.6	16.6	252810	314530	0.803771	22983	28593
	P04040	Catalase	CAT	>sp|P04040|CATA_HUMAN Catalase OS=Homo sapiens GN=CAT PE=1 SV=3	1	1	1	1	1	2	59.755	2.5	2.5	52455	65311	0.803157	1808.8	2252.1
	F5GXG4;Q96HS1	Serine/threonine-protein phosphatase PGAM5, mitochondrial	PGAM5	>tr|F5GXG4|F5GXG4_HUMAN Serine/threonine-protein phosphatase PGAM5, mitochondrial OS=Homo sapiens GN=PGAM5 PE=1 SV=1;>sp|Q96HS1|PGAM5_HUMAN Serine/threonine-protein phosphatase PGAM5, mitochondrial OS=Homo sapiens GN=PGAM5 PE=1 SV=2	2	2	2	2	2	3	15.911	18.6	18.6	237110	295820	0.801535	26346	32868
	Q99714;Q5H928	3-hydroxyacyl-CoA dehydrogenase type-2	HSD17B10	>sp|Q99714|HCD2_HUMAN 3-hydroxyacyl-CoA dehydrogenase type-2 OS=Homo sapiens GN=HSD17B10 PE=1 SV=3;>tr|Q5H928|Q5H928_HUMAN 3-hydroxyacyl-CoA dehydrogenase type-2 OS=Homo sapiens GN=HSD17B10 PE=1 SV=1	2	3	3	3	3	12	26.923	19.9	17.2	273000	344690	0.792016	19500	24621
	P05556	Integrin beta-1	ITGB1	>sp|P05556|ITB1_HUMAN Integrin beta-1 OS=Homo sapiens GN=ITGB1 PE=1 SV=2	7	9	9	9	9	86	88.414	10	10	8752600	11242000	0.778563	257430	330660
	H0YAS9;Q15006	ER membrane protein complex subunit 2 (Fragment)	EMC2	>tr|H0YAS9|H0YAS9_HUMAN ER membrane protein complex subunit 2 (Fragment) OS=Homo sapiens GN=EMC2 PE=1 SV=1;>sp|Q15006|EMC2_HUMAN ER membrane protein complex subunit 2 OS=Homo sapiens GN=EMC2 PE=1 SV=1	2	1	1	1	1	1	15.931	8.9	8.9	29899	39382	0.759205	7474.9	9845.5
	A0A0D9SF20;K7EKJ7;P26599	Polypyrimidine tract binding protein 1, isoform CRA_e	PTBP1	>tr|A0A0D9SF20|A0A0D9SF20_HUMAN Polypyrimidine tract binding protein 1, isoform CRA_e OS=Homo sapiens GN=PTBP1 PE=4 SV=1;>tr|K7EKJ7|K7EKJ7_HUMAN Polypyrimidine tract-binding protein 1 (Fragment) OS=Homo sapiens GN=PTBP1 PE=1 SV=4;>sp|P26599|PTBP1_HUMAN Pol	3	2	1	2	1	11	21.913	7.1	7.1	381440	503450	0.757652	47681	62931
	H7C174;P08581	Hepatocyte growth factor receptor (Fragment)	MET	>tr|H7C174|H7C174_HUMAN Hepatocyte growth factor receptor (Fragment) OS=Homo sapiens GN=MET PE=1 SV=1;>sp|P08581|MET_HUMAN Hepatocyte growth factor receptor OS=Homo sapiens GN=MET PE=1 SV=4	2	1	1	1	1	1	23.737	4.2	4.2	42548	56297	0.755777	3039.1	4021.2
	I3L1P8;Q02978	Mitochondrial 2-oxoglutarate/malate carrier protein (Fragment)	SLC25A11	>tr|I3L1P8|I3L1P8_HUMAN Mitochondrial 2-oxoglutarate/malate carrier protein (Fragment) OS=Homo sapiens GN=SLC25A11 PE=1 SV=1;>sp|Q02978|M2OM_HUMAN Mitochondrial 2-oxoglutarate/malate carrier protein OS=Homo sapiens GN=SLC25A11 PE=1 SV=3	2	3	3	3	3	47	32.182	12.2	12.2	2946900	3970200	0.742255	173350	233540
	F8W1K8;F8VWS0;Q8NHW5;P05388	60S acidic ribosomal protein P0	RPLP0	>tr|F8W1K8|F8W1K8_HUMAN 60S acidic ribosomal protein P0 OS=Homo sapiens GN=RPLP0 PE=1 SV=1;>tr|F8VWS0|F8VWS0_HUMAN 60S acidic ribosomal protein P0 OS=Homo sapiens GN=RPLP0 PE=1 SV=1;>sp|Q8NHW5|RLA0L_HUMAN 60S acidic ribosomal protein P0-like OS=Homo sapien	4	1	1	1	1	2	11.057	18.7	18.7	232050	313570	0.740026	58012	78391
	G3V555;G3V5V7;G3V575;G3V2D6;G3V576;G3V4W0;B4DY08;B2R5W2;G3V4C1;G3V2Q1;P07910	Heterogeneous nuclear ribonucleoproteins C1/C2 (Fragment)	HNRNPC	>tr|G3V555|G3V555_HUMAN Heterogeneous nuclear ribonucleoproteins C1/C2 (Fragment) OS=Homo sapiens GN=HNRNPC PE=1 SV=1;>tr|G3V5V7|G3V5V7_HUMAN Heterogeneous nuclear ribonucleoproteins C1/C2 (Fragment) OS=Homo sapiens GN=HNRNPC PE=1 SV=1;>tr|G3V575|G3V575_HU	11	2	2	2	2	2	19.178	9.1	9.1	119760	162020	0.739168	11976	16202
	A6QRG9;O15031	Plexin-B2 (Fragment)	PLXNB2	>tr|A6QRG9|A6QRG9_HUMAN Plexin-B2 (Fragment) OS=Homo sapiens GN=PLXNB2 PE=1 SV=1;>sp|O15031|PLXB2_HUMAN Plexin-B2 OS=Homo sapiens GN=PLXNB2 PE=1 SV=3	2	1	1	1	1	3	26.224	7.7	7.7	102830	140780	0.73043	7345	10056
	P05089	Arginase-1	ARG1	>sp|P05089|ARGI1_HUMAN Arginase-1 OS=Homo sapiens GN=ARG1 PE=1 SV=2	1	2	2	2	2	6	34.735	6.8	6.8	189400	260150	0.728042	11141	15303
	P22413	Ectonucleotide pyrophosphatase/phosphodiesterase family member 1	ENPP1	>sp|P22413|ENPP1_HUMAN Ectonucleotide pyrophosphatase/phosphodiesterase family member 1 OS=Homo sapiens GN=ENPP1 PE=1 SV=2	2	3	3	3	3	16	104.92	5.2	5.2	561520	771870	0.72748	13369	18378
	Q9Y676	28S ribosomal protein S18b, mitochondrial	MRPS18B	>sp|Q9Y676|RT18B_HUMAN 28S ribosomal protein S18b, mitochondrial OS=Homo sapiens GN=MRPS18B PE=1 SV=1	1	2	2	2	2	8	29.395	15.5	15.5	131300	182470	0.71957	10100	14037
	Q12904	Aminoacyl tRNA synthase complex-interacting multifunctional protein 1	AIMP1	>sp|Q12904|AIMP1_HUMAN Aminoacyl tRNA synthase complex-interacting multifunctional protein 1 OS=Homo sapiens GN=AIMP1 PE=1 SV=2	1	1	1	1	1	1	34.352	5.4	5.4	87213	121650	0.716917	5130.2	7155.8
	Q9NQT5	Exosome complex component RRP40	EXOSC3	>sp|Q9NQT5|EXOS3_HUMAN Exosome complex component RRP40 OS=Homo sapiens GN=EXOSC3 PE=1 SV=3	1	2	2	2	2	6	29.572	6.2	6.2	211980	296880	0.714026	15141	21206
	Q9Y3Y2;X6R700	Chromatin target of PRMT1 protein	CHTOP	>sp|Q9Y3Y2|CHTOP_HUMAN Chromatin target of PRMT1 protein OS=Homo sapiens GN=CHTOP PE=1 SV=2;>tr|X6R700|X6R700_HUMAN Chromatin target of PRMT1 protein OS=Homo sapiens GN=CHTOP PE=1 SV=1	3	2	2	2	2	8	26.396	9.7	14.1	137700	193000	0.713472	15299	21444
	C9JRZ6;F8WAR4;Q9NX63	MICOS complex subunit MIC19	CHCHD3	>tr|C9JRZ6|C9JRZ6_HUMAN MICOS complex subunit MIC19 OS=Homo sapiens GN=CHCHD3 PE=1 SV=1;>tr|F8WAR4|F8WAR4_HUMAN MICOS complex subunit MIC19 OS=Homo sapiens GN=CHCHD3 PE=1 SV=1;>sp|Q9NX63|MIC19_HUMAN MICOS complex subunit MIC19 OS=Homo sapiens GN=CHCHD3 PE=	4	4	2	4	2	7	26.694	18.1	9.9	234690	338010	0.694329	18053	26001
	Q4VCS5;A6NP16;E7ERM3	Angiomotin	AMOT	>sp|Q4VCS5|AMOT_HUMAN Angiomotin OS=Homo sapiens GN=AMOT PE=1 SV=1;>tr|A6NP16|A6NP16_HUMAN Angiomotin OS=Homo sapiens GN=AMOT PE=1 SV=1;>tr|E7ERM3|E7ERM3_HUMAN Angiomotin OS=Homo sapiens GN=AMOT PE=1 SV=1	3	2	2	2	2	5	118.08	3.3	3.3	115610	167810	0.688934	2408.6	3496.1
	F5GZS6;J3KPF3;P08195;F5H0E2;H0YFS2	4F2 cell-surface antigen heavy chain	SLC3A2	>tr|F5GZS6|F5GZS6_HUMAN 4F2 cell-surface antigen heavy chain OS=Homo sapiens GN=SLC3A2 PE=1 SV=1;>tr|J3KPF3|J3KPF3_HUMAN 4F2 cell-surface antigen heavy chain OS=Homo sapiens GN=SLC3A2 PE=1 SV=1;>sp|P08195|4F2_HUMAN 4F2 cell-surface antigen heavy chain OS=H	7	7	5	7	5	31	64.872	14.5	8.8	1452300	2147400	0.676306	50079	74048
	Q9H0D6	5-3 exoribonuclease 2	XRN2	>sp|Q9H0D6|XRN2_HUMAN 5-3 exoribonuclease 2 OS=Homo sapiens GN=XRN2 PE=1 SV=1	1	1	1	1	1	9	108.58	1.8	1.8	115840	173450	0.667858	2464.7	3690.4
	P20719	Homeobox protein Hox-A5	HOXA5	>sp|P20719|HXA5_HUMAN Homeobox protein Hox-A5 OS=Homo sapiens GN=HOXA5 PE=1 SV=2	1	1	1	1	1	1	29.345	5.2	5.2	29326	45840	0.639747	2666	4167.2
	P04792;C9J3N8	Heat shock protein beta-1	HSPB1	>sp|P04792|HSPB1_HUMAN Heat shock protein beta-1 OS=Homo sapiens GN=HSPB1 PE=1 SV=2;>tr|C9J3N8|C9J3N8_HUMAN Heat shock protein beta-1 OS=Homo sapiens GN=HSPB1 PE=1 SV=1	3	1	3	1	3	7	22.782	8.3	21.5	561280	895420	0.626834	40091	63958
	E9PG15;P27348	14-3-3 protein theta (Fragment)	YWHAQ	>tr|E9PG15|E9PG15_HUMAN 14-3-3 protein theta (Fragment) OS=Homo sapiens GN=YWHAQ PE=1 SV=1;>sp|P27348|1433T_HUMAN 14-3-3 protein theta OS=Homo sapiens GN=YWHAQ PE=1 SV=1	2	3	3	3	3	13	17.048	16.8	16.8	908160	1491700	0.608809	100910	165750
	Q5JSD2;Q5JSD1;A0A0A0MR02;P45880	Voltage-dependent anion-selective channel protein 2 (Fragment)	VDAC2	>tr|Q5JSD2|Q5JSD2_HUMAN Voltage-dependent anion-selective channel protein 2 (Fragment) OS=Homo sapiens GN=VDAC2 PE=1 SV=5;>tr|Q5JSD1|Q5JSD1_HUMAN Voltage-dependent anion-selective channel protein 2 (Fragment) OS=Homo sapiens GN=VDAC2 PE=1 SV=1;>tr|A0A0A0MR	4	1	1	1	1	2	21.294	4.1	4.1	29278	48236	0.606974	2927.8	4823.6
	M0R0U3;M0R261;O95336	6-phosphogluconolactonase	PGLS	>tr|M0R0U3|M0R0U3_HUMAN 6-phosphogluconolactonase OS=Homo sapiens GN=PGLS PE=1 SV=1;>tr|M0R261|M0R261_HUMAN 6-phosphogluconolactonase (Fragment) OS=Homo sapiens GN=PGLS PE=1 SV=1;>sp|O95336|6PGL_HUMAN 6-phosphogluconolactonase OS=Homo sapiens GN=PGLS PE=1	3	1	1	1	1	2	18.912	8.9	8.9	42837	72527	0.590635	4759.7	8058.6
	P05141	ADP/ATP translocase 2	SLC25A5	>sp|P05141|ADT2_HUMAN ADP/ATP translocase 2 OS=Homo sapiens GN=SLC25A5 PE=1 SV=7	4	1	2	1	2	3	32.852	7.4	7.7	137420	233300	0.589027	7232.6	12279
	P09874	Poly [ADP-ribose] polymerase 1	PARP1	>sp|P09874|PARP1_HUMAN Poly [ADP-ribose] polymerase 1 OS=Homo sapiens GN=PARP1 PE=1 SV=4	3	3	4	3	4	8	113.08	3.8	5.9	301160	513360	0.586645	5905.1	10066
	P10412;P16403;P16402	Histone H1.4	HIST1H1E	>sp|P10412|H14_HUMAN Histone H1.4 OS=Homo sapiens GN=HIST1H1E PE=1 SV=2;>sp|P16403|H12_HUMAN Histone H1.2 OS=Homo sapiens GN=HIST1H1C PE=1 SV=2;>sp|P16402|H13_HUMAN Histone H1.3 OS=Homo sapiens GN=HIST1H1D PE=1 SV=2	5	3	4	3	4	8	21.865	12.3	20.5	344460	590720	0.583119	38274	65636
	A0A087WX29;Q13148;A0A087WW61;A0A087WX67;A0A087WXV3;A0A087WXQ5;K7EJM5;A0A087WV68;K7EN94;B1AKP7;G3V162;A0A087X260;A0A087WYY0	TAR DNA-binding protein 43 (Fragment)	TARDBP	>tr|A0A087WX29|A0A087WX29_HUMAN TAR DNA-binding protein 43 (Fragment) OS=Homo sapiens GN=TARDBP PE=1 SV=1;>sp|Q13148|TADBP_HUMAN TAR DNA-binding protein 43 OS=Homo sapiens GN=TARDBP PE=1 SV=1;>tr|A0A087WW61|A0A087WW61_HUMAN TAR DNA-binding protein 43 (Frag	13	1	2	1	2	7	26.743	7.4	11.1	137060	239970	0.571155	12460	21816
	C9JDR0;Q15738	Sterol-4-alpha-carboxylate 3-dehydrogenase, decarboxylating (Fragment)	NSDHL	>tr|C9JDR0|C9JDR0_HUMAN Sterol-4-alpha-carboxylate 3-dehydrogenase, decarboxylating (Fragment) OS=Homo sapiens GN=NSDHL PE=1 SV=1;>sp|Q15738|NSDHL_HUMAN Sterol-4-alpha-carboxylate 3-dehydrogenase, decarboxylating OS=Homo sapiens GN=NSDHL PE=1 SV=2	2	1	1	1	1	4	28.146	5.9	5.9	72433	129310	0.56015	3621.7	6465.5
	I3L0W5;P62258;B4DJF2;I3L3T1	14-3-3 protein epsilon	YWHAE	>tr|I3L0W5|I3L0W5_HUMAN 14-3-3 protein epsilon OS=Homo sapiens GN=YWHAE PE=1 SV=1;>sp|P62258|1433E_HUMAN 14-3-3 protein epsilon OS=Homo sapiens GN=YWHAE PE=1 SV=1;>tr|B4DJF2|B4DJF2_HUMAN 14-3-3 protein epsilon OS=Homo sapiens GN=YWHAE PE=1 SV=1;>tr|I3L3T1|	4	2	2	2	2	15	4.5157	60.5	60.5	517950	933310	0.55496	129490	233330
	P48507	Glutamate--cysteine ligase regulatory subunit	GCLM	>sp|P48507|GSH0_HUMAN Glutamate--cysteine ligase regulatory subunit OS=Homo sapiens GN=GCLM PE=1 SV=1	1	1	1	1	1	6	30.727	4.7	4.7	44097	79477	0.55484	4409.7	7947.7
	J3KN66	Torsin-1A-interacting protein 1	TOR1AIP1	>tr|J3KN66|J3KN66_HUMAN Torsin-1A-interacting protein 1 OS=Homo sapiens GN=TOR1AIP1 PE=1 SV=1	1	3	3	1	1	3	67.821	9.8	8.8	75592	138710	0.544964	2290.7	4203.4
	G3V0E5;P02786	Transferrin receptor (P90, CD71), isoform CRA_c	TFRC	>tr|G3V0E5|G3V0E5_HUMAN Transferrin receptor (P90, CD71), isoform CRA_c OS=Homo sapiens GN=TFRC PE=1 SV=1;>sp|P02786|TFR1_HUMAN Transferrin receptor protein 1 OS=Homo sapiens GN=TFRC PE=1 SV=2	2	1	1	1	1	7	75.963	2.1	2.1	365510	675010	0.541488	10153	18750
	E7EUT5;P04406	Glyceraldehyde-3-phosphate dehydrogenase	GAPDH	>tr|E7EUT5|E7EUT5_HUMAN Glyceraldehyde-3-phosphate dehydrogenase OS=Homo sapiens GN=GAPDH PE=1 SV=1;>sp|P04406|G3P_HUMAN Glyceraldehyde-3-phosphate dehydrogenase OS=Homo sapiens GN=GAPDH PE=1 SV=3	2	1	1	1	1	4	27.87	5.8	5.8	208670	395300	0.527878	16052	30408
	Q5T2W9;Q96HA4	Uncharacterized protein C1orf159	C1orf159	>tr|Q5T2W9|Q5T2W9_HUMAN Uncharacterized protein C1orf159 OS=Homo sapiens GN=C1orf159 PE=1 SV=1;>sp|Q96HA4|CA159_HUMAN Uncharacterized protein C1orf159 OS=Homo sapiens GN=C1orf159 PE=2 SV=2	2	1	2	1	2	7	36.497	3.5	5.2	988830	1874100	0.527629	58166	110240
	D6RAE9;D6RDG7;S4R2X2;D6RFI0;Q9H9B4	Sideroflexin-1	SFXN1	>tr|D6RAE9|D6RAE9_HUMAN Sideroflexin-1 OS=Homo sapiens GN=SFXN1 PE=1 SV=1;>tr|D6RDG7|D6RDG7_HUMAN Sideroflexin-1 (Fragment) OS=Homo sapiens GN=SFXN1 PE=1 SV=1;>tr|S4R2X2|S4R2X2_HUMAN Sideroflexin-1 OS=Homo sapiens GN=SFXN1 PE=1 SV=1;>tr|D6RFI0|D6RFI0_HUMAN	5	1	1	1	1	5	6.5954	25	25	96801	186670	0.518568	24200	46666
	Q7Z2T5	TRMT1-like protein	TRMT1L	>sp|Q7Z2T5|TRM1L_HUMAN TRMT1-like protein OS=Homo sapiens GN=TRMT1L PE=1 SV=2	1	1	1	1	1	1	81.746	2	2	21801	42405	0.514114	545.02	1060.1
	P08670;B0YJC4;Q5JVS8;B0YJC5	Vimentin	VIM	>sp|P08670|VIME_HUMAN Vimentin OS=Homo sapiens GN=VIM PE=1 SV=4;>tr|B0YJC4|B0YJC4_HUMAN Vimentin OS=Homo sapiens GN=VIM PE=1 SV=1;>tr|Q5JVS8|Q5JVS8_HUMAN Vimentin (Fragment) OS=Homo sapiens GN=VIM PE=1 SV=1;>tr|B0YJC5|B0YJC5_HUMAN Vimentin OS=Homo sapiens	7	4	7	4	7	30	53.651	9.7	15.5	1861400	3778400	0.492642	54746	111130
	J3KMZ8;Q92785	Zinc finger protein ubi-d4	DPF2	>tr|J3KMZ8|J3KMZ8_HUMAN Zinc finger protein ubi-d4 OS=Homo sapiens GN=DPF2 PE=1 SV=1;>sp|Q92785|REQU_HUMAN Zinc finger protein ubi-d4 OS=Homo sapiens GN=DPF2 PE=1 SV=2	2	1	1	1	1	3	45.78	5.2	5.2	125110	260660	0.479974	5687	11848
	P51570;K7EII7	Galactokinase	GALK1	>sp|P51570|GALK1_HUMAN Galactokinase OS=Homo sapiens GN=GALK1 PE=1 SV=1;>tr|K7EII7|K7EII7_HUMAN Galactokinase (Fragment) OS=Homo sapiens GN=GALK1 PE=1 SV=1	2	1	2	1	2	3	42.272	2.8	5.6	62976	132130	0.476622	3498.7	7340.4
	K7ER27;K7EJE8;K7EKE6;P36776	Lon protease homolog, mitochondrial (Fragment)	LONP1	>tr|K7ER27|K7ER27_HUMAN Lon protease homolog, mitochondrial (Fragment) OS=Homo sapiens GN=LONP1 PE=1 SV=1;>tr|K7EJE8|K7EJE8_HUMAN Lon protease homolog, mitochondrial OS=Homo sapiens GN=LONP1 PE=1 SV=1;>tr|K7EKE6|K7EKE6_HUMAN Lon protease homolog, mitochond	4	1	1	1	1	3	27.451	4.1	4.1	62466	132820	0.470306	6246.5	13282
	H7C4H2;Q9Y5M8	Signal recognition particle receptor subunit beta (Fragment)	SRPRB	>tr|H7C4H2|H7C4H2_HUMAN Signal recognition particle receptor subunit beta (Fragment) OS=Homo sapiens GN=SRPRB PE=1 SV=1;>sp|Q9Y5M8|SRPRB_HUMAN Signal recognition particle receptor subunit beta OS=Homo sapiens GN=SRPRB PE=1 SV=3	2	2	2	2	2	11	17.502	12.5	12.5	1073100	2323200	0.461906	119230	258130
	P25311	Zinc-alpha-2-glycoprotein	AZGP1	>sp|P25311|ZA2G_HUMAN Zinc-alpha-2-glycoprotein OS=Homo sapiens GN=AZGP1 PE=1 SV=2	1	1	1	1	1	3	34.258	3.4	3.4	112060	244650	0.458042	6225.5	13591
	A0A087WXI5;P22223;P12830	Cadherin-1	CDH1	>tr|A0A087WXI5|A0A087WXI5_HUMAN Cadherin-1 OS=Homo sapiens GN=CDH1 PE=1 SV=1;>sp|P22223|CADH3_HUMAN Cadherin-3 OS=Homo sapiens GN=CDH3 PE=1 SV=2;>sp|P12830|CADH1_HUMAN Cadherin-1 OS=Homo sapiens GN=CDH1 PE=1 SV=3	3	1	1	1	1	1	100.03	1.3	1.3	19752	43364	0.455493	731.54	1606.1
	Q8N1F7;H3BVG0;H3BV11;H3BRI8;H3BM93	Nuclear pore complex protein Nup93	NUP93	>sp|Q8N1F7|NUP93_HUMAN Nuclear pore complex protein Nup93 OS=Homo sapiens GN=NUP93 PE=1 SV=2;>tr|H3BVG0|H3BVG0_HUMAN Nuclear pore complex protein Nup93 OS=Homo sapiens GN=NUP93 PE=1 SV=1;>tr|H3BV11|H3BV11_HUMAN Nuclear pore complex protein Nup93 (Fragment)	9	4	4	4	4	14	93.487	6	6	534450	1176700	0.454194	10479	23072
	P14174	Macrophage migration inhibitory factor	MIF	>sp|P14174|MIF_HUMAN Macrophage migration inhibitory factor OS=Homo sapiens GN=MIF PE=1 SV=4	1	1	1	1	1	4	12.476	9.6	9.6	136690	308940	0.442448	27337	61788
	K7ELW0;Q99497;K7EN27	Protein deglycase DJ-1	PARK7	>tr|K7ELW0|K7ELW0_HUMAN Protein deglycase DJ-1 OS=Homo sapiens GN=PARK7 PE=1 SV=1;>sp|Q99497|PARK7_HUMAN Protein deglycase DJ-1 OS=Homo sapiens GN=PARK7 PE=1 SV=2;>tr|K7EN27|K7EN27_HUMAN Protein deglycase DJ-1 (Fragment) OS=Homo sapiens GN=PARK7 PE=1 SV=1	3	2	2	2	2	5	17.91	13.6	8.9	92834	215000	0.431786	8439.4	19546
	J3KTQ9;J3QSE0;J3QQM1;P62195	26S protease regulatory subunit 8	PSMC5	>tr|J3KTQ9|J3KTQ9_HUMAN 26S protease regulatory subunit 8 OS=Homo sapiens GN=PSMC5 PE=1 SV=1;>tr|J3QSE0|J3QSE0_HUMAN 26S protease regulatory subunit 8 OS=Homo sapiens GN=PSMC5 PE=1 SV=1;>tr|J3QQM1|J3QQM1_HUMAN 26S protease regulatory subunit 8 (Fragment) O	4	1	1	1	1	1	5.9257	26.9	26.9	54656	127400	0.429011	27328	63698
	P50454;E9PKH2	Serpin H1	SERPINH1	>sp|P50454|SERPH_HUMAN Serpin H1 OS=Homo sapiens GN=SERPINH1 PE=1 SV=2;>tr|E9PKH2|E9PKH2_HUMAN Serpin H1 OS=Homo sapiens GN=SERPINH1 PE=1 SV=1	12	2	3	2	3	8	46.44	6.5	9.1	169520	401700	0.422006	7370.3	17465
	Q9UBS4	DnaJ homolog subfamily B member 11	DNAJB11	>sp|Q9UBS4|DJB11_HUMAN DnaJ homolog subfamily B member 11 OS=Homo sapiens GN=DNAJB11 PE=1 SV=1	2	3	3	3	3	11	40.513	11.5	11.5	165570	416560	0.39747	10348	26035
	Q9NXV6	CDKN2A-interacting protein	CDKN2AIP	>sp|Q9NXV6|CARF_HUMAN CDKN2A-interacting protein OS=Homo sapiens GN=CDKN2AIP PE=1 SV=3	1	1	1	1	1	1	61.124	2.2	2.2	30784	78410	0.392603	905.42	2306.2
	P08238	Heat shock protein HSP 90-beta	HSP90AB1	>sp|P08238|HS90B_HUMAN Heat shock protein HSP 90-beta OS=Homo sapiens GN=HSP90AB1 PE=1 SV=4	6	8	10	5	6	43	83.263	13.5	15.5	1586400	4092200	0.387664	48072	124010
	P31944	Caspase-14	CASP14	>sp|P31944|CASPE_HUMAN Caspase-14 OS=Homo sapiens GN=CASP14 PE=1 SV=2	1	1	1	1	1	1	27.679	4.5	4.1	66554	172090	0.386739	4437	11473
	P25205;J3KQ69	DNA replication licensing factor MCM3	MCM3	>sp|P25205|MCM3_HUMAN DNA replication licensing factor MCM3 OS=Homo sapiens GN=MCM3 PE=1 SV=3;>tr|J3KQ69|J3KQ69_HUMAN DNA replication licensing factor MCM3 OS=Homo sapiens GN=MCM3 PE=1 SV=2	2	3	4	3	4	9	90.98	4.2	6.7	152510	413400	0.368916	2990.4	8105.9
	Q07065	Cytoskeleton-associated protein 4	CKAP4	>sp|Q07065|CKAP4_HUMAN Cytoskeleton-associated protein 4 OS=Homo sapiens GN=CKAP4 PE=1 SV=2	1	2	1	2	1	2	66.022	4.8	2.5	127620	352400	0.362145	3358.5	9273.8
	A0A087WVM4;B7ZM99;Q6UB35	Monofunctional C1-tetrahydrofolate synthase, mitochondrial	MTHFD1L	>tr|A0A087WVM4|A0A087WVM4_HUMAN Monofunctional C1-tetrahydrofolate synthase, mitochondrial OS=Homo sapiens GN=MTHFD1L PE=1 SV=1;>tr|B7ZM99|B7ZM99_HUMAN MTHFD1L protein OS=Homo sapiens GN=MTHFD1L PE=1 SV=1;>sp|Q6UB35|C1TM_HUMAN Monofunctional C1-tetrahydrof	4	2	3	2	3	10	99.31	2.5	3.6	173010	478660	0.361447	3761.1	10406
	P22314	Ubiquitin-like modifier-activating enzyme 1	UBA1	>sp|P22314|UBA1_HUMAN Ubiquitin-like modifier-activating enzyme 1 OS=Homo sapiens GN=UBA1 PE=1 SV=3	1	1	1	1	1	2	117.85	1.5	1.5	20726	57512	0.360377	383.82	1065
	Q14126	Desmoglein-2	DSG2	>sp|Q14126|DSG2_HUMAN Desmoglein-2 OS=Homo sapiens GN=DSG2 PE=1 SV=2	1	1	1	1	1	2	122.29	2.1	2.1	69953	196140	0.356648	1520.7	4263.9
	P52907	F-actin-capping protein subunit alpha-1	CAPZA1	>sp|P52907|CAZA1_HUMAN F-actin-capping protein subunit alpha-1 OS=Homo sapiens GN=CAPZA1 PE=1 SV=3	1	3	4	3	4	18	32.922	19.2	24.8	1037900	2935900	0.35352	79839	225840
	Q86VP6	Cullin-associated NEDD8-dissociated protein 1	CAND1	>sp|Q86VP6|CAND1_HUMAN Cullin-associated NEDD8-dissociated protein 1 OS=Homo sapiens GN=CAND1 PE=1 SV=2	1	1	1	1	1	5	136.37	1.1	1.1	68583	196680	0.348703	1106.2	3172.2
	M0R080;P25685	DnaJ homolog subfamily B member 1 (Fragment)	DNAJB1	>tr|M0R080|M0R080_HUMAN DnaJ homolog subfamily B member 1 (Fragment) OS=Homo sapiens GN=DNAJB1 PE=1 SV=1;>sp|P25685|DNJB1_HUMAN DnaJ homolog subfamily B member 1 OS=Homo sapiens GN=DNAJB1 PE=1 SV=4	2	1	1	1	1	3	20.497	5.5	5.5	100210	296790	0.337646	10021	29679
	A0A0A0MSK5;Q5JTV8;H0YD16	Torsin-1A-interacting protein 1	TOR1AIP1	>tr|A0A0A0MSK5|A0A0A0MSK5_HUMAN Torsin-1A-interacting protein 1 OS=Homo sapiens GN=TOR1AIP1 PE=1 SV=1;>sp|Q5JTV8|TOIP1_HUMAN Torsin-1A-interacting protein 1 OS=Homo sapiens GN=TOR1AIP1 PE=1 SV=2;>tr|H0YD16|H0YD16_HUMAN Torsin-1A-interacting protein 1 (Frag	4	3	3	1	1	20	52.406	14.1	12.8	280730	833090	0.336974	10397	30855
	A0A0C4DFQ1;A0A0A0MRK6;Q13505	Metaxin-1	MTX1	>tr|A0A0C4DFQ1|A0A0C4DFQ1_HUMAN Metaxin-1 OS=Homo sapiens GN=MTX1 PE=1 SV=1;>tr|A0A0A0MRK6|A0A0A0MRK6_HUMAN Metaxin 1, isoform CRA_b OS=Homo sapiens GN=MTX1 PE=1 SV=1;>sp|Q13505|MTX1_HUMAN Metaxin-1 OS=Homo sapiens GN=MTX1 PE=1 SV=2	3	1	2	1	2	3	47.994	2.5	6.2	107770	323700	0.332932	4685.7	14074
	E9PFD7;P00533;Q504U8	Receptor protein-tyrosine kinase	EGFR	>tr|E9PFD7|E9PFD7_HUMAN Receptor protein-tyrosine kinase OS=Homo sapiens GN=EGFR PE=1 SV=3;>sp|P00533|EGFR_HUMAN Epidermal growth factor receptor OS=Homo sapiens GN=EGFR PE=1 SV=2;>tr|Q504U8|Q504U8_HUMAN Receptor protein-tyrosine kinase OS=Homo sapiens GN=	3	2	3	2	3	6	129.17	2.4	3.3	74966	226220	0.331385	1315.2	3968.8
	B1ANR0;Q13310;E5RGH3;E5RH24;E5RJB9;B1ANR1;H0YBN4	Polyadenylate-binding protein	PABPC4	>tr|B1ANR0|B1ANR0_HUMAN Polyadenylate-binding protein OS=Homo sapiens GN=PABPC4 PE=1 SV=1;>sp|Q13310|PABP4_HUMAN Polyadenylate-binding protein 4 OS=Homo sapiens GN=PABPC4 PE=1 SV=1;>tr|E5RGH3|E5RGH3_HUMAN Polyadenylate-binding protein 1 (Fragment) OS=Homo	11	1	3	1	1	3	67.97	2.3	6.8	36555	110870	0.32971	1142.3	3464.5
	Q92945;A0A087WTP3;M0R0I5	Far upstream element-binding protein 2	KHSRP	>sp|Q92945|FUBP2_HUMAN Far upstream element-binding protein 2 OS=Homo sapiens GN=KHSRP PE=1 SV=4;>tr|A0A087WTP3|A0A087WTP3_HUMAN Far upstream element-binding protein 2 OS=Homo sapiens GN=KHSRP PE=1 SV=1;>tr|M0R0I5|M0R0I5_HUMAN Far upstream element-binding	9	5	9	5	9	51	73.114	9.8	19.4	937590	2849800	0.329002	26788	81424
	I3L3H2;P38919	Eukaryotic initiation factor 4A-III (Fragment)	EIF4A3	>tr|I3L3H2|I3L3H2_HUMAN Eukaryotic initiation factor 4A-III (Fragment) OS=Homo sapiens GN=EIF4A3 PE=1 SV=1;>sp|P38919|IF4A3_HUMAN Eukaryotic initiation factor 4A-III OS=Homo sapiens GN=EIF4A3 PE=1 SV=4	2	1	2	1	2	11	13.583	10.4	11.2	355960	1127500	0.315707	71192	225490
	A0A0A0MRV0;Q9P2E9;A2A2S5	Ribosome-binding protein 1	RRBP1	>tr|A0A0A0MRV0|A0A0A0MRV0_HUMAN Ribosome-binding protein 1 OS=Homo sapiens GN=RRBP1 PE=1 SV=1;>sp|Q9P2E9|RRBP1_HUMAN Ribosome-binding protein 1 OS=Homo sapiens GN=RRBP1 PE=1 SV=4;>tr|A2A2S5|A2A2S5_HUMAN Ribosome-binding protein 1 (Fragment) OS=Homo sapiens	5	1	3	1	3	5	152.45	1.3	2.8	73195	237390	0.308332	770.47	2498.8
	P33993;C9J8M6	DNA replication licensing factor MCM7	MCM7	>sp|P33993|MCM7_HUMAN DNA replication licensing factor MCM7 OS=Homo sapiens GN=MCM7 PE=1 SV=4;>tr|C9J8M6|C9J8M6_HUMAN DNA replication licensing factor MCM7 (Fragment) OS=Homo sapiens GN=MCM7 PE=1 SV=1	2	3	2	3	2	13	81.307	5.4	3.3	334650	1092500	0.306316	8806.5	28750
	P40937	Replication factor C subunit 5	RFC5	>sp|P40937|RFC5_HUMAN Replication factor C subunit 5 OS=Homo sapiens GN=RFC5 PE=1 SV=1	1	2	2	2	2	22	38.496	5.3	5.3	684840	2241200	0.305568	28535	93382
	P31689	DnaJ homolog subfamily A member 1	DNAJA1	>sp|P31689|DNJA1_HUMAN DnaJ homolog subfamily A member 1 OS=Homo sapiens GN=DNAJA1 PE=1 SV=2	1	1	2	1	2	9	44.868	5.5	8.8	140760	468220	0.300628	6703	22296
	G8JLG1;Q14683	Structural maintenance of chromosomes protein	SMC1A	>tr|G8JLG1|G8JLG1_HUMAN Structural maintenance of chromosomes protein OS=Homo sapiens GN=SMC1A PE=1 SV=2;>sp|Q14683|SMC1A_HUMAN Structural maintenance of chromosomes protein 1A OS=Homo sapiens GN=SMC1A PE=1 SV=2	4	5	8	5	8	37	140.86	6	9.1	900550	3034200	0.2968	12865	43346
	D6R991;D6REM6;A8MXP9;P43243;H0Y8T4	Matrin-3 (Fragment)	MATR3	>tr|D6R991|D6R991_HUMAN Matrin-3 (Fragment) OS=Homo sapiens GN=MATR3 PE=1 SV=1;>tr|D6REM6|D6REM6_HUMAN Matrin-3 OS=Homo sapiens GN=MATR3 PE=1 SV=1;>tr|A8MXP9|A8MXP9_HUMAN Matrin-3 OS=Homo sapiens GN=MATR3 PE=1 SV=1;>sp|P43243|MATR3_HUMAN Matrin-3 OS=Homo s	18	3	4	3	4	8	48.159	8.3	10.9	218840	746640	0.2931	10421	35554
	Q13151	Heterogeneous nuclear ribonucleoprotein A0	HNRNPA0	>sp|Q13151|ROA0_HUMAN Heterogeneous nuclear ribonucleoprotein A0 OS=Homo sapiens GN=HNRNPA0 PE=1 SV=1	1	1	2	1	2	5	30.84	5.6	5.9	251500	874120	0.287718	19346	67240
	Q9UQE7	Structural maintenance of chromosomes protein 3	SMC3	>sp|Q9UQE7|SMC3_HUMAN Structural maintenance of chromosomes protein 3 OS=Homo sapiens GN=SMC3 PE=1 SV=2	1	3	5	3	5	19	141.54	3.5	4.5	217890	758050	0.287435	3352.1	11662
	O43823;M0QYL4	A-kinase anchor protein 8	AKAP8	>sp|O43823|AKAP8_HUMAN A-kinase anchor protein 8 OS=Homo sapiens GN=AKAP8 PE=1 SV=1;>tr|M0QYL4|M0QYL4_HUMAN A-kinase anchor protein 8 (Fragment) OS=Homo sapiens GN=AKAP8 PE=1 SV=2	2	3	3	3	3	14	76.107	8.5	7.5	192830	671520	0.287155	7141.7	24871
	Q6P4A7	Sideroflexin-4	SFXN4	>sp|Q6P4A7|SFXN4_HUMAN Sideroflexin-4 OS=Homo sapiens GN=SFXN4 PE=1 SV=1	1	1	1	1	1	4	37.998	3.6	3.6	150860	525720	0.286959	10058	35048
	H7C131;C9JDE9;P09110;H0Y4D4	3-ketoacyl-CoA thiolase, peroxisomal (Fragment)	ACAA1	>tr|H7C131|H7C131_HUMAN 3-ketoacyl-CoA thiolase, peroxisomal (Fragment) OS=Homo sapiens GN=ACAA1 PE=1 SV=1;>tr|C9JDE9|C9JDE9_HUMAN 3-ketoacyl-CoA thiolase, peroxisomal OS=Homo sapiens GN=ACAA1 PE=1 SV=1;>sp|P09110|THIK_HUMAN 3-ketoacyl-CoA thiolase, peroxi	4	2	4	2	4	7	30.222	15.2	20	73967	260340	0.284117	5283.4	18596
	H7BZJ3	Protein disulfide-isomerase A3 (Fragment)	PDIA3	>tr|H7BZJ3|H7BZJ3_HUMAN Protein disulfide-isomerase A3 (Fragment) OS=Homo sapiens GN=PDIA3 PE=1 SV=1	1	2	2	1	1	3	13.519	20.3	20.3	123620	435330	0.283968	13735	48370
	P61978;Q5T6W2	Heterogeneous nuclear ribonucleoprotein K	HNRNPK	>sp|P61978|HNRPK_HUMAN Heterogeneous nuclear ribonucleoprotein K OS=Homo sapiens GN=HNRNPK PE=1 SV=1;>tr|Q5T6W2|Q5T6W2_HUMAN Heterogeneous nuclear ribonucleoprotein K (Fragment) OS=Homo sapiens GN=HNRNPK PE=1 SV=1	4	3	8	3	8	18	50.976	8	19	469380	1668400	0.281335	20408	72538
	H0YDS9;E9PRH9;H0YF33;Q5T624;P49321	Nuclear autoantigenic sperm protein (Fragment)	NASP	>tr|H0YDS9|H0YDS9_HUMAN Nuclear autoantigenic sperm protein (Fragment) OS=Homo sapiens GN=NASP PE=1 SV=1;>tr|E9PRH9|E9PRH9_HUMAN Nuclear autoantigenic sperm protein (Fragment) OS=Homo sapiens GN=NASP PE=1 SV=1;>tr|H0YF33|H0YF33_HUMAN Nuclear autoantigenic	5	1	1	1	1	1	18.76	4.6	4.6	8904.8	33119	0.268873	890.48	3311.9
	C9JQS9;E7EX59;P05166;E7ETT1;E9PDR0;E7ETT4;E7EUY3;E9PEC3;F8WBI9;E7ENC1	Propionyl-CoA carboxylase beta chain, mitochondrial	PCCB	>tr|C9JQS9|C9JQS9_HUMAN Propionyl-CoA carboxylase beta chain, mitochondrial OS=Homo sapiens GN=PCCB PE=1 SV=1;>tr|E7EX59|E7EX59_HUMAN Propionyl-CoA carboxylase beta chain, mitochondrial OS=Homo sapiens GN=PCCB PE=1 SV=1;>sp|P05166|PCCB_HUMAN Propionyl-CoA	14	19	22	19	22	299	60.736	34.7	38.6	35519000	134980000	0.263143	1145800	4354100
	Q14008;E9PQH5	Cytoskeleton-associated protein 5	CKAP5	>sp|Q14008|CKAP5_HUMAN Cytoskeleton-associated protein 5 OS=Homo sapiens GN=CKAP5 PE=1 SV=3;>tr|E9PQH5|E9PQH5_HUMAN Cytoskeleton-associated protein 5 (Fragment) OS=Homo sapiens GN=CKAP5 PE=1 SV=1	2	1	2	1	2	2	225.49	0.6	1.2	21484	83232	0.258122	202.68	785.21
	P10809	60 kDa heat shock protein, mitochondrial	HSPD1	>sp|P10809|CH60_HUMAN 60 kDa heat shock protein, mitochondrial OS=Homo sapiens GN=HSPD1 PE=1 SV=2	6	10	19	10	19	144	61.054	23	38	14140000	55624000	0.254207	441870	1738200
	Q5TDF0;Q9BSD7	Cancer-related nucleoside-triphosphatase	NTPCR	>tr|Q5TDF0|Q5TDF0_HUMAN Cancer-related nucleoside-triphosphatase OS=Homo sapiens GN=NTPCR PE=1 SV=1;>sp|Q9BSD7|NTPCR_HUMAN Cancer-related nucleoside-triphosphatase OS=Homo sapiens GN=NTPCR PE=1 SV=1	2	1	2	1	2	6	25.072	5.3	11.8	55002	218280	0.251979	3928.7	15592
	Q9ULX6	A-kinase anchor protein 8-like	AKAP8L	>sp|Q9ULX6|AKP8L_HUMAN A-kinase anchor protein 8-like OS=Homo sapiens GN=AKAP8L PE=1 SV=3	1	2	3	2	3	10	71.648	3.3	5.3	1015100	4098300	0.247688	42296	170760
	Q9UQ80	Proliferation-associated protein 2G4	PA2G4	>sp|Q9UQ80|PA2G4_HUMAN Proliferation-associated protein 2G4 OS=Homo sapiens GN=PA2G4 PE=1 SV=3	1	1	1	1	1	1	43.786	4.6	4.6	18963	76803	0.246904	861.97	3491
	Q01469	Fatty acid-binding protein, epidermal	FABP5	>sp|Q01469|FABP5_HUMAN Fatty acid-binding protein, epidermal OS=Homo sapiens GN=FABP5 PE=1 SV=3	1	1	1	1	1	2	15.164	6.7	6.7	46455	190950	0.243284	5806.9	23868
	A0A087WVQ9;Q5VTE0;P68104;Q05639	Elongation factor 1-alpha 1	EEF1A1	>tr|A0A087WVQ9|A0A087WVQ9_HUMAN Elongation factor 1-alpha 1 OS=Homo sapiens GN=EEF1A1 PE=1 SV=1;>sp|Q5VTE0|EF1A3_HUMAN Putative elongation factor 1-alpha-like 3 OS=Homo sapiens GN=EEF1A1P5 PE=5 SV=1;>sp|P68104|EF1A1_HUMAN Elongation factor 1-alpha 1 OS=Hom	5	3	5	3	5	52	47.883	6.3	12.5	2401100	9914400	0.242183	126370	521810
	P22695;H3BRG4	Cytochrome b-c1 complex subunit 2, mitochondrial	UQCRC2	>sp|P22695|QCR2_HUMAN Cytochrome b-c1 complex subunit 2, mitochondrial OS=Homo sapiens GN=UQCRC2 PE=1 SV=3;>tr|H3BRG4|H3BRG4_HUMAN Cytochrome b-c1 complex subunit 2, mitochondrial OS=Homo sapiens GN=UQCRC2 PE=1 SV=1	4	1	3	1	3	9	48.442	3.8	9.7	250160	1051900	0.237817	13166	55363
	C9JUG7;F8W9N7;P47755	F-actin-capping protein subunit alpha-2	CAPZA2	>tr|C9JUG7|C9JUG7_HUMAN F-actin-capping protein subunit alpha-2 OS=Homo sapiens GN=CAPZA2 PE=1 SV=1;>tr|F8W9N7|F8W9N7_HUMAN F-actin-capping protein subunit alpha-2 OS=Homo sapiens GN=CAPZA2 PE=1 SV=1;>sp|P47755|CAZA2_HUMAN F-actin-capping protein subunit a	3	2	2	2	2	7	16.698	12.3	12.3	186260	788570	0.2362	23282	98572
	D6R938;E9PBG7;E9PF82;Q13557;H0Y9J2;H0Y9C2;H0Y6G2;H7BXS4;Q8WU40;Q5SWX3;A0A0A0MS52;A0A0A0MT11;Q9UQM7;Q13555;Q13554	Calcium/calmodulin-dependent protein kinase (CaM kinase) II delta, isoform CRA_e	CAMK2D	>tr|D6R938|D6R938_HUMAN Calcium/calmodulin-dependent protein kinase (CaM kinase) II delta, isoform CRA_e OS=Homo sapiens GN=CAMK2D PE=1 SV=1;>tr|E9PBG7|E9PBG7_HUMAN Calcium/calmodulin-dependent protein kinase type II subunit delta OS=Homo sapiens GN=CAMK2D	15	2	2	2	2	2	56.298	7.4	7.4	72345	313910	0.230464	2782.5	12074
	P05165	Propionyl-CoA carboxylase alpha chain, mitochondrial	PCCA	>sp|P05165|PCCA_HUMAN Propionyl-CoA carboxylase alpha chain, mitochondrial OS=Homo sapiens GN=PCCA PE=1 SV=4	4	17	25	17	25	298	80.058	25.7	34.1	21450000	95058000	0.225652	466300	2066500
	H7C044;E7EX73;E9PGM1;E7EUU4;Q04637;A0A0A0MR52	Eukaryotic translation initiation factor 4 gamma 1 (Fragment)	EIF4G1	>tr|H7C044|H7C044_HUMAN Eukaryotic translation initiation factor 4 gamma 1 (Fragment) OS=Homo sapiens GN=EIF4G1 PE=1 SV=1;>tr|E7EX73|E7EX73_HUMAN Eukaryotic translation initiation factor 4 gamma 1 OS=Homo sapiens GN=EIF4G1 PE=1 SV=1;>tr|E9PGM1|E9PGM1_HUMAN	6	1	2	1	2	5	24.693	4.4	11.9	44113	195570	0.225561	3393.3	15044
	H0YEJ2	Wee1-like protein kinase (Fragment)	WEE1	>tr|H0YEJ2|H0YEJ2_HUMAN Wee1-like protein kinase (Fragment) OS=Homo sapiens GN=WEE1 PE=1 SV=1	1	1	1	1	1	1	16.609	7.6	7.6	25267	113480	0.222656	2807.4	12609
	R4GMT0;P61163	Alpha-centractin	ACTR1A	>tr|R4GMT0|R4GMT0_HUMAN Alpha-centractin OS=Homo sapiens GN=ACTR1A PE=1 SV=1;>sp|P61163|ACTZ_HUMAN Alpha-centractin OS=Homo sapiens GN=ACTR1A PE=1 SV=1	2	1	1	1	1	3	37.433	6.6	6.6	53107	239100	0.222112	2950.4	13284
	P11586;F5H2F4	C-1-tetrahydrofolate synthase, cytoplasmic	MTHFD1	>sp|P11586|C1TC_HUMAN C-1-tetrahydrofolate synthase, cytoplasmic OS=Homo sapiens GN=MTHFD1 PE=1 SV=3;>tr|F5H2F4|F5H2F4_HUMAN C-1-tetrahydrofolate synthase, cytoplasmic OS=Homo sapiens GN=MTHFD1 PE=1 SV=1	3	13	18	13	18	60	101.56	13.7	17.1	1468100	6657000	0.220535	28233	128020
	F8WEB6;A2IDB1;Q04917	14-3-3 protein eta	YWHAH	>tr|F8WEB6|F8WEB6_HUMAN 14-3-3 protein eta OS=Homo sapiens GN=YWHAH PE=1 SV=1;>tr|A2IDB1|A2IDB1_HUMAN 14-3-3 protein eta OS=Homo sapiens GN=YWHAH PE=1 SV=1;>sp|Q04917|1433F_HUMAN 14-3-3 protein eta OS=Homo sapiens GN=YWHAH PE=1 SV=4	3	1	1	1	1	4	4.5061	23.1	23.1	175950	801800	0.219444	58651	267270
	P38646	Stress-70 protein, mitochondrial	HSPA9	>sp|P38646|GRP75_HUMAN Stress-70 protein, mitochondrial OS=Homo sapiens GN=HSPA9 PE=1 SV=2	4	11	18	11	18	85	73.68	16.6	32.3	3633600	16642000	0.218339	95621	437940
	Q96CS3	FAS-associated factor 2	FAF2	>sp|Q96CS3|FAF2_HUMAN FAS-associated factor 2 OS=Homo sapiens GN=FAF2 PE=1 SV=2	1	1	2	1	2	10	52.623	3.4	6.1	515520	2399100	0.214881	22414	104310
	P56192;H0YHL6;H0YI94;H0YI27;H0YIP0	Methionine--tRNA ligase, cytoplasmic	MARS	>sp|P56192|SYMC_HUMAN Methionine--tRNA ligase, cytoplasmic OS=Homo sapiens GN=MARS PE=1 SV=2;>tr|H0YHL6|H0YHL6_HUMAN Methionine--tRNA ligase, cytoplasmic (Fragment) OS=Homo sapiens GN=MARS PE=1 SV=1;>tr|H0YI94|H0YI94_HUMAN Methionine--tRNA ligase, cytoplas	5	1	2	1	2	6	101.11	1.1	2.9	86513	408610	0.211725	2110.1	9966.1
	A0A096LNX8;A0A087WVE7;Q96GP6	Scavenger receptor class F member 2	SCARF2	>tr|A0A096LNX8|A0A096LNX8_HUMAN Scavenger receptor class F member 2 OS=Homo sapiens GN=SCARF2 PE=1 SV=1;>tr|A0A087WVE7|A0A087WVE7_HUMAN Scavenger receptor class F member 2 OS=Homo sapiens GN=SCARF2 PE=1 SV=1;>sp|Q96GP6|SREC2_HUMAN Scavenger receptor class	3	2	7	2	7	33	92.383	3.4	9	515730	2446400	0.210812	14735	69897
	Q5TG40;Q9NPF5	DNA methyltransferase 1-associated protein 1 (Fragment)	DMAP1	>tr|Q5TG40|Q5TG40_HUMAN DNA methyltransferase 1-associated protein 1 (Fragment) OS=Homo sapiens GN=DMAP1 PE=1 SV=1;>sp|Q9NPF5|DMAP1_HUMAN DNA methyltransferase 1-associated protein 1 OS=Homo sapiens GN=DMAP1 PE=1 SV=1	2	1	1	1	1	2	35.389	4	4	71406	340180	0.209907	4200.4	20011
	O60763	General vesicular transport factor p115	USO1	>sp|O60763|USO1_HUMAN General vesicular transport factor p115 OS=Homo sapiens GN=USO1 PE=1 SV=2	1	1	1	1	1	2	107.89	1.9	1.9	32729	156850	0.208664	761.14	3647.7
	A0A024QZP7;P06493;E5RIU6;A0A087WZZ9	Cell division cycle 2, G1 to S and G2 to M, isoform CRA_a	CDC2	>tr|A0A024QZP7|A0A024QZP7_HUMAN Cell division cycle 2, G1 to S and G2 to M, isoform CRA_a OS=Homo sapiens GN=CDC2 PE=1 SV=1;>sp|P06493|CDK1_HUMAN Cyclin-dependent kinase 1 OS=Homo sapiens GN=CDK1 PE=1 SV=3;>tr|E5RIU6|E5RIU6_HUMAN Cyclin-dependent kinase 1	4	2	2	2	2	16	34.081	7.1	7.1	247470	1205700	0.20525	13025	63455
	P31942	Heterogeneous nuclear ribonucleoprotein H3	HNRNPH3	>sp|P31942|HNRH3_HUMAN Heterogeneous nuclear ribonucleoprotein H3 OS=Homo sapiens GN=HNRNPH3 PE=1 SV=2	1	1	1	1	1	2	36.926	4	4	41628	203480	0.20458	2775.2	13565
	Q9HCC0	Methylcrotonoyl-CoA carboxylase beta chain, mitochondrial	MCCC2	>sp|Q9HCC0|MCCB_HUMAN Methylcrotonoyl-CoA carboxylase beta chain, mitochondrial OS=Homo sapiens GN=MCCC2 PE=1 SV=1	3	19	26	9	11	633	61.332	27	39.6	68321000	337440000	0.202469	2440000	12051000
	P11498	Pyruvate carboxylase, mitochondrial	PC	>sp|P11498|PYC_HUMAN Pyruvate carboxylase, mitochondrial OS=Homo sapiens GN=PC PE=1 SV=2	3	30	46	30	46	604	129.63	28.9	39.9	40439000	200610000	0.20158	685410	3400100
	Q13131	5-AMP-activated protein kinase catalytic subunit alpha-1	PRKAA1	>sp|Q13131|AAPK1_HUMAN 5-AMP-activated protein kinase catalytic subunit alpha-1 OS=Homo sapiens GN=PRKAA1 PE=1 SV=4	1	1	1	1	1	1	64.009	1.8	1.8	11365	57736	0.196844	405.9	2062
	H3BRU6;F8VZX2;Q15366;F8W0G4;F8VXH9;H3BSS4;F8VRH0;J3QT27;E9PFP8;Q15365;P57721	Poly(rC)-binding protein 2 (Fragment)	PCBP2	>tr|H3BRU6|H3BRU6_HUMAN Poly(rC)-binding protein 2 (Fragment) OS=Homo sapiens GN=PCBP2 PE=1 SV=1;>tr|F8VZX2|F8VZX2_HUMAN Poly(rC)-binding protein 2 OS=Homo sapiens GN=PCBP2 PE=1 SV=1;>sp|Q15366|PCBP2_HUMAN Poly(rC)-binding protein 2 OS=Homo sapiens GN=PCBP	11	1	2	1	2	25	31.6	6.6	10.3	345520	1764300	0.19584	21595	110270
	J3QS41;P42694	Probable helicase with zinc finger domain	HELZ	>tr|J3QS41|J3QS41_HUMAN Probable helicase with zinc finger domain OS=Homo sapiens GN=HELZ PE=1 SV=1;>sp|P42694|HELZ_HUMAN Probable helicase with zinc finger domain OS=Homo sapiens GN=HELZ PE=1 SV=2	2	1	1	1	1	1	219.05	0.6	0.6	24699	128340	0.19245	265.58	1380
	Q8WXI9;Q86YP4	Transcriptional repressor p66-beta	GATAD2B	>sp|Q8WXI9|P66B_HUMAN Transcriptional repressor p66-beta OS=Homo sapiens GN=GATAD2B PE=1 SV=1;>sp|Q86YP4|P66A_HUMAN Transcriptional repressor p66-alpha OS=Homo sapiens GN=GATAD2A PE=1 SV=1	2	1	1	1	1	1	65.26	1.9	1.9	32525	169820	0.191526	1161.6	6065.2
	O94906	Pre-mRNA-processing factor 6	PRPF6	>sp|O94906|PRP6_HUMAN Pre-mRNA-processing factor 6 OS=Homo sapiens GN=PRPF6 PE=1 SV=1	1	1	2	1	2	5	106.92	1.3	3.1	43243	227850	0.189787	772.19	4068.7
	Q16763;K7EPJ1	Ubiquitin-conjugating enzyme E2 S	UBE2S	>sp|Q16763|UBE2S_HUMAN Ubiquitin-conjugating enzyme E2 S OS=Homo sapiens GN=UBE2S PE=1 SV=2;>tr|K7EPJ1|K7EPJ1_HUMAN Ubiquitin-conjugating enzyme E2 S (Fragment) OS=Homo sapiens GN=UBE2S PE=1 SV=1	3	2	5	2	5	16	23.845	18.5	31.5	240220	1314000	0.182816	21838	119450
	A0A087WXZ3;Q9Y5A9;S4R3J8;S4R3V3	YTH domain-containing family protein 2	YTHDF2	>tr|A0A087WXZ3|A0A087WXZ3_HUMAN YTH domain-containing family protein 2 OS=Homo sapiens GN=YTHDF2 PE=1 SV=1;>sp|Q9Y5A9|YTHD2_HUMAN YTH domain-containing family protein 2 OS=Homo sapiens GN=YTHDF2 PE=1 SV=2;>tr|S4R3J8|S4R3J8_HUMAN YTH domain-containing famil	4	1	4	1	4	13	61.163	1.9	9.7	191610	1050400	0.182416	10085	55284
	P11021	78 kDa glucose-regulated protein	HSPA5	>sp|P11021|GRP78_HUMAN 78 kDa glucose-regulated protein OS=Homo sapiens GN=HSPA5 PE=1 SV=2	1	8	15	7	14	70	72.332	14.8	27.4	1413900	7781100	0.18171	47130	259370
	Q9NSE4	Isoleucine--tRNA ligase, mitochondrial	IARS2	>sp|Q9NSE4|SYIM_HUMAN Isoleucine--tRNA ligase, mitochondrial OS=Homo sapiens GN=IARS2 PE=1 SV=2	1	3	4	3	4	17	113.79	4.1	5.7	308190	1702000	0.181075	7167.3	39582
	H0Y449;P67809;A0A087X1S2	Nuclease-sensitive element-binding protein 1 (Fragment)	YBX1	>tr|H0Y449|H0Y449_HUMAN Nuclease-sensitive element-binding protein 1 (Fragment) OS=Homo sapiens GN=YBX1 PE=1 SV=1;>sp|P67809|YBOX1_HUMAN Nuclease-sensitive element-binding protein 1 OS=Homo sapiens GN=YBX1 PE=1 SV=3;>tr|A0A087X1S2|A0A087X1S2_HUMAN Nuclease	6	2	4	2	3	9	41.905	15	22.7	252730	1397500	0.180844	13302	73551
	J9JIC5;Q9HAS0	Protein Njmu-R1	C17orf75	>tr|J9JIC5|J9JIC5_HUMAN Protein Njmu-R1 OS=Homo sapiens GN=C17orf75 PE=1 SV=1;>sp|Q9HAS0|NJMU_HUMAN Protein Njmu-R1 OS=Homo sapiens GN=C17orf75 PE=1 SV=2	2	1	1	1	1	1	44.609	2.3	2.3	58712	324970	0.180669	2552.7	14129
	O00425	Insulin-like growth factor 2 mRNA-binding protein 3	IGF2BP3	>sp|O00425|IF2B3_HUMAN Insulin-like growth factor 2 mRNA-binding protein 3 OS=Homo sapiens GN=IGF2BP3 PE=1 SV=2	1	1	2	1	2	3	63.704	2.2	5.2	33688	187240	0.179919	1161.7	6456.5
	P25705;K7EK77;K7ENJ4;K7ERX7	ATP synthase subunit alpha, mitochondrial	ATP5A1	>sp|P25705|ATPA_HUMAN ATP synthase subunit alpha, mitochondrial OS=Homo sapiens GN=ATP5A1 PE=1 SV=1;>tr|K7EK77|K7EK77_HUMAN ATP synthase subunit alpha, mitochondrial (Fragment) OS=Homo sapiens GN=ATP5A1 PE=1 SV=1;>tr|K7ENJ4|K7ENJ4_HUMAN ATP synthase subuni	7	14	15	14	15	92	59.75	26	28.9	3506500	19668000	0.178285	113110	634440
	E7EMC7;Q13501	Sequestosome-1	SQSTM1	>tr|E7EMC7|E7EMC7_HUMAN Sequestosome-1 OS=Homo sapiens GN=SQSTM1 PE=1 SV=1;>sp|Q13501|SQSTM_HUMAN Sequestosome-1 OS=Homo sapiens GN=SQSTM1 PE=1 SV=1	2	1	1	1	1	1	41.013	3.7	3.7	52267	296270	0.176417	2613.3	14814
	A0A0C4DGP2;A0A0C4DGP5;Q86Y91	Kinesin-like protein	KIF18B	>tr|A0A0C4DGP2|A0A0C4DGP2_HUMAN Kinesin-like protein OS=Homo sapiens GN=KIF18B PE=1 SV=1;>tr|A0A0C4DGP5|A0A0C4DGP5_HUMAN Kinesin-like protein OS=Homo sapiens GN=KIF18B PE=1 SV=1;>sp|Q86Y91|KI18B_HUMAN Kinesin-like protein KIF18B OS=Homo sapiens GN=KIF18B P	3	1	2	1	2	6	91.054	1.4	3.2	87771	519640	0.168907	2140.8	12674
	B1AR62;B1AR61;B1AR63;P19367	Hexokinase-1 (Fragment)	HK1	>tr|B1AR62|B1AR62_HUMAN Hexokinase-1 (Fragment) OS=Homo sapiens GN=HK1 PE=1 SV=1;>tr|B1AR61|B1AR61_HUMAN Hexokinase-1 (Fragment) OS=Homo sapiens GN=HK1 PE=1 SV=1;>tr|B1AR63|B1AR63_HUMAN Hexokinase (Fragment) OS=Homo sapiens GN=HK1 PE=1 SV=5;>sp|P19367|HXK1	4	1	1	1	1	1	13.033	7.9	7.9	49815	295330	0.168676	6226.8	36917
	P46109	Crk-like protein	CRKL	>sp|P46109|CRKL_HUMAN Crk-like protein OS=Homo sapiens GN=CRKL PE=1 SV=1	1	4	6	4	6	21	33.777	20.8	24.8	1160600	7134500	0.162674	72538	445900
	Q5JTZ9	Alanine--tRNA ligase, mitochondrial	AARS2	>sp|Q5JTZ9|SYAM_HUMAN Alanine--tRNA ligase, mitochondrial OS=Homo sapiens GN=AARS2 PE=1 SV=1	1	3	6	3	6	15	107.34	4.1	7.6	199050	1232400	0.161514	3980.9	24648
	P17301	Integrin alpha-2	ITGA2	>sp|P17301|ITA2_HUMAN Integrin alpha-2 OS=Homo sapiens GN=ITGA2 PE=1 SV=1	4	3	5	3	5	11	129.29	2.8	4.1	172720	1078300	0.160178	3838.2	23963
	Q96RQ3;E9PHF7;F5GYT8;G5E9X5;E9PG35	Methylcrotonoyl-CoA carboxylase subunit alpha, mitochondrial	MCCC1	>sp|Q96RQ3|MCCA_HUMAN Methylcrotonoyl-CoA carboxylase subunit alpha, mitochondrial OS=Homo sapiens GN=MCCC1 PE=1 SV=3;>tr|E9PHF7|E9PHF7_HUMAN Methylcrotonoyl-CoA carboxylase subunit alpha, mitochondrial OS=Homo sapiens GN=MCCC1 PE=1 SV=1;>tr|F5GYT8|F5GYT8_	6	25	38	25	38	621	80.472	37.7	45.8	29040000	182450000	0.159167	880000	5528900
	B9A062;P13995	Bifunctional methylenetetrahydrofolate dehydrogenase/cyclohydrolase, mitochondrial	MTHFD2	>tr|B9A062|B9A062_HUMAN Bifunctional methylenetetrahydrofolate dehydrogenase/cyclohydrolase, mitochondrial OS=Homo sapiens GN=MTHFD2 PE=1 SV=1;>sp|P13995|MTDC_HUMAN Bifunctional methylenetetrahydrofolate dehydrogenase/cyclohydrolase, mitochondrial OS=Homo	2	1	3	1	3	8	23.867	5.9	11.3	202920	1281800	0.158309	14494	91556
	K7EQ02;K7EQ55;K7EK33;Q96EP5	DAZ-associated protein 1 (Fragment)	DAZAP1	>tr|K7EQ02|K7EQ02_HUMAN DAZ-associated protein 1 (Fragment) OS=Homo sapiens GN=DAZAP1 PE=1 SV=2;>tr|K7EQ55|K7EQ55_HUMAN DAZ-associated protein 1 OS=Homo sapiens GN=DAZAP1 PE=1 SV=2;>tr|K7EK33|K7EK33_HUMAN DAZ-associated protein 1 OS=Homo sapiens GN=DAZAP1	4	1	2	1	2	2	35.02	5.5	5.5	45152	289680	0.155869	4515.2	28968
	Q9NZI8	Insulin-like growth factor 2 mRNA-binding protein 1	IGF2BP1	>sp|Q9NZI8|IF2B1_HUMAN Insulin-like growth factor 2 mRNA-binding protein 1 OS=Homo sapiens GN=IGF2BP1 PE=1 SV=2	1	1	2	1	2	2	63.48	2.3	5.2	78805	510840	0.154266	2626.8	17028
	Q96S55	ATPase WRNIP1	WRNIP1	>sp|Q96S55|WRIP1_HUMAN ATPase WRNIP1 OS=Homo sapiens GN=WRNIP1 PE=1 SV=2	1	1	2	1	2	4	72.132	1.4	3.3	108170	709470	0.152466	3729.9	24465
	B4DEM9;Q9Y2S7	Polymerase delta-interacting protein 2	POLDIP2	>tr|B4DEM9|B4DEM9_HUMAN Polymerase delta-interacting protein 2 OS=Homo sapiens GN=POLDIP2 PE=1 SV=1;>sp|Q9Y2S7|PDIP2_HUMAN Polymerase delta-interacting protein 2 OS=Homo sapiens GN=POLDIP2 PE=1 SV=1	2	1	1	1	1	1	39.871	3.4	3.4	15633	103940	0.150404	710.59	4724.6
	A0A0D9SFB1;A0A0D9SFE4;Q05193;P50570	Dynamin-1	DNM1	>tr|A0A0D9SFB1|A0A0D9SFB1_HUMAN Dynamin-1 OS=Homo sapiens GN=DNM1 PE=4 SV=1;>tr|A0A0D9SFE4|A0A0D9SFE4_HUMAN Dynamin-1 OS=Homo sapiens GN=DNM1 PE=4 SV=1;>sp|Q05193|DYN1_HUMAN Dynamin-1 OS=Homo sapiens GN=DNM1 PE=1 SV=2;>sp|P50570|DYN2_HUMAN Dynamin-2 OS=Hom	4	1	1	1	1	2	94.016	1	1	25941	173290	0.149697	551.93	3687.1
	Q96EY1	DnaJ homolog subfamily A member 3, mitochondrial	DNAJA3	>sp|Q96EY1|DNJA3_HUMAN DnaJ homolog subfamily A member 3, mitochondrial OS=Homo sapiens GN=DNAJA3 PE=1 SV=2	1	2	3	2	3	7	52.488	5.8	8.3	96994	656330	0.147782	4408.8	29833
	F5H5D3;Q9BQE3;Q13748;Q6PEY2;F8VVB9	Tubulin alpha-1C chain	TUBA1C	>tr|F5H5D3|F5H5D3_HUMAN Tubulin alpha-1C chain OS=Homo sapiens GN=TUBA1C PE=1 SV=1;>sp|Q9BQE3|TBA1C_HUMAN Tubulin alpha-1C chain OS=Homo sapiens GN=TUBA1C PE=1 SV=1;>sp|Q13748|TBA3C_HUMAN Tubulin alpha-3C/D chain OS=Homo sapiens GN=TUBA3C PE=1 SV=3;>sp|Q6P	23	6	14	1	1	3	57.73	18.5	28.7	60152	407560	0.147591	2313.6	15675
	Q8IZL8;E7EV54;C9JFV4	Proline-, glutamic acid- and leucine-rich protein 1	PELP1	>sp|Q8IZL8|PELP1_HUMAN Proline-, glutamic acid- and leucine-rich protein 1 OS=Homo sapiens GN=PELP1 PE=1 SV=2;>tr|E7EV54|E7EV54_HUMAN Proline-, glutamic acid- and leucine-rich protein 1 OS=Homo sapiens GN=PELP1 PE=1 SV=1;>tr|C9JFV4|C9JFV4_HUMAN Proline-, g	3	1	2	1	2	2	119.7	1.4	4.2	35531	241170	0.147328	935.03	6346.5
	Q13085;Q59FY4	Acetyl-CoA carboxylase 1	ACACA	>sp|Q13085|ACACA_HUMAN Acetyl-CoA carboxylase 1 OS=Homo sapiens GN=ACACA PE=1 SV=2;>tr|Q59FY4|Q59FY4_HUMAN Acetyl-CoA carboxylase 1 (Fragment) OS=Homo sapiens GN=ACACA PE=1 SV=1	10	14	42	13	39	201	265.55	7.5	20.6	4855000	33047000	0.146912	40458	275390
	P52597	Heterogeneous nuclear ribonucleoprotein F	HNRNPF	>sp|P52597|HNRPF_HUMAN Heterogeneous nuclear ribonucleoprotein F OS=Homo sapiens GN=HNRNPF PE=1 SV=3	1	2	4	2	4	10	45.671	3.6	11.3	190090	1304800	0.145685	12672	86988
	O75190;C9J2C4;C9JB42;C9JDR7;C9JDX6;F8WCZ4;C9J2P2;E9PH18	DnaJ homolog subfamily B member 6	DNAJB6	>sp|O75190|DNJB6_HUMAN DnaJ homolog subfamily B member 6 OS=Homo sapiens GN=DNAJB6 PE=1 SV=2;>tr|C9J2C4|C9J2C4_HUMAN DnaJ homolog subfamily B member 6 (Fragment) OS=Homo sapiens GN=DNAJB6 PE=1 SV=1;>tr|C9JB42|C9JB42_HUMAN DnaJ homolog subfamily B member 6	11	1	4	1	4	11	36.087	3.4	18.1	142650	986480	0.144605	10973	75883
	E9PH38;B3KQV6;P30153	Serine/threonine-protein phosphatase 2A 65 kDa regulatory subunit A alpha isoform (Fragment)	PPP2R1A	>tr|E9PH38|E9PH38_HUMAN Serine/threonine-protein phosphatase 2A 65 kDa regulatory subunit A alpha isoform (Fragment) OS=Homo sapiens GN=PPP2R1A PE=1 SV=2;>tr|B3KQV6|B3KQV6_HUMAN Serine/threonine-protein phosphatase 2A 65 kDa regulatory subunit A alpha isof	3	1	1	1	1	1	14.509	7.6	7.6	56780	392880	0.144523	6308.9	43653
	D6RIU0;D6RBM0;E9PCY7;G8JLB6;P31943;E7EQJ0;D6RAM1;E5RGV0;D6R9T0;D6RFM3;D6RIT2;D6RDU3;D6RJ04;D6RIH9;E7EN40;D6RDL0	Heterogeneous nuclear ribonucleoprotein H (Fragment)	HNRNPH1	>tr|D6RIU0|D6RIU0_HUMAN Heterogeneous nuclear ribonucleoprotein H (Fragment) OS=Homo sapiens GN=HNRNPH1 PE=1 SV=1;>tr|D6RBM0|D6RBM0_HUMAN Heterogeneous nuclear ribonucleoprotein H (Fragment) OS=Homo sapiens GN=HNRNPH1 PE=1 SV=1;>tr|E9PCY7|E9PCY7_HUMAN Hete	23	6	6	6	6	41	18.703	35.7	47	769000	5344700	0.143881	85445	593860
	J3KPT4;Q9H4I3	TraB domain-containing protein	TRABD	>tr|J3KPT4|J3KPT4_HUMAN TraB domain-containing protein OS=Homo sapiens GN=TRABD PE=1 SV=1;>sp|Q9H4I3|TRABD_HUMAN TraB domain-containing protein OS=Homo sapiens GN=TRABD PE=1 SV=1	2	1	2	1	2	9	42.692	7.4	10.6	124050	920290	0.134794	6529	48436
	F5H6X6;Q14697	Neutral alpha-glucosidase AB	GANAB	>tr|F5H6X6|F5H6X6_HUMAN Neutral alpha-glucosidase AB OS=Homo sapiens GN=GANAB PE=1 SV=1;>sp|Q14697|GANAB_HUMAN Neutral alpha-glucosidase AB OS=Homo sapiens GN=GANAB PE=1 SV=3	2	1	1	1	1	2	96.215	2.5	2.5	26488	197910	0.133839	715.9	5348.9
	F5H283;Q92563	Testican-2	SPOCK2	>tr|F5H283|F5H283_HUMAN Testican-2 OS=Homo sapiens GN=SPOCK2 PE=1 SV=2;>sp|Q92563|TICN2_HUMAN Testican-2 OS=Homo sapiens GN=SPOCK2 PE=1 SV=1	2	1	1	1	1	1	46.649	4	4	63449	477070	0.132997	3021.4	22718
	P49411	Elongation factor Tu, mitochondrial	TUFM	>sp|P49411|EFTU_HUMAN Elongation factor Tu, mitochondrial OS=Homo sapiens GN=TUFM PE=1 SV=2	2	8	16	8	16	74	49.541	15.9	30.3	1923000	14856000	0.129443	64101	495190
	F8VQ14;F5GWF6;P78371	T-complex protein 1 subunit beta	CCT2	>tr|F8VQ14|F8VQ14_HUMAN T-complex protein 1 subunit beta OS=Homo sapiens GN=CCT2 PE=1 SV=1;>tr|F5GWF6|F5GWF6_HUMAN T-complex protein 1 subunit beta OS=Homo sapiens GN=CCT2 PE=1 SV=2;>sp|P78371|TCPB_HUMAN T-complex protein 1 subunit beta OS=Homo sapiens GN=	3	1	1	1	1	1	44.812	2.9	2.9	27652	213740	0.129372	1063.6	8220.8
	O00268	Transcription initiation factor TFIID subunit 4	TAF4	>sp|O00268|TAF4_HUMAN Transcription initiation factor TFIID subunit 4 OS=Homo sapiens GN=TAF4 PE=1 SV=2	2	2	3	2	3	5	110.11	2.4	5.3	72877	564190	0.129171	1777.5	13761
	P0DMV9;P0DMV8	Heat shock 70 kDa protein 1B	HSPA1B	>sp|P0DMV9|HS71B_HUMAN Heat shock 70 kDa protein 1B OS=Homo sapiens GN=HSPA1B PE=1 SV=1;>sp|P0DMV8|HS71A_HUMAN Heat shock 70 kDa protein 1A OS=Homo sapiens GN=HSPA1A PE=1 SV=1	3	9	17	4	8	80	70.051	16.2	25.6	5511900	42857000	0.128611	172250	1339300
	P43246;V9H019;E9PHA6	DNA mismatch repair protein Msh2	MSH2	>sp|P43246|MSH2_HUMAN DNA mismatch repair protein Msh2 OS=Homo sapiens GN=MSH2 PE=1 SV=1;>tr|V9H019|V9H019_HUMAN DNA mismatch repair protein Msh2 OS=Homo sapiens GN=MSH2 PE=1 SV=1;>tr|E9PHA6|E9PHA6_HUMAN DNA mismatch repair protein Msh2 OS=Homo sapiens GN=	8	1	3	1	3	4	104.74	1.1	3.5	65745	514330	0.127826	1461	11430
	Q96CN7	Isochorismatase domain-containing protein 1	ISOC1	>sp|Q96CN7|ISOC1_HUMAN Isochorismatase domain-containing protein 1 OS=Homo sapiens GN=ISOC1 PE=1 SV=3	1	1	1	1	1	3	32.236	4	4	53240	430040	0.123802	3802.8	30717
	O00165;E9PIQ7	HCLS1-associated protein X-1	HAX1	>sp|O00165|HAX1_HUMAN HCLS1-associated protein X-1 OS=Homo sapiens GN=HAX1 PE=1 SV=2;>tr|E9PIQ7|E9PIQ7_HUMAN HCLS1-associated protein X-1 OS=Homo sapiens GN=HAX1 PE=1 SV=1	2	2	3	2	3	15	31.62	13.6	17.6	425300	3442600	0.12354	25018	202500
	P11142;E9PKE3;E9PLF4;E9PQQ4;E9PQK7;E9PK54;E9PNE6	Heat shock cognate 71 kDa protein	HSPA8	>sp|P11142|HSP7C_HUMAN Heat shock cognate 71 kDa protein OS=Homo sapiens GN=HSPA8 PE=1 SV=1;>tr|E9PKE3|E9PKE3_HUMAN Heat shock cognate 71 kDa protein OS=Homo sapiens GN=HSPA8 PE=1 SV=1;>tr|E9PLF4|E9PLF4_HUMAN Heat shock cognate 71 kDa protein (Fragment) OS	15	12	16	10	13	99	70.897	24.3	27.7	4091900	33300000	0.12288	124000	1009100
	Q10713	Mitochondrial-processing peptidase subunit alpha	PMPCA	>sp|Q10713|MPPA_HUMAN Mitochondrial-processing peptidase subunit alpha OS=Homo sapiens GN=PMPCA PE=1 SV=2	1	1	1	1	1	1	58.252	1.9	1.9	59992	490030	0.122425	1935.2	15807
	P12004	Proliferating cell nuclear antigen	PCNA	>sp|P12004|PCNA_HUMAN Proliferating cell nuclear antigen OS=Homo sapiens GN=PCNA PE=1 SV=1	1	3	6	3	6	15	28.768	12.6	28	383780	3159300	0.121476	23986	197460
	H7BZN3;Q5UIP0	Telomere-associated protein RIF1 (Fragment)	RIF1	>tr|H7BZN3|H7BZN3_HUMAN Telomere-associated protein RIF1 (Fragment) OS=Homo sapiens GN=RIF1 PE=1 SV=1;>sp|Q5UIP0|RIF1_HUMAN Telomere-associated protein RIF1 OS=Homo sapiens GN=RIF1 PE=1 SV=2	2	1	1	1	1	3	93.537	1.5	1.5	111650	924270	0.120798	2791.3	23107
	H3BP78;F8W7R3;Q9NVI1	Fanconi anemia group I protein (Fragment)	FANCI	>tr|H3BP78|H3BP78_HUMAN Fanconi anemia group I protein (Fragment) OS=Homo sapiens GN=FANCI PE=1 SV=1;>tr|F8W7R3|F8W7R3_HUMAN Fanconi anemia group I protein OS=Homo sapiens GN=FANCI PE=1 SV=1;>sp|Q9NVI1|FANCI_HUMAN Fanconi anemia group I protein OS=Homo sap	3	1	1	1	1	2	122.83	0.9	0.9	19936	165800	0.120241	321.55	2674.1
	Q9Y295;F8WEE0	Developmentally-regulated GTP-binding protein 1	DRG1	>sp|Q9Y295|DRG1_HUMAN Developmentally-regulated GTP-binding protein 1 OS=Homo sapiens GN=DRG1 PE=1 SV=1;>tr|F8WEE0|F8WEE0_HUMAN Developmentally-regulated GTP-binding protein 1 OS=Homo sapiens GN=DRG1 PE=1 SV=1	2	1	2	1	2	3	40.542	4.1	6.8	43429	366750	0.118416	1888.2	15946
	Q86U42	Polyadenylate-binding protein 2	PABPN1	>sp|Q86U42|PABP2_HUMAN Polyadenylate-binding protein 2 OS=Homo sapiens GN=PABPN1 PE=1 SV=3	1	1	2	1	2	3	32.749	5.2	7.2	30647	261510	0.117192	2553.9	21793
	Q9BVA1	Tubulin beta-2B chain	TUBB2B	>sp|Q9BVA1|TBB2B_HUMAN Tubulin beta-2B chain OS=Homo sapiens GN=TUBB2B PE=1 SV=1	6	10	12	2	2	8	49.953	24.3	26.7	377200	3253200	0.115947	18860	162660
	Q8N201	Integrator complex subunit 1	INTS1	>sp|Q8N201|INT1_HUMAN Integrator complex subunit 1 OS=Homo sapiens GN=INTS1 PE=1 SV=2	1	1	4	1	4	5	244.29	0.5	2.4	37544	324480	0.115705	318.17	2749.9
	O94925	Glutaminase kidney isoform, mitochondrial	GLS	>sp|O94925|GLSK_HUMAN Glutaminase kidney isoform, mitochondrial OS=Homo sapiens GN=GLS PE=1 SV=1	1	1	1	1	1	1	73.46	2.2	2.2	23035	201430	0.114357	658.14	5755.2
	A0A087WY61;Q14980;H0YFY6	Nuclear mitotic apparatus protein 1	NUMA1	>tr|A0A087WY61|A0A087WY61_HUMAN Nuclear mitotic apparatus protein 1 OS=Homo sapiens GN=NUMA1 PE=1 SV=1;>sp|Q14980|NUMA1_HUMAN Nuclear mitotic apparatus protein 1 OS=Homo sapiens GN=NUMA1 PE=1 SV=2;>tr|H0YFY6|H0YFY6_HUMAN Nuclear mitotic apparatus protein 1	3	1	3	1	3	4	236.16	0.5	2.3	48031	422290	0.113739	410.52	3609.3
	Q60FE5;A0A087WWY3;Q5HY54;P21333	Filamin A	FLNA	>tr|Q60FE5|Q60FE5_HUMAN Filamin A OS=Homo sapiens GN=FLNA PE=1 SV=1;>tr|A0A087WWY3|A0A087WWY3_HUMAN Filamin-A OS=Homo sapiens GN=FLNA PE=1 SV=1;>tr|Q5HY54|Q5HY54_HUMAN Filamin-A OS=Homo sapiens GN=FLNA PE=1 SV=1;>sp|P21333|FLNA_HUMAN Filamin-A OS=Homo sapi	7	7	18	7	18	60	278.22	3.7	11.1	725020	6461300	0.11221	5534.5	49323
	M0R3F6;M0R2Z9;Q8IX01	SURP and G-patch domain-containing protein 2	SUGP2	>tr|M0R3F6|M0R3F6_HUMAN SURP and G-patch domain-containing protein 2 OS=Homo sapiens GN=SUGP2 PE=1 SV=1;>tr|M0R2Z9|M0R2Z9_HUMAN SURP and G-patch domain-containing protein 2 OS=Homo sapiens GN=SUGP2 PE=1 SV=1;>sp|Q8IX01|SUGP2_HUMAN SURP and G-patch domain-c	3	1	3	1	3	3	93.859	2.9	5.9	33207	297770	0.111519	830.19	7444.1
	Q15046;H3BRC9	Lysine--tRNA ligase	KARS	>sp|Q15046|SYK_HUMAN Lysine--tRNA ligase OS=Homo sapiens GN=KARS PE=1 SV=3;>tr|H3BRC9|H3BRC9_HUMAN Lysine--tRNA ligase OS=Homo sapiens GN=KARS PE=1 SV=1	2	3	4	3	4	6	68.047	5.7	5.9	106440	964950	0.110306	3547.9	32165
	E9PC52;Q16576	Histone-binding protein RBBP7	RBBP7	>tr|E9PC52|E9PC52_HUMAN Histone-binding protein RBBP7 OS=Homo sapiens GN=RBBP7 PE=1 SV=1;>sp|Q16576|RBBP7_HUMAN Histone-binding protein RBBP7 OS=Homo sapiens GN=RBBP7 PE=1 SV=1	2	1	1	1	1	6	46.938	3.1	3.1	46257	429030	0.107818	3083.8	28602
	P68371	Tubulin beta-4B chain	TUBB4B	>sp|P68371|TBB4B_HUMAN Tubulin beta-4B chain OS=Homo sapiens GN=TUBB4B PE=1 SV=1	11	11	15	2	2	299	49.83	26.3	30.6	18522000	177300000	0.104467	926090	8864800
	Q07666	KH domain-containing, RNA-binding, signal transduction-associated protein 1	KHDRBS1	>sp|Q07666|KHDR1_HUMAN KH domain-containing, RNA-binding, signal transduction-associated protein 1 OS=Homo sapiens GN=KHDRBS1 PE=1 SV=1	2	3	5	3	5	9	48.227	4.7	9.9	187370	1812700	0.103365	17034	164790
	P06576;H0YH81;F8W079	ATP synthase subunit beta, mitochondrial	ATP5B	>sp|P06576|ATPB_HUMAN ATP synthase subunit beta, mitochondrial OS=Homo sapiens GN=ATP5B PE=1 SV=3;>tr|H0YH81|H0YH81_HUMAN ATP synthase subunit beta (Fragment) OS=Homo sapiens GN=ATP5B PE=1 SV=1;>tr|F8W079|F8W079_HUMAN ATP synthase subunit beta, mitochondri	5	5	10	5	10	75	56.559	15.3	25.5	1192000	11823000	0.10082	41103	407700
	Q3SY69	Mitochondrial 10-formyltetrahydrofolate dehydrogenase	ALDH1L2	>sp|Q3SY69|AL1L2_HUMAN Mitochondrial 10-formyltetrahydrofolate dehydrogenase OS=Homo sapiens GN=ALDH1L2 PE=1 SV=2	2	2	6	2	6	11	101.74	2.4	7.8	65718	664630	0.0988791	1173.5	11868
	Q9NSD9	Phenylalanine--tRNA ligase beta subunit	FARSB	>sp|Q9NSD9|SYFB_HUMAN Phenylalanine--tRNA ligase beta subunit OS=Homo sapiens GN=FARSB PE=1 SV=3	1	1	3	1	3	4	66.115	1.9	5.4	49731	509760	0.0975577	1462.7	14993
	O14654	Insulin receptor substrate 4	IRS4	>sp|O14654|IRS4_HUMAN Insulin receptor substrate 4 OS=Homo sapiens GN=IRS4 PE=1 SV=1	1	2	7	2	7	24	133.77	3.4	8.6	247660	2561800	0.0966742	4197.7	43420
	Q9UN37;I3L4J1;O75351;Q6PIW4	Vacuolar protein sorting-associated protein 4A	VPS4A	>sp|Q9UN37|VPS4A_HUMAN Vacuolar protein sorting-associated protein 4A OS=Homo sapiens GN=VPS4A PE=1 SV=1;>tr|I3L4J1|I3L4J1_HUMAN Uncharacterized protein (Fragment) OS=Homo sapiens PE=1 SV=3;>sp|O75351|VPS4B_HUMAN Vacuolar protein sorting-associated protein	4	1	2	1	2	2	48.897	2.3	5	31711	329490	0.0962427	1219.6	12673
	F6S8N6;A0A0A0MRJ6;H7BY58;P22061	Protein-L-isoaspartate O-methyltransferase	PCMT1	>tr|F6S8N6|F6S8N6_HUMAN Protein-L-isoaspartate O-methyltransferase OS=Homo sapiens GN=PCMT1 PE=1 SV=1;>tr|A0A0A0MRJ6|A0A0A0MRJ6_HUMAN Protein-L-isoaspartate O-methyltransferase OS=Homo sapiens GN=PCMT1 PE=1 SV=1;>tr|H7BY58|H7BY58_HUMAN Protein-L-isoasparta	4	1	2	1	2	2	26.626	3.6	7.6	59154	645880	0.0915867	4225.3	46134
	P17812	CTP synthase 1	CTPS1	>sp|P17812|PYRG1_HUMAN CTP synthase 1 OS=Homo sapiens GN=CTPS1 PE=1 SV=2	1	1	2	1	2	3	66.69	1.7	5.2	60718	668250	0.0908612	2023.9	22275
	C9J4M6;C9J2Y9;P30876	DNA-directed RNA polymerase	POLR2B	>tr|C9J4M6|C9J4M6_HUMAN DNA-directed RNA polymerase OS=Homo sapiens GN=POLR2B PE=1 SV=2;>tr|C9J2Y9|C9J2Y9_HUMAN DNA-directed RNA polymerase OS=Homo sapiens GN=POLR2B PE=1 SV=2;>sp|P30876|RPB2_HUMAN DNA-directed RNA polymerase II subunit RPB2 OS=Homo sapien	3	1	1	1	1	1	125.19	0.9	0.9	19256	215620	0.0893053	332	3717.6
	B4DUR8;P49368;E9PM09;Q5SZX9;Q5SZW8;E9PRC8;Q5SZX6	T-complex protein 1 subunit gamma	CCT3	>tr|B4DUR8|B4DUR8_HUMAN T-complex protein 1 subunit gamma OS=Homo sapiens GN=CCT3 PE=1 SV=1;>sp|P49368|TCPG_HUMAN T-complex protein 1 subunit gamma OS=Homo sapiens GN=CCT3 PE=1 SV=4;>tr|E9PM09|E9PM09_HUMAN T-complex protein 1 subunit gamma (Fragment) OS=Ho	7	1	2	1	2	3	55.674	1.4	3.6	62480	738850	0.0845638	2231.4	26388
	Q13885	Tubulin beta-2A chain	TUBB2A	>sp|Q13885|TBB2A_HUMAN Tubulin beta-2A chain OS=Homo sapiens GN=TUBB2A PE=1 SV=1	1	10	12	2	2	28	49.906	24.3	26.7	467130	5586300	0.0836206	23357	279320
	E9PD53;Q9NTJ3	Structural maintenance of chromosomes protein	SMC4	>tr|E9PD53|E9PD53_HUMAN Structural maintenance of chromosomes protein OS=Homo sapiens GN=SMC4 PE=1 SV=1;>sp|Q9NTJ3|SMC4_HUMAN Structural maintenance of chromosomes protein 4 OS=Homo sapiens GN=SMC4 PE=1 SV=2	2	1	1	1	1	1	144.45	0.9	0.9	13929	169370	0.0822401	198.98	2419.5
	Q9BUF5;K7ESM5	Tubulin beta-6 chain	TUBB6	>sp|Q9BUF5|TBB6_HUMAN Tubulin beta-6 chain OS=Homo sapiens GN=TUBB6 PE=1 SV=1;>tr|K7ESM5|K7ESM5_HUMAN Tubulin beta-6 chain (Fragment) OS=Homo sapiens GN=TUBB6 PE=1 SV=1	10	5	9	2	3	18	49.857	14.1	22.6	291620	3669200	0.0794778	14581	183460
	Q71U36;P68363	Tubulin alpha-1A chain	TUBA1A	>sp|Q71U36|TBA1A_HUMAN Tubulin alpha-1A chain OS=Homo sapiens GN=TUBA1A PE=1 SV=1;>sp|P68363|TBA1B_HUMAN Tubulin alpha-1B chain OS=Homo sapiens GN=TUBA1B PE=1 SV=1	2	5	15	0	2	121	50.135	17.1	35.3	5497600	72904000	0.0754088	261790	3471600
	Q96I24	Far upstream element-binding protein 3	FUBP3	>sp|Q96I24|FUBP3_HUMAN Far upstream element-binding protein 3 OS=Homo sapiens GN=FUBP3 PE=1 SV=2	1	1	1	1	1	1	61.64	1.7	1.7	30109	400870	0.0751091	940.91	12527
	E9PBS1;P22234	Multifunctional protein ADE2 (Fragment)	PAICS	>tr|E9PBS1|E9PBS1_HUMAN Multifunctional protein ADE2 (Fragment) OS=Homo sapiens GN=PAICS PE=1 SV=1;>sp|P22234|PUR6_HUMAN Multifunctional protein ADE2 OS=Homo sapiens GN=PAICS PE=1 SV=3	2	1	2	1	2	1	45.651	2.7	2.7	29782	401450	0.0741861	1567.5	21129
	Q9Y265;E7ETR0	RuvB-like 1	RUVBL1	>sp|Q9Y265|RUVB1_HUMAN RuvB-like 1 OS=Homo sapiens GN=RUVBL1 PE=1 SV=1;>tr|E7ETR0|E7ETR0_HUMAN RuvB-like 1 OS=Homo sapiens GN=RUVBL1 PE=1 SV=1	5	5	8	5	8	31	50.227	11.4	18.4	1000300	13828000	0.0723387	45466	628560
	P85037	Forkhead box protein K1	FOXK1	>sp|P85037|FOXK1_HUMAN Forkhead box protein K1 OS=Homo sapiens GN=FOXK1 PE=1 SV=1	1	1	2	1	2	4	75.456	1.1	5	15180	213450	0.0711174	446.46	6277.8
	K7EKW7;K7ESP5;K7ELR8;K7EIX2;Q6AI08	HEAT repeat-containing protein 6	HEATR6	>tr|K7EKW7|K7EKW7_HUMAN HEAT repeat-containing protein 6 OS=Homo sapiens GN=HEATR6 PE=1 SV=1;>tr|K7ESP5|K7ESP5_HUMAN HEAT repeat-containing protein 6 (Fragment) OS=Homo sapiens GN=HEATR6 PE=1 SV=1;>tr|K7ELR8|K7ELR8_HUMAN HEAT repeat-containing protein 6 OS	5	1	1	1	1	3	12.475	13.2	13.2	19110	272500	0.0701284	3821.9	54500
	P78344	Eukaryotic translation initiation factor 4 gamma 2	EIF4G2	>sp|P78344|IF4G2_HUMAN Eukaryotic translation initiation factor 4 gamma 2 OS=Homo sapiens GN=EIF4G2 PE=1 SV=1	1	1	1	1	1	1	102.36	1.3	1.3	14470	210220	0.0688327	289.4	4204.4
	A0A087X0X3;P52272	Heterogeneous nuclear ribonucleoprotein M	HNRNPM	>tr|A0A087X0X3|A0A087X0X3_HUMAN Heterogeneous nuclear ribonucleoprotein M OS=Homo sapiens GN=HNRNPM PE=1 SV=1;>sp|P52272|HNRPM_HUMAN Heterogeneous nuclear ribonucleoprotein M OS=Homo sapiens GN=HNRNPM PE=1 SV=3	10	10	27	4	6	161	77.569	19	42.9	4186400	61567000	0.0679975	89071	1309900
	I3L387;P53350	Serine/threonine-protein kinase PLK1	PLK1	>tr|I3L387|I3L387_HUMAN Serine/threonine-protein kinase PLK1 OS=Homo sapiens GN=PLK1 PE=1 SV=1;>sp|P53350|PLK1_HUMAN Serine/threonine-protein kinase PLK1 OS=Homo sapiens GN=PLK1 PE=1 SV=1	2	1	1	1	1	5	18.674	6.4	6.4	20873	322100	0.0648029	2087.3	32210
	P55060	Exportin-2	CSE1L	>sp|P55060|XPO2_HUMAN Exportin-2 OS=Homo sapiens GN=CSE1L PE=1 SV=3	1	1	3	1	3	5	110.42	1.3	3.9	28635	444440	0.0644294	550.68	8547
	Q5JP53;P07437;Q5ST81	Tubulin beta chain	TUBB	>tr|Q5JP53|Q5JP53_HUMAN Tubulin beta chain OS=Homo sapiens GN=TUBB PE=1 SV=1;>sp|P07437|TBB5_HUMAN Tubulin beta chain OS=Homo sapiens GN=TUBB PE=1 SV=2;>tr|Q5ST81|Q5ST81_HUMAN Tubulin beta chain OS=Homo sapiens GN=TUBB PE=1 SV=1	3	11	15	3	3	113	47.766	27.5	31.9	10577000	164990000	0.0641069	556680	8683500
	Q9Y3Z3	Deoxynucleoside triphosphate triphosphohydrolase SAMHD1	SAMHD1	>sp|Q9Y3Z3|SAMH1_HUMAN Deoxynucleoside triphosphate triphosphohydrolase SAMHD1 OS=Homo sapiens GN=SAMHD1 PE=1 SV=2	1	2	2	2	2	3	72.2	4	4	86676	1364100	0.0635408	2476.4	38975
	P42704;C9JCA9;B8ZZ38;A0A0C4DG06	Leucine-rich PPR motif-containing protein, mitochondrial	LRPPRC	>sp|P42704|LPPRC_HUMAN Leucine-rich PPR motif-containing protein, mitochondrial OS=Homo sapiens GN=LRPPRC PE=1 SV=3;>tr|C9JCA9|C9JCA9_HUMAN Leucine-rich PPR motif-containing protein, mitochondrial (Fragment) OS=Homo sapiens GN=LRPPRC PE=1 SV=1;>tr|B8ZZ38|B	4	1	3	1	3	4	157.9	1.1	2.7	14681	240930	0.0609347	163.12	2677.1
	E9PHI6;Q9Y6G9	Cytoplasmic dynein 1 light intermediate chain 1	DYNC1LI1	>tr|E9PHI6|E9PHI6_HUMAN Cytoplasmic dynein 1 light intermediate chain 1 OS=Homo sapiens GN=DYNC1LI1 PE=1 SV=1;>sp|Q9Y6G9|DC1L1_HUMAN Cytoplasmic dynein 1 light intermediate chain 1 OS=Homo sapiens GN=DYNC1LI1 PE=1 SV=3	2	1	5	1	5	22	43.193	4.2	16.7	135500	2269100	0.0597153	5891.5	98658
	Q00839	Heterogeneous nuclear ribonucleoprotein U	HNRNPU	>sp|Q00839|HNRPU_HUMAN Heterogeneous nuclear ribonucleoprotein U OS=Homo sapiens GN=HNRNPU PE=1 SV=6	1	1	2	1	2	7	90.583	2.2	4	53178	913660	0.0582033	1437.3	24693
	J3KN87;E7EPP6;O14757	Serine/threonine-protein kinase Chk1	CHEK1	>tr|J3KN87|J3KN87_HUMAN Serine/threonine-protein kinase Chk1 OS=Homo sapiens GN=CHEK1 PE=1 SV=1;>tr|E7EPP6|E7EPP6_HUMAN Serine/threonine-protein kinase Chk1 OS=Homo sapiens GN=CHEK1 PE=1 SV=1;>sp|O14757|CHK1_HUMAN Serine/threonine-protein kinase Chk1 OS=Ho	3	1	1	1	1	1	49.019	3.5	3.5	30815	534430	0.0576596	1467.4	25449
	A5YKK6	CCR4-NOT transcription complex subunit 1	CNOT1	>sp|A5YKK6|CNOT1_HUMAN CCR4-NOT transcription complex subunit 1 OS=Homo sapiens GN=CNOT1 PE=1 SV=2	5	1	3	1	3	3	266.94	0.4	1.5	9229.4	184020	0.0501543	75.65	1508.4
	Q00587	Cdc42 effector protein 1	CDC42EP1	>sp|Q00587|BORG5_HUMAN Cdc42 effector protein 1 OS=Homo sapiens GN=CDC42EP1 PE=1 SV=1	1	3	4	3	4	17	40.294	13.3	14.1	162360	3310800	0.0490395	9020.1	183940
	P36957;Q86SW4;H0YJF9;G3V3F0	Dihydrolipoyllysine-residue succinyltransferase component of 2-oxoglutarate dehydrogenase complex, mitochondrial	DLST	>sp|P36957|ODO2_HUMAN Dihydrolipoyllysine-residue succinyltransferase component of 2-oxoglutarate dehydrogenase complex, mitochondrial OS=Homo sapiens GN=DLST PE=1 SV=4;>tr|Q86SW4|Q86SW4_HUMAN Dihydrolipoyllysine-residue succinyltransferase component of 2-	5	1	6	1	6	10	48.755	2.6	14.1	80747	1664400	0.0485142	3510.7	72365
	O43175;Q5SZU1	D-3-phosphoglycerate dehydrogenase	PHGDH	>sp|O43175|SERA_HUMAN D-3-phosphoglycerate dehydrogenase OS=Homo sapiens GN=PHGDH PE=1 SV=4;>tr|Q5SZU1|Q5SZU1_HUMAN D-3-phosphoglycerate dehydrogenase OS=Homo sapiens GN=PHGDH PE=1 SV=1	2	5	14	5	14	40	56.65	10.5	22.5	1662700	35465000	0.0468828	69281	1477700
	J3KRI4;O43237;J3KRZ2	Cytoplasmic dynein 1 light intermediate chain 2 (Fragment)	DYNC1LI2	>tr|J3KRI4|J3KRI4_HUMAN Cytoplasmic dynein 1 light intermediate chain 2 (Fragment) OS=Homo sapiens GN=DYNC1LI2 PE=1 SV=1;>sp|O43237|DC1L2_HUMAN Cytoplasmic dynein 1 light intermediate chain 2 OS=Homo sapiens GN=DYNC1LI2 PE=1 SV=1;>tr|J3KRZ2|J3KRZ2_HUMAN Cy	3	1	2	1	2	2	17.778	9.6	18.6	38976	998380	0.0390392	3543.3	90761
	Q8WTW3;A0A087WVI0	Conserved oligomeric Golgi complex subunit 1	COG1	>sp|Q8WTW3|COG1_HUMAN Conserved oligomeric Golgi complex subunit 1 OS=Homo sapiens GN=COG1 PE=1 SV=1;>tr|A0A087WVI0|A0A087WVI0_HUMAN Conserved oligomeric Golgi complex subunit 1 OS=Homo sapiens GN=COG1 PE=1 SV=1	2	1	3	1	3	4	108.98	1	2.6	19850	540500	0.0367253	381.72	10394
	P04350	Tubulin beta-4A chain	TUBB4A	>sp|P04350|TBB4A_HUMAN Tubulin beta-4A chain OS=Homo sapiens GN=TUBB4A PE=1 SV=2	9	8	11	1	2	8	49.585	22.7	27	71150	2111400	0.033698	3557.5	105570
	Q9Y285;K7ER16;K7ER00	Phenylalanine--tRNA ligase alpha subunit	FARSA	>sp|Q9Y285|SYFA_HUMAN Phenylalanine--tRNA ligase alpha subunit OS=Homo sapiens GN=FARSA PE=1 SV=3;>tr|K7ER16|K7ER16_HUMAN Phenylalanine--tRNA ligase alpha subunit OS=Homo sapiens GN=FARSA PE=1 SV=1;>tr|K7ER00|K7ER00_HUMAN Phenylalanine--tRNA ligase alpha s	4	2	4	2	4	7	57.563	4.3	7.3	144060	4421700	0.0325802	6263.7	192250
	A0A087X0W4;A0A087WVR6	Acetyl-CoA carboxylase 1 (Fragment)	ACACA	>tr|A0A087X0W4|A0A087X0W4_HUMAN Acetyl-CoA carboxylase 1 (Fragment) OS=Homo sapiens GN=ACACA PE=1 SV=1;>tr|A0A087WVR6|A0A087WVR6_HUMAN Acetyl-CoA carboxylase 1 (Fragment) OS=Homo sapiens GN=ACACA PE=1 SV=1	2	2	4	1	1	5	10.807	21.3	45.7	17820	547700	0.0325361	2970	91284
	F5GZQ3;P55084	Trifunctional enzyme subunit beta, mitochondrial	HADHB	>tr|F5GZQ3|F5GZQ3_HUMAN Trifunctional enzyme subunit beta, mitochondrial OS=Homo sapiens GN=HADHB PE=1 SV=1;>sp|P55084|ECHB_HUMAN Trifunctional enzyme subunit beta, mitochondrial OS=Homo sapiens GN=HADHB PE=1 SV=3	2	1	1	1	1	2	49.597	2	2	7820.9	279880	0.0279438	325.87	11662
	Q9UJS0	Calcium-binding mitochondrial carrier protein Aralar2	SLC25A13	>sp|Q9UJS0|CMC2_HUMAN Calcium-binding mitochondrial carrier protein Aralar2 OS=Homo sapiens GN=SLC25A13 PE=1 SV=2	3	1	4	1	4	10	74.175	1.9	7	41510	1511900	0.0274555	1220.9	44466
	H0YDK8;E9PR38;Q5T1Z4;Q5T1Z8;Q14671;H0YEH2	Pumilio homolog 1 (Fragment)	PUM1	>tr|H0YDK8|H0YDK8_HUMAN Pumilio homolog 1 (Fragment) OS=Homo sapiens GN=PUM1 PE=1 SV=1;>tr|E9PR38|E9PR38_HUMAN Pumilio homolog 1 OS=Homo sapiens GN=PUM1 PE=1 SV=1;>tr|Q5T1Z4|Q5T1Z4_HUMAN Pumilio homolog 1 OS=Homo sapiens GN=PUM1 PE=1 SV=1;>tr|Q5T1Z8|Q5T1Z8	6	1	3	1	3	4	95.696	1.3	4.8	21834	818460	0.0266769	949.32	35585
	O95831	Apoptosis-inducing factor 1, mitochondrial	AIFM1	>sp|O95831|AIFM1_HUMAN Apoptosis-inducing factor 1, mitochondrial OS=Homo sapiens GN=AIFM1 PE=1 SV=1	2	2	11	2	11	26	66.9	3.8	21.7	198740	7969700	0.0249369	6411	257090
	Q13263	Transcription intermediary factor 1-beta	TRIM28	>sp|Q13263|TIF1B_HUMAN Transcription intermediary factor 1-beta OS=Homo sapiens GN=TRIM28 PE=1 SV=5	2	1	3	1	3	13	88.549	1.3	9.3	32486	1399600	0.0232109	1015.2	43739
	P07814;V9GYZ6	Bifunctional glutamate/proline--tRNA ligase	EPRS	>sp|P07814|SYEP_HUMAN Bifunctional glutamate/proline--tRNA ligase OS=Homo sapiens GN=EPRS PE=1 SV=5;>tr|V9GYZ6|V9GYZ6_HUMAN Bifunctional glutamate/proline--tRNA ligase (Fragment) OS=Homo sapiens GN=EPRS PE=1 SV=1	2	1	7	1	7	30	170.59	0.9	7.9	49919	2219400	0.0224921	608.77	27066
	P17987;F5GYL4;F5GZI8;E7ERF2	T-complex protein 1 subunit alpha	TCP1	>sp|P17987|TCPA_HUMAN T-complex protein 1 subunit alpha OS=Homo sapiens GN=TCP1 PE=1 SV=1;>tr|F5GYL4|F5GYL4_HUMAN T-complex protein 1 subunit alpha OS=Homo sapiens GN=TCP1 PE=1 SV=1;>tr|F5GZI8|F5GZI8_HUMAN T-complex protein 1 subunit alpha OS=Homo sapiens	7	1	5	1	5	7	60.343	2	11.3	20946	967710	0.0216449	675.67	31217
	Q9Y230;X6R2L4	RuvB-like 2	RUVBL2	>sp|Q9Y230|RUVB2_HUMAN RuvB-like 2 OS=Homo sapiens GN=RUVBL2 PE=1 SV=3;>tr|X6R2L4|X6R2L4_HUMAN RuvB-like 2 OS=Homo sapiens GN=RUVBL2 PE=1 SV=1	6	5	15	5	15	42	51.156	12.7	35.6	467080	21817000	0.021409	17299	808020
	Q7L8L6	FAST kinase domain-containing protein 5	FASTKD5	>sp|Q7L8L6|FAKD5_HUMAN FAST kinase domain-containing protein 5 OS=Homo sapiens GN=FASTKD5 PE=1 SV=1	1	1	3	1	3	5	86.573	1.3	5.8	11330	538620	0.0210352	276.33	13137
	A0A0A0MSW3;P35658	Nuclear pore complex protein Nup214	NUP214	>tr|A0A0A0MSW3|A0A0A0MSW3_HUMAN Nuclear pore complex protein Nup214 OS=Homo sapiens GN=NUP214 PE=1 SV=1;>sp|P35658|NU214_HUMAN Nuclear pore complex protein Nup214 OS=Homo sapiens GN=NUP214 PE=1 SV=2	6	1	5	1	5	7	152.57	1.2	5.3	21082	1036000	0.0203494	430.24	21142
	P11182;Q5VVL7	Lipoamide acyltransferase component of branched-chain alpha-keto acid dehydrogenase complex, mitochondrial	DBT	>sp|P11182|ODB2_HUMAN Lipoamide acyltransferase component of branched-chain alpha-keto acid dehydrogenase complex, mitochondrial OS=Homo sapiens GN=DBT PE=1 SV=3;>tr|Q5VVL7|Q5VVL7_HUMAN Lipoamide acyltransferase component of branched-chain alpha-keto acid	2	6	20	6	20	195	53.486	16.6	35.9	1883900	110350000	0.017072	67282	3941100
	H0YDD4;E9PEJ4;P10515	Acetyltransferase component of pyruvate dehydrogenase complex (Fragment)	DLAT	>tr|H0YDD4|H0YDD4_HUMAN Acetyltransferase component of pyruvate dehydrogenase complex (Fragment) OS=Homo sapiens GN=DLAT PE=1 SV=1;>tr|E9PEJ4|E9PEJ4_HUMAN Acetyltransferase component of pyruvate dehydrogenase complex OS=Homo sapiens GN=DLAT PE=1 SV=1;>sp|P	3	2	9	2	9	15	51.201	4.4	15.2	104930	6584400	0.0159362	4035.8	253250
	Q9NVI7	ATPase family AAA domain-containing protein 3A	ATAD3A	>sp|Q9NVI7|ATD3A_HUMAN ATPase family AAA domain-containing protein 3A OS=Homo sapiens GN=ATAD3A PE=1 SV=2	4	1	9	0	3	28	71.368	2.1	16.7	57953	4902200	0.0118218	1704.5	144180
	Q9UNF1;Q5H909;Q5H907	Melanoma-associated antigen D2	MAGED2	>sp|Q9UNF1|MAGD2_HUMAN Melanoma-associated antigen D2 OS=Homo sapiens GN=MAGED2 PE=1 SV=2;>tr|Q5H909|Q5H909_HUMAN Melanoma-associated antigen D2 OS=Homo sapiens GN=MAGED2 PE=1 SV=2;>tr|Q5H907|Q5H907_HUMAN Melanoma antigen family D, 2, isoform CRA_d OS=Homo	3	1	12	1	12	27	64.953	2.1	23.8	10597	3224500	0.0032864	378.47	115160
	E7EUM4;E7ET01;E7EQU2;E7ESD3;E7EQL5;E9PGG1;E7ERR6;E7ERH4;E7ETL8;E7EMU4;E7EV09;Q13409	Cytoplasmic dynein 1 intermediate chain 2 (Fragment)	DYNC1I2	>tr|E7EUM4|E7EUM4_HUMAN Cytoplasmic dynein 1 intermediate chain 2 (Fragment) OS=Homo sapiens GN=DYNC1I2 PE=1 SV=1;>tr|E7ET01|E7ET01_HUMAN Cytoplasmic dynein 1 intermediate chain 2 (Fragment) OS=Homo sapiens GN=DYNC1I2 PE=1 SV=1;>tr|E7EQU2|E7EQU2_HUMAN Cyto	12	0	2	0	2	7	15.243	0	16.1	NaN	1780000		NaN	444990
	E9PNS2;E9PIC4;E9PNS6;Q09028	Histone-binding protein RBBP4	RBBP4	>tr|E9PNS2|E9PNS2_HUMAN Histone-binding protein RBBP4 OS=Homo sapiens GN=RBBP4 PE=1 SV=1;>tr|E9PIC4|E9PIC4_HUMAN Histone-binding protein RBBP4 OS=Homo sapiens GN=RBBP4 PE=1 SV=1;>tr|E9PNS6|E9PNS6_HUMAN Histone-binding protein RBBP4 OS=Homo sapiens GN=RBBP4	4	1	1	1	1	2	7.5495	22.6	22.6	NaN	747190		NaN	249060
	C9J1H8;F5H3U7;F8WAG2;Q8TDX7	Serine/threonine-protein kinase Nek7 (Fragment)	NEK7	>tr|C9J1H8|C9J1H8_HUMAN Serine/threonine-protein kinase Nek7 (Fragment) OS=Homo sapiens GN=NEK7 PE=1 SV=1;>tr|F5H3U7|F5H3U7_HUMAN Serine/threonine-protein kinase Nek7 (Fragment) OS=Homo sapiens GN=NEK7 PE=1 SV=1;>tr|F8WAG2|F8WAG2_HUMAN Serine/threonine-pro	4	0	1	0	1	5	3.561	0	62.5	NaN	436030		NaN	218010
	C9K028;F6XY72;E5RHP0;E7ERL0;J3KPD9;Q32Q12;P22392;P15531	Nucleoside diphosphate kinase A (Fragment)	NME1	>tr|C9K028|C9K028_HUMAN Nucleoside diphosphate kinase A (Fragment) OS=Homo sapiens GN=NME1 PE=1 SV=1;>tr|F6XY72|F6XY72_HUMAN HCG2001850, isoform CRA_c OS=Homo sapiens GN=NME2 PE=1 SV=2;>tr|E5RHP0|E5RHP0_HUMAN Nucleoside diphosphate kinase A OS=Homo sapiens	8	0	1	0	1	1	6.5266	0	20	NaN	155680		NaN	155680
	K7ENV7;K7EKW4;Q96AB3	Isochorismatase domain-containing protein 2, mitochondrial (Fragment)	ISOC2	>tr|K7ENV7|K7ENV7_HUMAN Isochorismatase domain-containing protein 2, mitochondrial (Fragment) OS=Homo sapiens GN=ISOC2 PE=1 SV=5;>tr|K7EKW4|K7EKW4_HUMAN Isochorismatase domain-containing protein 2, mitochondrial (Fragment) OS=Homo sapiens GN=ISOC2 PE=1 SV=	3	0	1	0	1	4	19.005	0	5.1	NaN	1050800		NaN	150120
	Q15758;M0QXM4	Neutral amino acid transporter B(0)	SLC1A5	>sp|Q15758|AAAT_HUMAN Neutral amino acid transporter B(0) OS=Homo sapiens GN=SLC1A5 PE=1 SV=2;>tr|M0QXM4|M0QXM4_HUMAN Amino acid transporter OS=Homo sapiens GN=SLC1A5 PE=1 SV=1	2	0	4	0	4	10	56.598	0	10.4	NaN	2029800		NaN	126860
	B4DP61;E7EQZ4;Q16637	Survival motor neuron protein	SMN2	>tr|B4DP61|B4DP61_HUMAN Survival motor neuron protein OS=Homo sapiens GN=SMN2 PE=1 SV=1;>tr|E7EQZ4|E7EQZ4_HUMAN Survival motor neuron protein OS=Homo sapiens GN=SMN1 PE=1 SV=1;>sp|Q16637|SMN_HUMAN Survival motor neuron protein OS=Homo sapiens GN=SMN1 PE=1	3	0	2	0	2	2	24.38	0	9.7	NaN	569760		NaN	113950
	E9PEX6;P09622	Dihydrolipoyl dehydrogenase	DLD	>tr|E9PEX6|E9PEX6_HUMAN Dihydrolipoyl dehydrogenase OS=Homo sapiens GN=DLD PE=1 SV=1;>sp|P09622|DLDH_HUMAN Dihydrolipoyl dehydrogenase, mitochondrial OS=Homo sapiens GN=DLD PE=1 SV=2	2	0	5	0	5	15	51.815	0	13.8	NaN	2232900		NaN	106330
	M0QY17;M0R3F4;M0R2A4;M0R2K3;M0R193;M0R0I0;J3KQS6;Q9NWV8;M0R2I2	BRISC and BRCA1-A complex member 1	BABAM1	>tr|M0QY17|M0QY17_HUMAN BRISC and BRCA1-A complex member 1 OS=Homo sapiens GN=BABAM1 PE=1 SV=1;>tr|M0R3F4|M0R3F4_HUMAN BRISC and BRCA1-A complex member 1 (Fragment) OS=Homo sapiens GN=BABAM1 PE=1 SV=1;>tr|M0R2A4|M0R2A4_HUMAN BRISC and BRCA1-A complex membe	11	0	3	0	3	7	11.545	0	58.3	NaN	545390		NaN	90899
	Q15761	Neuropeptide Y receptor type 5	NPY5R	>sp|Q15761|NPY5R_HUMAN Neuropeptide Y receptor type 5 OS=Homo sapiens GN=NPY5R PE=2 SV=2	1	0	1	0	1	2	50.726	0	2.7	NaN	1441700		NaN	84804
	Q96PK6	RNA-binding protein 14	RBM14	>sp|Q96PK6|RBM14_HUMAN RNA-binding protein 14 OS=Homo sapiens GN=RBM14 PE=1 SV=2	1	0	6	0	6	11	69.491	0	11.7	NaN	1808300		NaN	78624
	F8WBP7;P49792	E3 SUMO-protein ligase RanBP2	RANBP2	>tr|F8WBP7|F8WBP7_HUMAN E3 SUMO-protein ligase RanBP2 OS=Homo sapiens GN=RANBP2 PE=1 SV=1;>sp|P49792|RBP2_HUMAN E3 SUMO-protein ligase RanBP2 OS=Homo sapiens GN=RANBP2 PE=1 SV=2	2	0	1	0	1	4	6.0378	0	25.5	NaN	78371		NaN	78371
	H0YN21;H0YMZ4;H0YM56;H0YLH4;H0YL64;H0YMN6;H0YKR8;H0YM86;H0YNS2;H0YN92;Q8TEB1;H0YLQ1;H0YLF1;H0YLX7;H0YN03;H0YNK2;H0YNT0;H0YN15;H0YMF7;H0YL29;H0YLB2	DDB1- and CUL4-associated factor 11 (Fragment)	DCAF11	>tr|H0YN21|H0YN21_HUMAN DDB1- and CUL4-associated factor 11 (Fragment) OS=Homo sapiens GN=DCAF11 PE=1 SV=1;>tr|H0YMZ4|H0YMZ4_HUMAN DDB1- and CUL4-associated factor 11 (Fragment) OS=Homo sapiens GN=DCAF11 PE=1 SV=1;>tr|H0YM56|H0YM56_HUMAN DDB1- and CUL4-ass	21	0	2	0	2	1	9.8793	0	30	NaN	289290		NaN	72324
	J3QR48;Q14974	Importin subunit beta-1 (Fragment)	KPNB1	>tr|J3QR48|J3QR48_HUMAN Importin subunit beta-1 (Fragment) OS=Homo sapiens GN=KPNB1 PE=1 SV=5;>sp|Q14974|IMB1_HUMAN Importin subunit beta-1 OS=Homo sapiens GN=KPNB1 PE=1 SV=2	2	0	2	0	2	3	16.485	0	13.4	NaN	423830		NaN	60547
	H3BM89;P36578	60S ribosomal protein L4	RPL4	>tr|H3BM89|H3BM89_HUMAN 60S ribosomal protein L4 OS=Homo sapiens GN=RPL4 PE=1 SV=1;>sp|P36578|RL4_HUMAN 60S ribosomal protein L4 OS=Homo sapiens GN=RPL4 PE=1 SV=5	2	0	1	0	1	2	37.657	0	2.4	NaN	665890		NaN	60536
	G3V317;E7ESI2;G3V5T9;P24941	Cyclin-dependent kinase 2	CDK2	>tr|G3V317|G3V317_HUMAN Cyclin-dependent kinase 2 OS=Homo sapiens GN=CDK2 PE=1 SV=1;>tr|E7ESI2|E7ESI2_HUMAN Cyclin-dependent kinase 2 OS=Homo sapiens GN=CDK2 PE=1 SV=1;>tr|G3V5T9|G3V5T9_HUMAN Cyclin-dependent kinase 2 OS=Homo sapiens GN=CDK2 PE=1 SV=1;>sp|	4	0	1	0	1	1	4.4271	0	23.1	NaN	114290		NaN	57145
	P30837	Aldehyde dehydrogenase X, mitochondrial	ALDH1B1	>sp|P30837|AL1B1_HUMAN Aldehyde dehydrogenase X, mitochondrial OS=Homo sapiens GN=ALDH1B1 PE=1 SV=3	1	0	2	0	2	3	57.206	0	6.4	NaN	1243700		NaN	56530
	F8WEU2;P17858	ATP-dependent 6-phosphofructokinase, liver type	PFKL	>tr|F8WEU2|F8WEU2_HUMAN ATP-dependent 6-phosphofructokinase, liver type OS=Homo sapiens GN=PFKL PE=1 SV=1;>sp|P17858|PFKAL_HUMAN ATP-dependent 6-phosphofructokinase, liver type OS=Homo sapiens GN=PFKL PE=1 SV=6	2	0	1	0	1	2	4.1728	0	21.4	NaN	112440		NaN	56222
	H3BLZ8;Q92841	Probable ATP-dependent RNA helicase DDX17	DDX17	>tr|H3BLZ8|H3BLZ8_HUMAN Probable ATP-dependent RNA helicase DDX17 OS=Homo sapiens GN=DDX17 PE=1 SV=1;>sp|Q92841|DDX17_HUMAN Probable ATP-dependent RNA helicase DDX17 OS=Homo sapiens GN=DDX17 PE=1 SV=2	2	1	2	1	2	5	80.439	1.6	3.6	NaN	1913300		NaN	51711
	F8WEB1;F8WCS2;C9J9R2;C9J0V9;C9JUB9;C9IYG2;F8WE52;F8WEM9;C9JNK1;F8WDU5;C9JS03;Q8N720	Zinc finger protein 655	ZNF655	>tr|F8WEB1|F8WEB1_HUMAN Zinc finger protein 655 OS=Homo sapiens GN=ZNF655 PE=4 SV=1;>tr|F8WCS2|F8WCS2_HUMAN Zinc finger protein 655 OS=Homo sapiens GN=ZNF655 PE=4 SV=1;>tr|C9J9R2|C9J9R2_HUMAN Zinc finger protein 655 (Fragment) OS=Homo sapiens GN=ZNF655 PE=	12	0	1	0	1	1	4.9974	0	30.4	NaN	50217		NaN	50217
	C9JW34;C9JGY5;F8WE44;C9JXZ7;C9JTT7;C9J8M3;C9JZI1;P35249	Replication factor C subunit 4 (Fragment)	RFC4	>tr|C9JW34|C9JW34_HUMAN Replication factor C subunit 4 (Fragment) OS=Homo sapiens GN=RFC4 PE=1 SV=1;>tr|C9JGY5|C9JGY5_HUMAN Replication factor C subunit 4 (Fragment) OS=Homo sapiens GN=RFC4 PE=1 SV=1;>tr|F8WE44|F8WE44_HUMAN Replication factor C subunit 4 O	8	1	1	1	1	2	4.4992	41.9	41.9	NaN	148840		NaN	49614
	F8WDI0;Q9NT62	Ubiquitin-like-conjugating enzyme ATG3	ATG3	>tr|F8WDI0|F8WDI0_HUMAN Ubiquitin-like-conjugating enzyme ATG3 OS=Homo sapiens GN=ATG3 PE=1 SV=1;>sp|Q9NT62|ATG3_HUMAN Ubiquitin-like-conjugating enzyme ATG3 OS=Homo sapiens GN=ATG3 PE=1 SV=1	2	0	1	0	1	3	8.3115	0	14.9	NaN	145910		NaN	48638
	O43464	Serine protease HTRA2, mitochondrial	HTRA2	>sp|O43464|HTRA2_HUMAN Serine protease HTRA2, mitochondrial OS=Homo sapiens GN=HTRA2 PE=1 SV=2	1	0	1	0	1	2	48.84	0	3.3	NaN	1115700		NaN	48507
	Q15084	Protein disulfide-isomerase A6	PDIA6	>sp|Q15084|PDIA6_HUMAN Protein disulfide-isomerase A6 OS=Homo sapiens GN=PDIA6 PE=1 SV=1	1	0	3	0	3	4	48.121	0	5.9	NaN	767060		NaN	45121
	Q13011	Delta(3,5)-Delta(2,4)-dienoyl-CoA isomerase, mitochondrial	ECH1	>sp|Q13011|ECH1_HUMAN Delta(3,5)-Delta(2,4)-dienoyl-CoA isomerase, mitochondrial OS=Homo sapiens GN=ECH1 PE=1 SV=2	2	0	4	0	4	9	35.816	0	14	NaN	774810		NaN	43045
	M0QZG7;M0R268;P09012	U1 small nuclear ribonucleoprotein A (Fragment)	SNRPA	>tr|M0QZG7|M0QZG7_HUMAN U1 small nuclear ribonucleoprotein A (Fragment) OS=Homo sapiens GN=SNRPA PE=1 SV=1;>tr|M0R268|M0R268_HUMAN U1 small nuclear ribonucleoprotein A (Fragment) OS=Homo sapiens GN=SNRPA PE=1 SV=1;>sp|P09012|SNRPA_HUMAN U1 small nuclear ri	3	0	2	0	2	3	20.136	0	16.3	NaN	242390		NaN	40398
	E9PS88;R4GNF5;E9PP52;E9PMB0;E9PJ55;Q9NUJ3	T-complex protein 11-like protein 1 (Fragment)	TCP11L1	>tr|E9PS88|E9PS88_HUMAN T-complex protein 11-like protein 1 (Fragment) OS=Homo sapiens GN=TCP11L1 PE=1 SV=1;>tr|R4GNF5|R4GNF5_HUMAN T-complex protein 11-like protein 1 (Fragment) OS=Homo sapiens GN=TCP11L1 PE=1 SV=1;>tr|E9PP52|E9PP52_HUMAN T-complex protei	6	0	1	0	1	1	5.8141	0	25.9	NaN	150300		NaN	37576
	H0YC95;C9JZR2;O60716	Catenin delta-1 (Fragment)	CTNND1	>tr|H0YC95|H0YC95_HUMAN Catenin delta-1 (Fragment) OS=Homo sapiens GN=CTNND1 PE=1 SV=1;>tr|C9JZR2|C9JZR2_HUMAN Catenin delta-1 OS=Homo sapiens GN=CTNND1 PE=1 SV=2;>sp|O60716|CTND1_HUMAN Catenin delta-1 OS=Homo sapiens GN=CTNND1 PE=1 SV=1	3	0	1	0	1	3	13.93	0	9.8	NaN	203710		NaN	33951
	H7C2I6;H7C224;D3YTB5;P51617;H7C3C1	Interleukin-1 receptor-associated kinase 1 (Fragment)	IRAK1	>tr|H7C2I6|H7C2I6_HUMAN Interleukin-1 receptor-associated kinase 1 (Fragment) OS=Homo sapiens GN=IRAK1 PE=1 SV=1;>tr|H7C224|H7C224_HUMAN Interleukin-1 receptor-associated kinase 1 (Fragment) OS=Homo sapiens GN=IRAK1 PE=1 SV=1;>tr|D3YTB5|D3YTB5_HUMAN Interl	5	0	2	0	2	5	28.867	0	14.9	NaN	429480		NaN	33037
	E9PDQ8;Q96I99	Succinyl-CoA ligase [GDP-forming] subunit beta, mitochondrial	SUCLG2	>tr|E9PDQ8|E9PDQ8_HUMAN Succinyl-CoA ligase [GDP-forming] subunit beta, mitochondrial OS=Homo sapiens GN=SUCLG2 PE=1 SV=1;>sp|Q96I99|SUCB2_HUMAN Succinyl-CoA ligase [GDP-forming] subunit beta, mitochondrial OS=Homo sapiens GN=SUCLG2 PE=1 SV=2	3	0	5	0	5	10	41.438	0	12.7	NaN	805600		NaN	30984
	P31153	S-adenosylmethionine synthase isoform type-2	MAT2A	>sp|P31153|METK2_HUMAN S-adenosylmethionine synthase isoform type-2 OS=Homo sapiens GN=MAT2A PE=1 SV=1	1	0	2	0	2	6	43.66	0	6.6	NaN	557100		NaN	30950
	E5RJK0;E5RI32;E5RIU3;A0A087WVY2;E5RI47;B4DZ84;D3DX48;A0A0A0MRU0;A0A0D9SFF8;D3DX49;A0A0C4DH75;Q14168	MAGUK p55 subfamily member 2 (Fragment)	MPP2	>tr|E5RJK0|E5RJK0_HUMAN MAGUK p55 subfamily member 2 (Fragment) OS=Homo sapiens GN=MPP2 PE=1 SV=2;>tr|E5RI32|E5RI32_HUMAN MAGUK p55 subfamily member 2 (Fragment) OS=Homo sapiens GN=MPP2 PE=1 SV=2;>tr|E5RIU3|E5RIU3_HUMAN MAGUK p55 subfamily member 2 (Fragme	12	0	1	0	1	1	15.31	0	18.6	NaN	122670		NaN	30667
	Q9P2R7;Q5T9Q8;Q5T9Q5	Succinyl-CoA ligase [ADP-forming] subunit beta, mitochondrial	SUCLA2	>sp|Q9P2R7|SUCB1_HUMAN Succinyl-CoA ligase [ADP-forming] subunit beta, mitochondrial OS=Homo sapiens GN=SUCLA2 PE=1 SV=3;>tr|Q5T9Q8|Q5T9Q8_HUMAN Succinyl-CoA ligase [ADP-forming] subunit beta, mitochondrial (Fragment) OS=Homo sapiens GN=SUCLA2 PE=1 SV=1;>t	3	0	2	0	2	5	50.317	0	4.3	NaN	821620		NaN	30430
	C9JYI7;Q6STE5	SWI/SNF-related matrix-associated actin-dependent regulator of chromatin subfamily D member 3 (Fragment)	SMARCD3	>tr|C9JYI7|C9JYI7_HUMAN SWI/SNF-related matrix-associated actin-dependent regulator of chromatin subfamily D member 3 (Fragment) OS=Homo sapiens GN=SMARCD3 PE=1 SV=1;>sp|Q6STE5|SMRD3_HUMAN SWI/SNF-related matrix-associated actin-dependent regulator of chro	2	0	1	0	1	1	15.142	0	16.5	NaN	243270		NaN	30408
	Q15233	Non-POU domain-containing octamer-binding protein	NONO	>sp|Q15233|NONO_HUMAN Non-POU domain-containing octamer-binding protein OS=Homo sapiens GN=NONO PE=1 SV=4	5	0	3	0	3	4	54.231	0	8.1	NaN	637430		NaN	30354
	K4DIB8;K4DIA8;A0A0D9SEI9;A0A0D9SFE1;E9PJH7;Q9H936;A0A0D9SFA8;K4DIB0;K4DIA2;A0A0D9SG84;E9PI74;E9PQ36;K4DIB6;K4DIB3;E9PS95	Mitochondrial glutamate carrier 1 (Fragment)	SLC25A22	>tr|K4DIB8|K4DIB8_HUMAN Mitochondrial glutamate carrier 1 (Fragment) OS=Homo sapiens GN=SLC25A22 PE=1 SV=2;>tr|K4DIA8|K4DIA8_HUMAN Mitochondrial glutamate carrier 1 (Fragment) OS=Homo sapiens GN=SLC25A22 PE=1 SV=2;>tr|A0A0D9SEI9|A0A0D9SEI9_HUMAN Mitochondr	19	0	3	0	3	6	18.898	0	31.6	NaN	331360		NaN	30123
	Q8NFQ8	Torsin-1A-interacting protein 2	TOR1AIP2	>sp|Q8NFQ8|TOIP2_HUMAN Torsin-1A-interacting protein 2 OS=Homo sapiens GN=TOR1AIP2 PE=1 SV=1	1	0	3	0	3	6	51.263	0	14	NaN	678250		NaN	29489
	Q3ZCQ8;M0QXC3;M0R2D2;M0R1Y4;M0R003	Mitochondrial import inner membrane translocase subunit TIM50	TIMM50	>sp|Q3ZCQ8|TIM50_HUMAN Mitochondrial import inner membrane translocase subunit TIM50 OS=Homo sapiens GN=TIMM50 PE=1 SV=2;>tr|M0QXC3|M0QXC3_HUMAN Mitochondrial import inner membrane translocase subunit TIM50 (Fragment) OS=Homo sapiens GN=TIMM50 PE=1 SV=1;>t	10	0	3	0	3	3	39.646	0	13.9	NaN	403110		NaN	28793
	A0A0C4DH09;X6RGP5;F1T0I1;J3KNL6;O15027;Q8N9G1	Protein transport protein Sec16A (Fragment)	SEC16A	>tr|A0A0C4DH09|A0A0C4DH09_HUMAN Protein transport protein Sec16A (Fragment) OS=Homo sapiens GN=SEC16A PE=1 SV=1;>tr|X6RGP5|X6RGP5_HUMAN Protein transport protein Sec16A (Fragment) OS=Homo sapiens GN=SEC16A PE=1 SV=1;>tr|F1T0I1|F1T0I1_HUMAN Protein transpor	6	0	3	0	3	8	80.547	0	7.1	NaN	1002700		NaN	28648
	Q99459	Cell division cycle 5-like protein	CDC5L	>sp|Q99459|CDC5L_HUMAN Cell division cycle 5-like protein OS=Homo sapiens GN=CDC5L PE=1 SV=2	1	0	1	0	1	1	92.25	0	1.5	NaN	1070300		NaN	28167
	Q96H79	Zinc finger CCCH-type antiviral protein 1-like	ZC3HAV1L	>sp|Q96H79|ZCCHL_HUMAN Zinc finger CCCH-type antiviral protein 1-like OS=Homo sapiens GN=ZC3HAV1L PE=1 SV=2	1	0	2	0	2	7	32.962	0	14.3	NaN	386450		NaN	27604
	M0QZM1	Heterogeneous nuclear ribonucleoprotein M (Fragment)	HNRNPM	>tr|M0QZM1|M0QZM1_HUMAN Heterogeneous nuclear ribonucleoprotein M (Fragment) OS=Homo sapiens GN=HNRNPM PE=1 SV=1	1	6	22	0	1	3	39.933	21.9	65.8	NaN	870170		NaN	27193
	P78527	DNA-dependent protein kinase catalytic subunit	PRKDC	>sp|P78527|PRKDC_HUMAN DNA-dependent protein kinase catalytic subunit OS=Homo sapiens GN=PRKDC PE=1 SV=3	1	0	28	0	28	71	469.08	0	8.5	NaN	5978300		NaN	27174
	D6RF44;H0YA96;D6RAF8;H0Y8G5;Q14103	Heterogeneous nuclear ribonucleoprotein D0 (Fragment)	HNRNPD	>tr|D6RF44|D6RF44_HUMAN Heterogeneous nuclear ribonucleoprotein D0 (Fragment) OS=Homo sapiens GN=HNRNPD PE=1 SV=5;>tr|H0YA96|H0YA96_HUMAN Heterogeneous nuclear ribonucleoprotein D0 (Fragment) OS=Homo sapiens GN=HNRNPD PE=1 SV=1;>tr|D6RAF8|D6RAF8_HUMAN Hete	5	0	1	0	1	3	12.64	0	12.5	NaN	185240		NaN	26462
	P26641	Elongation factor 1-gamma	EEF1G	>sp|P26641|EF1G_HUMAN Elongation factor 1-gamma OS=Homo sapiens GN=EEF1G PE=1 SV=3	1	0	2	0	2	3	50.118	0	5.9	NaN	610040		NaN	25418
	J3QQX0;C9JFE4;A0A096LP07;A0A096LPJ3;A8K070;Q13098	COP9 signalosome complex subunit 1 (Fragment)	GPS1	>tr|J3QQX0|J3QQX0_HUMAN COP9 signalosome complex subunit 1 (Fragment) OS=Homo sapiens GN=GPS1 PE=1 SV=1;>tr|C9JFE4|C9JFE4_HUMAN COP9 signalosome complex subunit 1 OS=Homo sapiens GN=GPS1 PE=1 SV=2;>tr|A0A096LP07|A0A096LP07_HUMAN COP9 signalosome complex su	6	0	1	0	1	2	8.7087	0	24.1	NaN	75310		NaN	25103
	G3V1T4;P57740	Nuclear pore complex protein Nup107	NUP107	>tr|G3V1T4|G3V1T4_HUMAN Nuclear pore complex protein Nup107 OS=Homo sapiens GN=NUP107 PE=1 SV=1;>sp|P57740|NU107_HUMAN Nuclear pore complex protein Nup107 OS=Homo sapiens GN=NUP107 PE=1 SV=1	2	0	1	0	1	5	11.348	0	16.5	NaN	124110		NaN	24821
	O00148;K7ENP6;K7EL56;K7EIL8;K7EN69;H0Y400;K7EQN7	ATP-dependent RNA helicase DDX39A	DDX39A	>sp|O00148|DX39A_HUMAN ATP-dependent RNA helicase DDX39A OS=Homo sapiens GN=DDX39A PE=1 SV=2;>tr|K7ENP6|K7ENP6_HUMAN ATP-dependent RNA helicase DDX39A (Fragment) OS=Homo sapiens GN=DDX39A PE=1 SV=1;>tr|K7EL56|K7EL56_HUMAN ATP-dependent RNA helicase DDX39A	7	0	2	0	1	6	49.129	0	11.2	NaN	471180		NaN	24799
	F8VVM2;Q00325	Phosphate carrier protein, mitochondrial	SLC25A3	>tr|F8VVM2|F8VVM2_HUMAN Phosphate carrier protein, mitochondrial OS=Homo sapiens GN=SLC25A3 PE=1 SV=1;>sp|Q00325|MPCP_HUMAN Phosphate carrier protein, mitochondrial OS=Homo sapiens GN=SLC25A3 PE=1 SV=2	2	0	1	0	1	2	36.161	0	5.2	NaN	420540		NaN	23363
	U3KQ84;A0A0C4DGS1;P39656	Dolichyl-diphosphooligosaccharide--protein glycosyltransferase 48 kDa subunit (Fragment)	DDOST	>tr|U3KQ84|U3KQ84_HUMAN Dolichyl-diphosphooligosaccharide--protein glycosyltransferase 48 kDa subunit (Fragment) OS=Homo sapiens GN=DDOST PE=1 SV=5;>tr|A0A0C4DGS1|A0A0C4DGS1_HUMAN Dolichyl-diphosphooligosaccharide--protein glycosyltransferase 48 kDa subuni	3	0	1	0	1	1	17.162	0	5.8	NaN	252250		NaN	22932
	Q9Y6W5	Wiskott-Aldrich syndrome protein family member 2	WASF2	>sp|Q9Y6W5|WASF2_HUMAN Wiskott-Aldrich syndrome protein family member 2 OS=Homo sapiens GN=WASF2 PE=1 SV=3	1	0	1	0	1	1	54.283	0	2	NaN	379670		NaN	22334
	F8VZ97;Q96GA7	Serine dehydratase-like (Fragment)	SDSL	>tr|F8VZ97|F8VZ97_HUMAN Serine dehydratase-like (Fragment) OS=Homo sapiens GN=SDSL PE=1 SV=1;>sp|Q96GA7|SDSL_HUMAN Serine dehydratase-like OS=Homo sapiens GN=SDSL PE=1 SV=1	2	0	1	0	1	1	3.2166	0	34.5	NaN	43840		NaN	21920
	Q6SPF0	Atherin	SAMD1	>sp|Q6SPF0|SAMD1_HUMAN Atherin OS=Homo sapiens GN=SAMD1 PE=1 SV=1	1	0	1	0	1	2	56.051	0	3.7	NaN	432910		NaN	21646
	H0YK49;H0YL12;H0YNX6;H0YLU7;P13804;H0YKF0	Electron transfer flavoprotein subunit alpha, mitochondrial	ETFA	>tr|H0YK49|H0YK49_HUMAN Electron transfer flavoprotein subunit alpha, mitochondrial OS=Homo sapiens GN=ETFA PE=1 SV=1;>tr|H0YL12|H0YL12_HUMAN Electron transfer flavoprotein subunit alpha, mitochondrial (Fragment) OS=Homo sapiens GN=ETFA PE=1 SV=5;>tr|H0YNX	6	0	3	0	3	6	24.16	0	23.1	NaN	302700		NaN	21622
	E7ETB3;Q9ULA0;E3W974;E5RJ35;E7EPX3;B9ZVU2;F8WAN0;C9JBE1;E7EMB6	Aspartyl aminopeptidase	DNPEP	>tr|E7ETB3|E7ETB3_HUMAN Aspartyl aminopeptidase OS=Homo sapiens GN=DNPEP PE=1 SV=2;>sp|Q9ULA0|DNPEP_HUMAN Aspartyl aminopeptidase OS=Homo sapiens GN=DNPEP PE=1 SV=1;>tr|E3W974|E3W974_HUMAN Aspartyl aminopeptidase OS=Homo sapiens GN=DNPEP PE=1 SV=2;>tr|E5RJ	9	0	2	0	2	2	54.502	0	5.1	NaN	449910		NaN	21424
	F8WD66;P86791;P86790	Vacuolar fusion protein CCZ1 homolog	CCZ1B	>tr|F8WD66|F8WD66_HUMAN Vacuolar fusion protein CCZ1 homolog OS=Homo sapiens GN=CCZ1B PE=1 SV=1;>sp|P86791|CCZ1_HUMAN Vacuolar fusion protein CCZ1 homolog OS=Homo sapiens GN=CCZ1 PE=1 SV=1;>sp|P86790|CCZ1B_HUMAN Vacuolar fusion protein CCZ1 homolog B OS=Ho	3	0	1	0	1	2	8.6959	0	21.8	NaN	101100		NaN	20220
	P17066;P48741	Heat shock 70 kDa protein 6	HSPA6	>sp|P17066|HSP76_HUMAN Heat shock 70 kDa protein 6 OS=Homo sapiens GN=HSPA6 PE=1 SV=2;>sp|P48741|HSP77_HUMAN Putative heat shock 70 kDa protein 7 OS=Homo sapiens GN=HSPA7 PE=5 SV=2	2	3	5	0	1	2	71.027	7	10.4	NaN	746350		NaN	20172
	P43307;C9JBX5;C9J3L8;C9J5W0;E9PAL7;C9IZQ1	Translocon-associated protein subunit alpha	SSR1	>sp|P43307|SSRA_HUMAN Translocon-associated protein subunit alpha OS=Homo sapiens GN=SSR1 PE=1 SV=3;>tr|C9JBX5|C9JBX5_HUMAN Translocon-associated protein subunit alpha OS=Homo sapiens GN=SSR1 PE=1 SV=1;>tr|C9J3L8|C9J3L8_HUMAN Translocon-associated protein	6	0	2	0	2	2	32.235	0	11.9	NaN	200600		NaN	20060
	O75616;K7EQJ8;J3QT61;J3QSB2;J3QRV9	GTPase Era, mitochondrial	ERAL1	>sp|O75616|ERAL1_HUMAN GTPase Era, mitochondrial OS=Homo sapiens GN=ERAL1 PE=1 SV=2;>tr|K7EQJ8|K7EQJ8_HUMAN GTPase Era, mitochondrial (Fragment) OS=Homo sapiens GN=ERAL1 PE=1 SV=1;>tr|J3QT61|J3QT61_HUMAN GTPase Era, mitochondrial OS=Homo sapiens GN=ERAL1 P	5	0	2	0	2	9	48.349	0	6.2	NaN	439470		NaN	19976
	Q6P664;Q5T3Q7;Q9H583	HEAT repeat-containing protein 1	HEATR1	>tr|Q6P664|Q6P664_HUMAN HEAT repeat-containing protein 1 OS=Homo sapiens GN=HEATR1 PE=1 SV=1;>tr|Q5T3Q7|Q5T3Q7_HUMAN HEAT repeat-containing protein 1 OS=Homo sapiens GN=HEATR1 PE=1 SV=1;>sp|Q9H583|HEAT1_HUMAN HEAT repeat-containing protein 1 OS=Homo sapien	3	0	1	0	1	2	13.458	0	7.5	NaN	119390		NaN	19899
	C9JXR7;A8MVM1;P42574	Caspase-3 (Fragment)	CASP3	>tr|C9JXR7|C9JXR7_HUMAN Caspase-3 (Fragment) OS=Homo sapiens GN=CASP3 PE=1 SV=2;>tr|A8MVM1|A8MVM1_HUMAN Caspase-3 OS=Homo sapiens GN=CASP3 PE=1 SV=2;>sp|P42574|CASP3_HUMAN Caspase-3 OS=Homo sapiens GN=CASP3 PE=1 SV=2	3	0	1	0	1	1	13.366	0	9.4	NaN	118840		NaN	19807
	H0Y5H6;H7C2T8;F8W726;Q14157	Ubiquitin-associated protein 2-like (Fragment)	UBAP2L	>tr|H0Y5H6|H0Y5H6_HUMAN Ubiquitin-associated protein 2-like (Fragment) OS=Homo sapiens GN=UBAP2L PE=1 SV=1;>tr|H7C2T8|H7C2T8_HUMAN Ubiquitin-associated protein 2-like (Fragment) OS=Homo sapiens GN=UBAP2L PE=1 SV=1;>tr|F8W726|F8W726_HUMAN Ubiquitin-associat	4	0	1	0	1	1	40.109	0	3.9	NaN	138310		NaN	19758
	B0QZK9;B0QZK8;X6RGJ2;Q5SSJ5	Heterochromatin protein 1-binding protein 3 (Fragment)	HP1BP3	>tr|B0QZK9|B0QZK9_HUMAN Heterochromatin protein 1-binding protein 3 (Fragment) OS=Homo sapiens GN=HP1BP3 PE=1 SV=5;>tr|B0QZK8|B0QZK8_HUMAN Heterochromatin protein 1-binding protein 3 (Fragment) OS=Homo sapiens GN=HP1BP3 PE=1 SV=1;>tr|X6RGJ2|X6RGJ2_HUMAN He	4	0	1	0	1	1	8.2371	0	17.1	NaN	98542		NaN	19708
	H0YJ30;G3V582;F5H039;Q9NQX3	Gephyrin (Fragment)	GPHN	>tr|H0YJ30|H0YJ30_HUMAN Gephyrin (Fragment) OS=Homo sapiens GN=GPHN PE=1 SV=1;>tr|G3V582|G3V582_HUMAN Gephyrin OS=Homo sapiens GN=GPHN PE=1 SV=1;>tr|F5H039|F5H039_HUMAN Gephyrin OS=Homo sapiens GN=GPHN PE=1 SV=1;>sp|Q9NQX3|GEPH_HUMAN Gephyrin OS=Homo sapie	4	0	2	0	2	3	30.112	0	7.5	NaN	294070		NaN	19605
	Q5VWC4;P55036;H0Y3Y9;A6PVX3	26S proteasome non-ATPase regulatory subunit 4	PSMD4	>tr|Q5VWC4|Q5VWC4_HUMAN 26S proteasome non-ATPase regulatory subunit 4 OS=Homo sapiens GN=PSMD4 PE=1 SV=1;>sp|P55036|PSMD4_HUMAN 26S proteasome non-ATPase regulatory subunit 4 OS=Homo sapiens GN=PSMD4 PE=1 SV=1;>tr|H0Y3Y9|H0Y3Y9_HUMAN 26S proteasome non-AT	4	0	2	0	2	4	41.079	0	7.4	NaN	287050		NaN	19137
	P49006	MARCKS-related protein	MARCKSL1	>sp|P49006|MRP_HUMAN MARCKS-related protein OS=Homo sapiens GN=MARCKSL1 PE=1 SV=2	1	0	1	0	1	1	19.529	0	7.7	NaN	110090		NaN	18349
	P62899;B8ZZK4;H7C2W9;C9JU56;B7Z4E3;B7Z4C8	60S ribosomal protein L31	RPL31	>sp|P62899|RL31_HUMAN 60S ribosomal protein L31 OS=Homo sapiens GN=RPL31 PE=1 SV=1;>tr|B8ZZK4|B8ZZK4_HUMAN 60S ribosomal protein L31 OS=Homo sapiens GN=RPL31 PE=1 SV=1;>tr|H7C2W9|H7C2W9_HUMAN 60S ribosomal protein L31 (Fragment) OS=Homo sapiens GN=RPL31 PE	6	0	2	0	2	2	14.463	0	15.2	NaN	128100		NaN	18300
	H7C2E8;Q9BVS5	tRNA (adenine(58)-N(1))-methyltransferase, mitochondrial (Fragment)	TRMT61B	>tr|H7C2E8|H7C2E8_HUMAN tRNA (adenine(58)-N(1))-methyltransferase, mitochondrial (Fragment) OS=Homo sapiens GN=TRMT61B PE=1 SV=1;>sp|Q9BVS5|TR61B_HUMAN tRNA (adenine(58)-N(1))-methyltransferase, mitochondrial OS=Homo sapiens GN=TRMT61B PE=1 SV=2	2	0	1	0	1	1	11.459	0	11.8	NaN	127900		NaN	18271
	K7EKI4;K7ELF1;K7ELQ0;K7ES61;X6RAY8;Q9BYD3	39S ribosomal protein L4, mitochondrial	MRPL4	>tr|K7EKI4|K7EKI4_HUMAN 39S ribosomal protein L4, mitochondrial OS=Homo sapiens GN=MRPL4 PE=1 SV=1;>tr|K7ELF1|K7ELF1_HUMAN 39S ribosomal protein L4, mitochondrial (Fragment) OS=Homo sapiens GN=MRPL4 PE=1 SV=1;>tr|K7ELQ0|K7ELQ0_HUMAN 39S ribosomal protein L	6	0	1	0	1	4	14.056	0	15	NaN	126870		NaN	18124
	H0YMP2;H0YL71;H3BP09;H3BVD1;K7EJX0;B7Z5N5;P84022;Q15796;O15198	Mothers against decapentaplegic homolog 3 (Fragment)	SMAD3	>tr|H0YMP2|H0YMP2_HUMAN Mothers against decapentaplegic homolog 3 (Fragment) OS=Homo sapiens GN=SMAD3 PE=1 SV=1;>tr|H0YL71|H0YL71_HUMAN Mothers against decapentaplegic homolog 3 (Fragment) OS=Homo sapiens GN=SMAD3 PE=1 SV=1;>tr|H3BP09|H3BP09_HUMAN Mothers	9	0	1	0	1	1	7.3142	0	20.6	NaN	70801		NaN	17700
	Q969V3	Nicalin	NCLN	>sp|Q969V3|NCLN_HUMAN Nicalin OS=Homo sapiens GN=NCLN PE=1 SV=2	1	0	1	0	1	4	62.974	0	2.5	NaN	428310		NaN	17133
	H0YN63;S4R329;H0YMH5;H0YK61;H0YNK0;H0YNK8;H0YLP8;Q5J8M3	ER membrane protein complex subunit 4	EMC4	>tr|H0YN63|H0YN63_HUMAN ER membrane protein complex subunit 4 OS=Homo sapiens GN=EMC4 PE=1 SV=1;>tr|S4R329|S4R329_HUMAN ER membrane protein complex subunit 4 OS=Homo sapiens GN=EMC4 PE=1 SV=1;>tr|H0YMH5|H0YMH5_HUMAN ER membrane protein complex subunit 4 OS	8	0	1	0	1	1	4.4299	0	23.3	NaN	34080		NaN	17040
	P62191	26S protease regulatory subunit 4	PSMC1	>sp|P62191|PRS4_HUMAN 26S protease regulatory subunit 4 OS=Homo sapiens GN=PSMC1 PE=1 SV=1	1	0	2	0	2	3	49.184	0	4.5	NaN	418490		NaN	16740
	J3KSZ6;U3KQ35;H3BR06;Q15554	Telomeric repeat-binding factor 2 (Fragment)	TERF2	>tr|J3KSZ6|J3KSZ6_HUMAN Telomeric repeat-binding factor 2 (Fragment) OS=Homo sapiens GN=TERF2 PE=1 SV=1;>tr|U3KQ35|U3KQ35_HUMAN Telomeric repeat-binding factor 2 (Fragment) OS=Homo sapiens GN=TERF2 PE=1 SV=1;>tr|H3BR06|H3BR06_HUMAN Telomeric repeat-binding	4	0	1	0	1	2	15.355	0	14.6	NaN	114870		NaN	16411
	B8ZZC5;B8ZZA8	Glutaminase kidney isoform, mitochondrial	GLS	>tr|B8ZZC5|B8ZZC5_HUMAN Glutaminase kidney isoform, mitochondrial OS=Homo sapiens GN=GLS PE=1 SV=1;>tr|B8ZZA8|B8ZZA8_HUMAN Glutaminase kidney isoform, mitochondrial OS=Homo sapiens GN=GLS PE=1 SV=1	2	0	1	0	1	2	11.873	0	15.5	NaN	81566		NaN	16313
	V9GYF0;V9GYM8;Q92974;Q5VY93	Rho guanine nucleotide exchange factor 2 (Fragment)	ARHGEF2	>tr|V9GYF0|V9GYF0_HUMAN Rho guanine nucleotide exchange factor 2 (Fragment) OS=Homo sapiens GN=ARHGEF2 PE=1 SV=1;>tr|V9GYM8|V9GYM8_HUMAN Rho guanine nucleotide exchange factor 2 OS=Homo sapiens GN=ARHGEF2 PE=1 SV=1;>sp|Q92974|ARHG2_HUMAN Rho guanine nucleo	4	0	2	0	2	3	29.366	0	15.2	NaN	244250		NaN	16283
	Q5JZ02;Q96S44	TP53-regulating kinase	TP53RK	>tr|Q5JZ02|Q5JZ02_HUMAN TP53-regulating kinase OS=Homo sapiens GN=TP53RK PE=1 SV=1;>sp|Q96S44|PRPK_HUMAN TP53-regulating kinase OS=Homo sapiens GN=TP53RK PE=1 SV=2	2	0	1	0	1	1	13.659	0	17.4	NaN	65014		NaN	16253
	C9JRD2;C9JXB9;P25686;C9J1G2;E7ETU0;C9JX00	DnaJ homolog subfamily B member 2 (Fragment)	DNAJB2	>tr|C9JRD2|C9JRD2_HUMAN DnaJ homolog subfamily B member 2 (Fragment) OS=Homo sapiens GN=DNAJB2 PE=1 SV=1;>tr|C9JXB9|C9JXB9_HUMAN DnaJ homolog subfamily B member 2 (Fragment) OS=Homo sapiens GN=DNAJB2 PE=1 SV=1;>sp|P25686|DNJB2_HUMAN DnaJ homolog subfamily	6	0	2	0	2	4	25.411	0	10.1	NaN	211200		NaN	16246
	Q07820	Induced myeloid leukemia cell differentiation protein Mcl-1	MCL1	>sp|Q07820|MCL1_HUMAN Induced myeloid leukemia cell differentiation protein Mcl-1 OS=Homo sapiens GN=MCL1 PE=1 SV=3	1	0	2	0	2	2	37.337	0	14	NaN	208230		NaN	16018
	H0YA99;J3KQ96;E7ETY2;Q13428	Treacle protein (Fragment)	TCOF1	>tr|H0YA99|H0YA99_HUMAN Treacle protein (Fragment) OS=Homo sapiens GN=TCOF1 PE=1 SV=1;>tr|J3KQ96|J3KQ96_HUMAN Treacle protein (Fragment) OS=Homo sapiens GN=TCOF1 PE=1 SV=1;>tr|E7ETY2|E7ETY2_HUMAN Treacle protein OS=Homo sapiens GN=TCOF1 PE=1 SV=1;>sp|Q1342	4	0	1	0	1	1	21.057	0	14.4	NaN	127600		NaN	15950
	O00116;B8ZZ81	Alkyldihydroxyacetonephosphate synthase, peroxisomal	AGPS	>sp|O00116|ADAS_HUMAN Alkyldihydroxyacetonephosphate synthase, peroxisomal OS=Homo sapiens GN=AGPS PE=1 SV=1;>tr|B8ZZ81|B8ZZ81_HUMAN Alkyldihydroxyacetonephosphate synthase, peroxisomal OS=Homo sapiens GN=AGPS PE=1 SV=1	2	0	2	0	2	4	72.911	0	4.9	NaN	546650		NaN	15619
	B6VEX4;A0A0A0MRT6;Q8IZP0	Abl interactor 1	ABI1	>tr|B6VEX4|B6VEX4_HUMAN Abl interactor 1 OS=Homo sapiens GN=ABI1 PE=1 SV=1;>tr|A0A0A0MRT6|A0A0A0MRT6_HUMAN Abl interactor 1 OS=Homo sapiens GN=ABI1 PE=1 SV=1;>sp|Q8IZP0|ABI1_HUMAN Abl interactor 1 OS=Homo sapiens GN=ABI1 PE=1 SV=4	3	0	2	0	2	5	43.294	0	9.2	NaN	278930		NaN	15496
	Q06124;H0YF12	Tyrosine-protein phosphatase non-receptor type 11	PTPN11	>sp|Q06124|PTN11_HUMAN Tyrosine-protein phosphatase non-receptor type 11 OS=Homo sapiens GN=PTPN11 PE=1 SV=2;>tr|H0YF12|H0YF12_HUMAN Tyrosine-protein phosphatase non-receptor type 11 (Fragment) OS=Homo sapiens GN=PTPN11 PE=1 SV=1	2	0	2	0	2	3	68.436	0	3.5	NaN	580460		NaN	15275
	H7C4C5;H0Y2V1;F8W9U4	Microtubule-associated protein (Fragment)	MAP4	>tr|H7C4C5|H7C4C5_HUMAN Microtubule-associated protein (Fragment) OS=Homo sapiens GN=MAP4 PE=1 SV=1;>tr|H0Y2V1|H0Y2V1_HUMAN Microtubule-associated protein (Fragment) OS=Homo sapiens GN=MAP4 PE=1 SV=1;>tr|F8W9U4|F8W9U4_HUMAN Microtubule-associated protein O	3	0	2	0	1	3	50.865	0	6.1	NaN	412270		NaN	15269
	Q9BV20	Methylthioribose-1-phosphate isomerase	MRI1	>sp|Q9BV20|MTNA_HUMAN Methylthioribose-1-phosphate isomerase OS=Homo sapiens GN=MRI1 PE=1 SV=1	1	0	4	0	4	4	39.149	0	11.1	NaN	342050		NaN	14872
	Q12948	Forkhead box protein C1	FOXC1	>sp|Q12948|FOXC1_HUMAN Forkhead box protein C1 OS=Homo sapiens GN=FOXC1 PE=1 SV=3	1	0	1	0	1	1	56.788	0	2.2	NaN	220960		NaN	14731
	A0A087X054;Q9Y4L1;E9PJ21;A0A087WWI4;K7EQK2	Hypoxia up-regulated protein 1	HYOU1	>tr|A0A087X054|A0A087X054_HUMAN Hypoxia up-regulated protein 1 OS=Homo sapiens GN=HYOU1 PE=1 SV=1;>sp|Q9Y4L1|HYOU1_HUMAN Hypoxia up-regulated protein 1 OS=Homo sapiens GN=HYOU1 PE=1 SV=1;>tr|E9PJ21|E9PJ21_HUMAN Hypoxia up-regulated protein 1 (Fragment) OS=	5	0	2	0	2	2	104.78	0	2.6	NaN	701430		NaN	14613
	Q9Y5V3	Melanoma-associated antigen D1	MAGED1	>sp|Q9Y5V3|MAGD1_HUMAN Melanoma-associated antigen D1 OS=Homo sapiens GN=MAGED1 PE=1 SV=3	1	0	4	0	4	5	86.16	0	7.8	NaN	361430		NaN	14457
	P10589	COUP transcription factor 1	NR2F1	>sp|P10589|COT1_HUMAN COUP transcription factor 1 OS=Homo sapiens GN=NR2F1 PE=1 SV=1	1	0	1	0	1	5	46.155	0	7.1	NaN	285300		NaN	14265
	H3BNA1;Q14694	Ubiquitin carboxyl-terminal hydrolase 10 (Fragment)	USP10	>tr|H3BNA1|H3BNA1_HUMAN Ubiquitin carboxyl-terminal hydrolase 10 (Fragment) OS=Homo sapiens GN=USP10 PE=1 SV=1;>sp|Q14694|UBP10_HUMAN Ubiquitin carboxyl-terminal hydrolase 10 OS=Homo sapiens GN=USP10 PE=1 SV=2	2	0	1	0	1	2	16.981	0	17.3	NaN	113940		NaN	14243
	A0A0A0MS74;H0YM31;Q16822	Phosphoenolpyruvate carboxykinase [GTP], mitochondrial	PCK2	>tr|A0A0A0MS74|A0A0A0MS74_HUMAN Phosphoenolpyruvate carboxykinase [GTP], mitochondrial OS=Homo sapiens GN=PCK2 PE=1 SV=1;>tr|H0YM31|H0YM31_HUMAN Phosphoenolpyruvate carboxykinase [GTP], mitochondrial OS=Homo sapiens GN=PCK2 PE=1 SV=2;>sp|Q16822|PCKGM_HUMAN	3	0	2	0	2	7	47.532	0	7.7	NaN	289530		NaN	13787
	A0A087WXK3;Q9NVH2	Integrator complex subunit 7 (Fragment)	INTS7	>tr|A0A087WXK3|A0A087WXK3_HUMAN Integrator complex subunit 7 (Fragment) OS=Homo sapiens GN=INTS7 PE=1 SV=1;>sp|Q9NVH2|INT7_HUMAN Integrator complex subunit 7 OS=Homo sapiens GN=INTS7 PE=1 SV=1	2	0	1	0	1	1	17.609	0	10.5	NaN	68532		NaN	13706
	Q5TBM3;A0A0A0MSM0;Q92598	Heat shock protein 105 kDa (Fragment)	HSPH1	>tr|Q5TBM3|Q5TBM3_HUMAN Heat shock protein 105 kDa (Fragment) OS=Homo sapiens GN=HSPH1 PE=1 SV=1;>tr|A0A0A0MSM0|A0A0A0MSM0_HUMAN Heat shock protein 105 kDa OS=Homo sapiens GN=HSPH1 PE=1 SV=1;>sp|Q92598|HS105_HUMAN Heat shock protein 105 kDa OS=Homo sapiens	3	0	1	0	1	1	13.18	0	7.8	NaN	94483		NaN	13498
	O76031	ATP-dependent Clp protease ATP-binding subunit clpX-like, mitochondrial	CLPX	>sp|O76031|CLPX_HUMAN ATP-dependent Clp protease ATP-binding subunit clpX-like, mitochondrial OS=Homo sapiens GN=CLPX PE=1 SV=2	2	1	3	1	3	7	69.223	2.1	5.1	NaN	520410		NaN	13344
	Q8TAE8	Growth arrest and DNA damage-inducible proteins-interacting protein 1	GADD45GIP1	>sp|Q8TAE8|G45IP_HUMAN Growth arrest and DNA damage-inducible proteins-interacting protein 1 OS=Homo sapiens GN=GADD45GIP1 PE=1 SV=1	1	0	1	0	1	1	25.384	0	9	NaN	146390		NaN	13308
	F2Z2K8;C9JIK8;C9JQ72;Q9Y4P1	Cysteine protease ATG4B	ATG4B	>tr|F2Z2K8|F2Z2K8_HUMAN Cysteine protease ATG4B OS=Homo sapiens GN=ATG4B PE=1 SV=1;>tr|C9JIK8|C9JIK8_HUMAN Cysteine protease ATG4B (Fragment) OS=Homo sapiens GN=ATG4B PE=1 SV=1;>tr|C9JQ72|C9JQ72_HUMAN Cysteine protease ATG4B (Fragment) OS=Homo sapiens GN=A	4	0	1	0	1	1	10.208	0	13.6	NaN	78902		NaN	13150
	Q01650	Large neutral amino acids transporter small subunit 1	SLC7A5	>sp|Q01650|LAT1_HUMAN Large neutral amino acids transporter small subunit 1 OS=Homo sapiens GN=SLC7A5 PE=1 SV=2	1	0	1	0	1	4	55.01	0	3.6	NaN	235980		NaN	13110
	Q8N163;H0YC69;E5RGU7;E5RFJ3;H0YC58	Cell cycle and apoptosis regulator protein 2	CCAR2	>sp|Q8N163|CCAR2_HUMAN Cell cycle and apoptosis regulator protein 2 OS=Homo sapiens GN=CCAR2 PE=1 SV=2;>tr|H0YC69|H0YC69_HUMAN Cell cycle and apoptosis regulator protein 2 (Fragment) OS=Homo sapiens GN=CCAR2 PE=1 SV=1;>tr|E5RGU7|E5RGU7_HUMAN Cell cycle and	9	0	5	0	5	11	102.9	0	9.6	NaN	647260		NaN	12945
	P52948	Nuclear pore complex protein Nup98-Nup96	NUP98	>sp|P52948|NUP98_HUMAN Nuclear pore complex protein Nup98-Nup96 OS=Homo sapiens GN=NUP98 PE=1 SV=4	2	0	6	0	6	15	197.58	0	4.8	NaN	968010		NaN	12907
	I3L0N3;P46459	Vesicle-fusing ATPase	NSF	>tr|I3L0N3|I3L0N3_HUMAN Vesicle-fusing ATPase OS=Homo sapiens GN=NSF PE=1 SV=1;>sp|P46459|NSF_HUMAN Vesicle-fusing ATPase OS=Homo sapiens GN=NSF PE=1 SV=3	2	0	3	0	3	5	82.091	0	4.6	NaN	591960		NaN	12595
	E9PL60;E9PII7;H0YDE3;H0YDU2;E9PRI1;Q96NY9	Crossover junction endonuclease MUS81 (Fragment)	MUS81	>tr|E9PL60|E9PL60_HUMAN Crossover junction endonuclease MUS81 (Fragment) OS=Homo sapiens GN=MUS81 PE=1 SV=1;>tr|E9PII7|E9PII7_HUMAN Crossover junction endonuclease MUS81 (Fragment) OS=Homo sapiens GN=MUS81 PE=1 SV=5;>tr|H0YDE3|H0YDE3_HUMAN Crossover juncti	6	0	1	0	1	1	14.884	0	16.3	NaN	87623		NaN	12518
	Q5T440	Putative transferase CAF17, mitochondrial	IBA57	>sp|Q5T440|CAF17_HUMAN Putative transferase CAF17, mitochondrial OS=Homo sapiens GN=IBA57 PE=1 SV=1	1	0	1	0	1	2	38.155	0	4.2	NaN	186010		NaN	12401
	O75891	Cytosolic 10-formyltetrahydrofolate dehydrogenase	ALDH1L1	>sp|O75891|AL1L1_HUMAN Cytosolic 10-formyltetrahydrofolate dehydrogenase OS=Homo sapiens GN=ALDH1L1 PE=1 SV=2	1	0	2	0	2	8	98.828	0	1.8	NaN	690460		NaN	12330
	H3BTB3;H3BMQ5;H3BN59;I3L0H8;F6QDS0;H3BQK0;Q9NUU7;Q9UMR2	ATP-dependent RNA helicase DDX19A	DDX19A	>tr|H3BTB3|H3BTB3_HUMAN ATP-dependent RNA helicase DDX19A OS=Homo sapiens GN=DDX19A PE=1 SV=1;>tr|H3BMQ5|H3BMQ5_HUMAN ATP-dependent RNA helicase DDX19B (Fragment) OS=Homo sapiens GN=DDX19B PE=1 SV=1;>tr|H3BN59|H3BN59_HUMAN Uncharacterized protein (Fragment	8	0	1	0	1	3	14.479	0	19.4	NaN	106930		NaN	11881
	A0A0A0MQS1;Q53H96;F8WEI0;B5MD87	Pyrroline-5-carboxylate reductase	PYCRL	>tr|A0A0A0MQS1|A0A0A0MQS1_HUMAN Pyrroline-5-carboxylate reductase OS=Homo sapiens GN=PYCRL PE=1 SV=1;>sp|Q53H96|P5CR3_HUMAN Pyrroline-5-carboxylate reductase 3 OS=Homo sapiens GN=PYCRL PE=1 SV=3;>tr|F8WEI0|F8WEI0_HUMAN Pyrroline-5-carboxylate reductase 3 O	4	0	2	0	2	2	29.892	0	7.7	NaN	162930		NaN	11638
	H7BY36;A0A0D9SFL3;B0QYK0;C9JGE3;Q01844	RNA-binding protein EWS (Fragment)	EWSR1	>tr|H7BY36|H7BY36_HUMAN RNA-binding protein EWS (Fragment) OS=Homo sapiens GN=EWSR1 PE=1 SV=1;>tr|A0A0D9SFL3|A0A0D9SFL3_HUMAN RNA-binding protein EWS OS=Homo sapiens GN=EWSR1 PE=4 SV=1;>tr|B0QYK0|B0QYK0_HUMAN RNA-binding protein EWS OS=Homo sapiens GN=EWSR	5	0	1	0	1	1	32.071	0	4.5	NaN	160170		NaN	11441
	P51812	Ribosomal protein S6 kinase alpha-3	RPS6KA3	>sp|P51812|KS6A3_HUMAN Ribosomal protein S6 kinase alpha-3 OS=Homo sapiens GN=RPS6KA3 PE=1 SV=1	1	0	2	0	2	4	83.735	0	3	NaN	503010		NaN	11432
	J3KT85;J3QR61;J3QKS7;B4DGM3;Q969G3	SWI/SNF-related matrix-associated actin-dependent regulator of chromatin subfamily E member 1 (Fragment)	SMARCE1	>tr|J3KT85|J3KT85_HUMAN SWI/SNF-related matrix-associated actin-dependent regulator of chromatin subfamily E member 1 (Fragment) OS=Homo sapiens GN=SMARCE1 PE=1 SV=1;>tr|J3QR61|J3QR61_HUMAN SWI/SNF-related matrix-associated actin-dependent regulator of chr	5	0	1	0	1	1	12.106	0	11.9	NaN	79958		NaN	11423
	F6S7Q7;U3KQG0;Q9BW92	Threonine--tRNA ligase, mitochondrial	TARS2	>tr|F6S7Q7|F6S7Q7_HUMAN Threonine--tRNA ligase, mitochondrial OS=Homo sapiens GN=TARS2 PE=1 SV=1;>tr|U3KQG0|U3KQG0_HUMAN Threonine--tRNA ligase, mitochondrial OS=Homo sapiens GN=TARS2 PE=1 SV=1;>sp|Q9BW92|SYTM_HUMAN Threonine--tRNA ligase, mitochondrial OS	3	0	2	0	2	2	49.862	0	6.3	NaN	304220		NaN	10865
	Q9H4L4	Sentrin-specific protease 3	SENP3	>sp|Q9H4L4|SENP3_HUMAN Sentrin-specific protease 3 OS=Homo sapiens GN=SENP3 PE=1 SV=2	1	0	1	0	1	3	65.009	0	3.1	NaN	216930		NaN	10330
	P28482	Mitogen-activated protein kinase 1	MAPK1	>sp|P28482|MK01_HUMAN Mitogen-activated protein kinase 1 OS=Homo sapiens GN=MAPK1 PE=1 SV=3	1	1	2	1	2	3	41.389	3.9	6.4	NaN	224100		NaN	10186
	F5H5P2;P12694	Uncharacterized protein OS=Homo sapiens PE=4 SV=1;>sp|P12694|ODBA	2-oxoisovalerate	>tr|F5H5P2|F5H5P2_HUMAN Uncharacterized protein OS=Homo sapiens PE=4 SV=1;>sp|P12694|ODBA_HUMAN 2-oxoisovalerate dehydrogenase subunit alpha, mitochondrial OS=Homo sapiens GN=BCKDHA PE=1 SV=2	2	0	1	0	1	6	54.202	0	2.1	NaN	290730		NaN	10025
	Q15120	[Pyruvate dehydrogenase (acetyl-transferring)] kinase isozyme 3, mitochondrial	PDK3	>sp|Q15120|PDK3_HUMAN [Pyruvate dehydrogenase (acetyl-transferring)] kinase isozyme 3, mitochondrial OS=Homo sapiens GN=PDK3 PE=1 SV=1	1	0	1	0	1	4	46.938	0	3.9	NaN	240160		NaN	10007
	O75607	Nucleoplasmin-3	NPM3	>sp|O75607|NPM3_HUMAN Nucleoplasmin-3 OS=Homo sapiens GN=NPM3 PE=1 SV=3	1	0	1	0	1	1	19.343	0	9	NaN	79630		NaN	9953.7
	E9PP36;E9PKZ0;E9PKU4;P62917	60S ribosomal protein L8	RPL8	>tr|E9PP36|E9PP36_HUMAN 60S ribosomal protein L8 OS=Homo sapiens GN=RPL8 PE=1 SV=1;>tr|E9PKZ0|E9PKZ0_HUMAN 60S ribosomal protein L8 (Fragment) OS=Homo sapiens GN=RPL8 PE=1 SV=1;>tr|E9PKU4|E9PKU4_HUMAN 60S ribosomal protein L8 (Fragment) OS=Homo sapiens GN=	4	0	1	0	1	1	16.18	0	7.4	NaN	59215		NaN	9869.1
	F8W1E5;F8VRD2;Q9H0H5	Rac GTPase-activating protein 1 (Fragment)	RACGAP1	>tr|F8W1E5|F8W1E5_HUMAN Rac GTPase-activating protein 1 (Fragment) OS=Homo sapiens GN=RACGAP1 PE=1 SV=1;>tr|F8VRD2|F8VRD2_HUMAN Rac GTPase-activating protein 1 (Fragment) OS=Homo sapiens GN=RACGAP1 PE=1 SV=5;>sp|Q9H0H5|RGAP1_HUMAN Rac GTPase-activating pro	3	0	1	0	1	2	16.935	0	10.3	NaN	88427		NaN	9825.2
	F8WEV5;Q15637	Splicing factor 1	SF1	>tr|F8WEV5|F8WEV5_HUMAN Splicing factor 1 OS=Homo sapiens GN=SF1 PE=1 SV=1;>sp|Q15637|SF01_HUMAN Splicing factor 1 OS=Homo sapiens GN=SF1 PE=1 SV=4	2	0	1	0	1	1	12.144	0	13.6	NaN	68538		NaN	9791.1
	Q9Y3F4	Serine-threonine kinase receptor-associated protein	STRAP	>sp|Q9Y3F4|STRAP_HUMAN Serine-threonine kinase receptor-associated protein OS=Homo sapiens GN=STRAP PE=1 SV=1	1	0	2	0	2	3	38.438	0	8.6	NaN	198200		NaN	9438
	I3L0E3;Q9Y2R5	HCG1984214, isoform CRA_a	hCG_1984214	>tr|I3L0E3|I3L0E3_HUMAN HCG1984214, isoform CRA_a OS=Homo sapiens GN=hCG_1984214 PE=1 SV=1;>sp|Q9Y2R5|RT17_HUMAN 28S ribosomal protein S17, mitochondrial OS=Homo sapiens GN=MRPS17 PE=1 SV=1	2	0	1	0	1	2	25.72	0	4.9	NaN	121490		NaN	9345.3
	C9JGR9;E7EQ49;A0A087WTQ2;Q9Y2I8	WD repeat-containing protein 37 (Fragment)	WDR37	>tr|C9JGR9|C9JGR9_HUMAN WD repeat-containing protein 37 (Fragment) OS=Homo sapiens GN=WDR37 PE=1 SV=1;>tr|E7EQ49|E7EQ49_HUMAN WD repeat-containing protein 37 OS=Homo sapiens GN=WDR37 PE=1 SV=1;>tr|A0A087WTQ2|A0A087WTQ2_HUMAN WD repeat-containing protein 37	4	0	1	0	1	2	22.884	0	7.2	NaN	120820		NaN	9293.6
	C9K0U8;E7EUY5;Q04837	Single-stranded DNA-binding protein, mitochondrial (Fragment)	SSBP1	>tr|C9K0U8|C9K0U8_HUMAN Single-stranded DNA-binding protein, mitochondrial (Fragment) OS=Homo sapiens GN=SSBP1 PE=1 SV=1;>tr|E7EUY5|E7EUY5_HUMAN Single-stranded DNA-binding protein, mitochondrial (Fragment) OS=Homo sapiens GN=SSBP1 PE=1 SV=1;>sp|Q04837|SSB	3	0	1	0	1	3	14.131	0	12.4	NaN	63946		NaN	9135.2
	A0A0B4J269;Q13509	Tubulin beta-3 chain	TUBB3	>tr|A0A0B4J269|A0A0B4J269_HUMAN Tubulin beta-3 chain OS=Homo sapiens GN=TUBB3 PE=1 SV=1;>sp|Q13509|TBB3_HUMAN Tubulin beta-3 chain OS=Homo sapiens GN=TUBB3 PE=1 SV=2	2	6	10	0	0	3	88.381	9.5	13.2	NaN	263850		NaN	8795
	Q9NR50	Translation initiation factor eIF-2B subunit gamma	EIF2B3	>sp|Q9NR50|EI2BG_HUMAN Translation initiation factor eIF-2B subunit gamma OS=Homo sapiens GN=EIF2B3 PE=1 SV=1	2	0	3	0	3	3	50.24	0	8.8	NaN	217780		NaN	8711.4
	P78406;E9PQ57	mRNA export factor	RAE1	>sp|P78406|RAE1L_HUMAN mRNA export factor OS=Homo sapiens GN=RAE1 PE=1 SV=1;>tr|E9PQ57|E9PQ57_HUMAN mRNA export factor OS=Homo sapiens GN=RAE1 PE=1 SV=1	3	0	3	0	3	3	40.968	0	9.5	NaN	112130		NaN	8625.3
	P52701;F8W7G9;F8WAX8;A0A087WWJ1	DNA mismatch repair protein Msh6	MSH6	>sp|P52701|MSH6_HUMAN DNA mismatch repair protein Msh6 OS=Homo sapiens GN=MSH6 PE=1 SV=2;>tr|F8W7G9|F8W7G9_HUMAN DNA mismatch repair protein Msh6 OS=Homo sapiens GN=MSH6 PE=1 SV=1;>tr|F8WAX8|F8WAX8_HUMAN DNA mismatch repair protein Msh6 OS=Homo sapiens GN=	4	0	2	0	2	3	152.78	0	3.2	NaN	605600		NaN	8529.6
	Q9H223	EH domain-containing protein 4	EHD4	>sp|Q9H223|EHD4_HUMAN EH domain-containing protein 4 OS=Homo sapiens GN=EHD4 PE=1 SV=1	1	0	1	0	1	3	61.174	0	2.2	NaN	255850		NaN	8528.5
	Q02878	60S ribosomal protein L6	RPL6	>sp|Q02878|RL6_HUMAN 60S ribosomal protein L6 OS=Homo sapiens GN=RPL6 PE=1 SV=3	1	0	1	0	1	1	32.728	0	3.1	NaN	108150		NaN	8319.2
	C9J4G7;A0A0D9SFS3;E9PDF2;E9PCR7;Q02218	2-oxoglutarate dehydrogenase, mitochondrial (Fragment)	OGDH	>tr|C9J4G7|C9J4G7_HUMAN 2-oxoglutarate dehydrogenase, mitochondrial (Fragment) OS=Homo sapiens GN=OGDH PE=1 SV=1;>tr|A0A0D9SFS3|A0A0D9SFS3_HUMAN 2-oxoglutarate dehydrogenase, mitochondrial OS=Homo sapiens GN=OGDH PE=4 SV=1;>tr|E9PDF2|E9PDF2_HUMAN 2-oxoglut	5	0	1	0	1	1	23.191	0	9.5	NaN	57773		NaN	8253.3
	H7C4C8;P50990	T-complex protein 1 subunit theta (Fragment)	CCT8	>tr|H7C4C8|H7C4C8_HUMAN T-complex protein 1 subunit theta (Fragment) OS=Homo sapiens GN=CCT8 PE=1 SV=1;>sp|P50990|TCPQ_HUMAN T-complex protein 1 subunit theta OS=Homo sapiens GN=CCT8 PE=1 SV=4	2	0	1	0	1	1	35.369	0	4.6	NaN	165000		NaN	8250
	Q8WXD5	Gem-associated protein 6	GEMIN6	>sp|Q8WXD5|GEMI6_HUMAN Gem-associated protein 6 OS=Homo sapiens GN=GEMIN6 PE=1 SV=1	1	0	1	0	1	1	18.824	0	7.8	NaN	49201		NaN	8200.2
	P08240	Signal recognition particle receptor subunit alpha	SRPR	>sp|P08240|SRPR_HUMAN Signal recognition particle receptor subunit alpha OS=Homo sapiens GN=SRPR PE=1 SV=2	1	0	1	0	1	1	69.81	0	1.9	NaN	286330		NaN	8180.8
	F5GXQ6;Q6NZY4	Zinc finger CCHC domain-containing protein 8	ZCCHC8	>tr|F5GXQ6|F5GXQ6_HUMAN Zinc finger CCHC domain-containing protein 8 OS=Homo sapiens GN=ZCCHC8 PE=1 SV=1;>sp|Q6NZY4|ZCHC8_HUMAN Zinc finger CCHC domain-containing protein 8 OS=Homo sapiens GN=ZCCHC8 PE=1 SV=2	2	0	1	0	1	2	33.967	0	5.7	NaN	89291		NaN	8117.4
	E5RFQ9;A0A087WZ06;Q13188;E5RIM6;Q8NBU1	Serine/threonine-protein kinase 3 (Fragment)	STK3	>tr|E5RFQ9|E5RFQ9_HUMAN Serine/threonine-protein kinase 3 (Fragment) OS=Homo sapiens GN=STK3 PE=1 SV=5;>tr|A0A087WZ06|A0A087WZ06_HUMAN Serine/threonine-protein kinase 3 OS=Homo sapiens GN=STK3 PE=1 SV=1;>sp|Q13188|STK3_HUMAN Serine/threonine-protein kinase	5	0	2	0	2	2	26.141	0	7.9	NaN	120400		NaN	8026.8
	H7BZR6;A0A087WW66;Q99460	26S proteasome non-ATPase regulatory subunit 1 (Fragment)	PSMD1	>tr|H7BZR6|H7BZR6_HUMAN 26S proteasome non-ATPase regulatory subunit 1 (Fragment) OS=Homo sapiens GN=PSMD1 PE=1 SV=1;>tr|A0A087WW66|A0A087WW66_HUMAN 26S proteasome non-ATPase regulatory subunit 1 OS=Homo sapiens GN=PSMD1 PE=1 SV=1;>sp|Q99460|PSMD1_HUMAN 26	3	0	1	0	1	1	18.315	0	20.1	NaN	87929		NaN	7993.6
	Q4KMQ2	Anoctamin-6	ANO6	>sp|Q4KMQ2|ANO6_HUMAN Anoctamin-6 OS=Homo sapiens GN=ANO6 PE=1 SV=2	1	0	1	0	1	3	106.16	0	1.1	NaN	328700		NaN	7826.2
	Q14315	Filamin-C	FLNC	>sp|Q14315|FLNC_HUMAN Filamin-C OS=Homo sapiens GN=FLNC PE=1 SV=3	1	0	9	0	9	18	291.02	0	4.4	NaN	1172000		NaN	7761.9
	Q9H845;H0Y8Z9	Acyl-CoA dehydrogenase family member 9, mitochondrial	ACAD9	>sp|Q9H845|ACAD9_HUMAN Acyl-CoA dehydrogenase family member 9, mitochondrial OS=Homo sapiens GN=ACAD9 PE=1 SV=1;>tr|H0Y8Z9|H0Y8Z9_HUMAN Acyl-CoA dehydrogenase family member 9, mitochondrial (Fragment) OS=Homo sapiens GN=ACAD9 PE=1 SV=1	2	0	2	0	2	2	68.76	0	3.1	NaN	266700		NaN	7620.1
	Q4G0W3;Q05707	COL14A1 protein	COL14A1	>tr|Q4G0W3|Q4G0W3_HUMAN COL14A1 protein OS=Homo sapiens GN=COL14A1 PE=1 SV=1;>sp|Q05707|COEA1_HUMAN Collagen alpha-1(XIV) chain OS=Homo sapiens GN=COL14A1 PE=1 SV=3	2	0	1	0	1	1	59.163	0	2.2	NaN	173890		NaN	7560.5
	P13639	Elongation factor 2	EEF2	>sp|P13639|EF2_HUMAN Elongation factor 2 OS=Homo sapiens GN=EEF2 PE=1 SV=4	1	0	2	0	2	2	95.337	0	2.6	NaN	332350		NaN	7385.4
	Q9Y679	Ancient ubiquitous protein 1	AUP1	>sp|Q9Y679|AUP1_HUMAN Ancient ubiquitous protein 1 OS=Homo sapiens GN=AUP1 PE=1 SV=1	1	0	2	0	2	3	53.028	0	6.3	NaN	155450		NaN	7066.1
	Q9Y266	Nuclear migration protein nudC	NUDC	>sp|Q9Y266|NUDC_HUMAN Nuclear migration protein nudC OS=Homo sapiens GN=NUDC PE=1 SV=1	1	0	1	0	1	1	38.242	0	3.3	NaN	146680		NaN	6984.7
	C9JQV3;Q8N1F8	Serine/threonine-protein kinase 11-interacting protein	STK11IP	>tr|C9JQV3|C9JQV3_HUMAN Serine/threonine-protein kinase 11-interacting protein OS=Homo sapiens GN=STK11IP PE=1 SV=1;>sp|Q8N1F8|S11IP_HUMAN Serine/threonine-protein kinase 11-interacting protein OS=Homo sapiens GN=STK11IP PE=1 SV=3	2	0	2	0	2	3	120.26	0	2.2	NaN	301470		NaN	6851.6
	G5E9W8;C9JQ42;P46976	Glycogenin 1, isoform CRA_e	GYG1	>tr|G5E9W8|G5E9W8_HUMAN Glycogenin 1, isoform CRA_e OS=Homo sapiens GN=GYG1 PE=1 SV=1;>tr|C9JQ42|C9JQ42_HUMAN Glycogenin-1 (Fragment) OS=Homo sapiens GN=GYG1 PE=1 SV=5;>sp|P46976|GLYG_HUMAN Glycogenin-1 OS=Homo sapiens GN=GYG1 PE=1 SV=4	3	0	1	0	1	2	21.51	0	8.3	NaN	54792		NaN	6849
	Q9HBD4;A0A0A0MT49;P51532	SMARCA4 isoform 2	SMARCA4	>tr|Q9HBD4|Q9HBD4_HUMAN SMARCA4 isoform 2 OS=Homo sapiens GN=SMARCA4 PE=1 SV=1;>tr|A0A0A0MT49|A0A0A0MT49_HUMAN Transcription activator BRG1 OS=Homo sapiens GN=SMARCA4 PE=1 SV=1;>sp|P51532|SMCA4_HUMAN Transcription activator BRG1 OS=Homo sapiens GN=SMARCA4	3	0	3	0	3	4	188.15	0	2.6	NaN	441640		NaN	6794.4
	G3V4X8;G3V3A4;Q13573	SNW domain-containing protein 1	SNW1	>tr|G3V4X8|G3V4X8_HUMAN SNW domain-containing protein 1 OS=Homo sapiens GN=SNW1 PE=1 SV=1;>tr|G3V3A4|G3V3A4_HUMAN SNW domain-containing protein 1 OS=Homo sapiens GN=SNW1 PE=1 SV=1;>sp|Q13573|SNW1_HUMAN SNW domain-containing protein 1 OS=Homo sapiens GN=SNW	3	0	1	0	1	1	43.331	0	4	NaN	107820		NaN	6738.9
	A0A087WVF5;A0A0A0MSK4	G-protein-signaling modulator 1	GPSM1	>tr|A0A087WVF5|A0A087WVF5_HUMAN G-protein-signaling modulator 1 OS=Homo sapiens GN=GPSM1 PE=1 SV=1;>tr|A0A0A0MSK4|A0A0A0MSK4_HUMAN G-protein-signaling modulator 1 OS=Homo sapiens GN=GPSM1 PE=1 SV=1	2	0	1	0	1	1	49.656	0	3.7	NaN	176870		NaN	6550.6
	Q96BN8	Ubiquitin thioesterase otulin	OTULIN	>sp|Q96BN8|OTUL_HUMAN Ubiquitin thioesterase otulin OS=Homo sapiens GN=OTULIN PE=1 SV=3	1	0	1	0	1	1	40.262	0	3.1	NaN	148970		NaN	6477.1
	H0YAW4;E5RGA2;P60228	Eukaryotic translation initiation factor 3 subunit E (Fragment)	EIF3E	>tr|H0YAW4|H0YAW4_HUMAN Eukaryotic translation initiation factor 3 subunit E (Fragment) OS=Homo sapiens GN=EIF3E PE=1 SV=1;>tr|E5RGA2|E5RGA2_HUMAN Eukaryotic translation initiation factor 3 subunit E OS=Homo sapiens GN=EIF3E PE=1 SV=1;>sp|P60228|EIF3E_HUMA	3	0	1	0	1	1	18.035	0	9	NaN	50931		NaN	6366.4
	E9PJF6	AMP deaminase 2 (Fragment)	AMPD2	>tr|E9PJF6|E9PJF6_HUMAN AMP deaminase 2 (Fragment) OS=Homo sapiens GN=AMPD2 PE=1 SV=1	1	0	1	0	1	2	11.601	0	16.5	NaN	50889		NaN	6361.1
	Q14247	Src substrate cortactin	CTTN	>sp|Q14247|SRC8_HUMAN Src substrate cortactin OS=Homo sapiens GN=CTTN PE=1 SV=2	1	0	1	0	1	2	61.585	0	3.6	NaN	167880		NaN	6217.7
	E7EWE1;E7EQ61;Q9GZZ9;D6RJC9	Ubiquitin-like modifier-activating enzyme 5	UBA5	>tr|E7EWE1|E7EWE1_HUMAN Ubiquitin-like modifier-activating enzyme 5 OS=Homo sapiens GN=UBA5 PE=1 SV=1;>tr|E7EQ61|E7EQ61_HUMAN Ubiquitin-like modifier-activating enzyme 5 OS=Homo sapiens GN=UBA5 PE=1 SV=1;>sp|Q9GZZ9|UBA5_HUMAN Ubiquitin-like modifier-activa	4	0	2	0	2	2	38.753	0	6.6	NaN	98195		NaN	6137.2
	Q9BW19	Kinesin-like protein KIFC1	KIFC1	>sp|Q9BW19|KIFC1_HUMAN Kinesin-like protein KIFC1 OS=Homo sapiens GN=KIFC1 PE=1 SV=2	1	0	1	0	1	2	73.747	0	2.1	NaN	233470		NaN	5986.4
	Q9Y2Z0	Suppressor of G2 allele of SKP1 homolog	SUGT1	>sp|Q9Y2Z0|SUGT1_HUMAN Suppressor of G2 allele of SKP1 homolog OS=Homo sapiens GN=SUGT1 PE=1 SV=3	1	0	1	0	1	1	41.024	0	3.3	NaN	123350		NaN	5873.8
	F5H1S8;F5GX14;Q14165	Malectin (Fragment)	MLEC	>tr|F5H1S8|F5H1S8_HUMAN Malectin (Fragment) OS=Homo sapiens GN=MLEC PE=1 SV=1;>tr|F5GX14|F5GX14_HUMAN Malectin OS=Homo sapiens GN=MLEC PE=1 SV=1;>sp|Q14165|MLEC_HUMAN Malectin OS=Homo sapiens GN=MLEC PE=1 SV=1	3	0	1	0	1	2	16.729	0	8.9	NaN	69800		NaN	5816.7
	O75487	Glypican-4	GPC4	>sp|O75487|GPC4_HUMAN Glypican-4 OS=Homo sapiens GN=GPC4 PE=1 SV=4	1	0	1	0	1	1	62.411	0	1.8	NaN	159470		NaN	5695.4
	F8W930;Q9Y6M1	Insulin-like growth factor 2 mRNA-binding protein 2	IGF2BP2	>tr|F8W930|F8W930_HUMAN Insulin-like growth factor 2 mRNA-binding protein 2 OS=Homo sapiens GN=IGF2BP2 PE=1 SV=1;>sp|Q9Y6M1|IF2B2_HUMAN Insulin-like growth factor 2 mRNA-binding protein 2 OS=Homo sapiens GN=IGF2BP2 PE=1 SV=2	2	0	2	0	2	3	66.785	0	5.6	NaN	159080		NaN	5681.5
	O15269	Serine palmitoyltransferase 1	SPTLC1	>sp|O15269|SPTC1_HUMAN Serine palmitoyltransferase 1 OS=Homo sapiens GN=SPTLC1 PE=1 SV=1	1	0	2	0	2	3	52.743	0	7.2	NaN	117200		NaN	5580.8
	Q9H3P7	Golgi resident protein GCP60	ACBD3	>sp|Q9H3P7|GCP60_HUMAN Golgi resident protein GCP60 OS=Homo sapiens GN=ACBD3 PE=1 SV=4	1	0	1	0	1	1	60.593	0	4.5	NaN	116800		NaN	5561.7
	P26006;D6R9X8	Integrin alpha-3	ITGA3	>sp|P26006|ITA3_HUMAN Integrin alpha-3 OS=Homo sapiens GN=ITGA3 PE=1 SV=5;>tr|D6R9X8|D6R9X8_HUMAN Integrin alpha-3 OS=Homo sapiens GN=ITGA3 PE=1 SV=2	2	0	2	0	2	3	116.61	0	2.1	NaN	218930		NaN	5473.1
	P04083	Annexin A1	ANXA1	>sp|P04083|ANXA1_HUMAN Annexin A1 OS=Homo sapiens GN=ANXA1 PE=1 SV=2	1	0	1	0	1	2	38.714	0	4.6	NaN	109300		NaN	5465.1
	Q15773	Myeloid leukemia factor 2	MLF2	>sp|Q15773|MLF2_HUMAN Myeloid leukemia factor 2 OS=Homo sapiens GN=MLF2 PE=1 SV=1	1	0	1	0	1	1	28.147	0	4.8	NaN	48538		NaN	5393.1
	Q15813	Tubulin-specific chaperone E	TBCE	>sp|Q15813|TBCE_HUMAN Tubulin-specific chaperone E OS=Homo sapiens GN=TBCE PE=1 SV=1	1	0	1	0	1	0	59.345	0	2.3	NaN	193710		NaN	5380.7
	Q9UPN7	Serine/threonine-protein phosphatase 6 regulatory subunit 1	PPP6R1	>sp|Q9UPN7|PP6R1_HUMAN Serine/threonine-protein phosphatase 6 regulatory subunit 1 OS=Homo sapiens GN=PPP6R1 PE=1 SV=5	1	0	1	0	1	2	96.723	0	2	NaN	172130		NaN	5379.1
	C9JIG9;O95747	Serine/threonine-protein kinase OSR1	OXSR1	>tr|C9JIG9|C9JIG9_HUMAN Serine/threonine-protein kinase OSR1 OS=Homo sapiens GN=OXSR1 PE=1 SV=1;>sp|O95747|OXSR1_HUMAN Serine/threonine-protein kinase OSR1 OS=Homo sapiens GN=OXSR1 PE=1 SV=1	2	0	1	0	1	1	51.856	0	2.4	NaN	111450		NaN	5307
	P54886	Delta-1-pyrroline-5-carboxylate synthase	ALDH18A1	>sp|P54886|P5CS_HUMAN Delta-1-pyrroline-5-carboxylate synthase OS=Homo sapiens GN=ALDH18A1 PE=1 SV=2	1	0	2	0	2	2	87.301	0	4.2	NaN	226020		NaN	5022.6
	Q4VXZ8;Q9NUI1	Peroxisomal 2,4-dienoyl-CoA reductase	DECR2	>tr|Q4VXZ8|Q4VXZ8_HUMAN Peroxisomal 2,4-dienoyl-CoA reductase OS=Homo sapiens GN=DECR2 PE=1 SV=1;>sp|Q9NUI1|DECR2_HUMAN Peroxisomal 2,4-dienoyl-CoA reductase OS=Homo sapiens GN=DECR2 PE=1 SV=1	2	0	1	0	1	2	29.484	0	3.9	NaN	89065		NaN	4948.1
	Q9Y3I0	tRNA-splicing ligase RtcB homolog	RTCB	>sp|Q9Y3I0|RTCB_HUMAN tRNA-splicing ligase RtcB homolog OS=Homo sapiens GN=RTCB PE=1 SV=1	1	0	2	0	2	2	55.21	0	4.6	NaN	116750		NaN	4864.4
	P05023;M0R116;A0A0A0MT26;P13637	Sodium/potassium-transporting ATPase subunit alpha-1	ATP1A1	>sp|P05023|AT1A1_HUMAN Sodium/potassium-transporting ATPase subunit alpha-1 OS=Homo sapiens GN=ATP1A1 PE=1 SV=1;>tr|M0R116|M0R116_HUMAN Sodium/potassium-transporting ATPase subunit alpha-3 OS=Homo sapiens GN=ATP1A3 PE=1 SV=1;>tr|A0A0A0MT26|A0A0A0MT26_HUMAN	7	0	3	0	3	4	112.89	0	4.1	NaN	218880		NaN	4863.9
	P49915	GMP synthase [glutamine-hydrolyzing]	GMPS	>sp|P49915|GUAA_HUMAN GMP synthase [glutamine-hydrolyzing] OS=Homo sapiens GN=GMPS PE=1 SV=1	1	0	1	0	1	1	76.715	0	2.3	NaN	202730		NaN	4826.8
	Q573B4;J3QRU1;P06239;P12931;P06241;P07947	Non-specific protein-tyrosine kinase	LCK	>tr|Q573B4|Q573B4_HUMAN Non-specific protein-tyrosine kinase OS=Homo sapiens GN=LCK PE=1 SV=1;>tr|J3QRU1|J3QRU1_HUMAN Non-specific protein-tyrosine kinase OS=Homo sapiens GN=YES1 PE=1 SV=1;>sp|P06239|LCK_HUMAN Tyrosine-protein kinase Lck OS=Homo sapiens GN	6	0	1	0	1	1	58.333	0	1.9	NaN	106100		NaN	4822.9
	Q13112	Chromatin assembly factor 1 subunit B	CHAF1B	>sp|Q13112|CAF1B_HUMAN Chromatin assembly factor 1 subunit B OS=Homo sapiens GN=CHAF1B PE=1 SV=1	1	0	1	0	1	1	61.492	0	2.7	NaN	124480		NaN	4787.6
	H0YA26;E9PHT6;Q9NVE7	Pantothenate kinase 4 (Fragment)	PANK4	>tr|H0YA26|H0YA26_HUMAN Pantothenate kinase 4 (Fragment) OS=Homo sapiens GN=PANK4 PE=1 SV=1;>tr|E9PHT6|E9PHT6_HUMAN Pantothenate kinase 4 OS=Homo sapiens GN=PANK4 PE=1 SV=1;>sp|Q9NVE7|PANK4_HUMAN Pantothenate kinase 4 OS=Homo sapiens GN=PANK4 PE=1 SV=1	3	0	1	0	1	1	52.963	0	3	NaN	132690		NaN	4738.8
	O95347	Structural maintenance of chromosomes protein 2	SMC2	>sp|O95347|SMC2_HUMAN Structural maintenance of chromosomes protein 2 OS=Homo sapiens GN=SMC2 PE=1 SV=2	2	0	4	0	4	6	135.65	0	4	NaN	304210		NaN	4680.2
	Q9UM22	Mammalian ependymin-related protein 1	EPDR1	>sp|Q9UM22|EPDR1_HUMAN Mammalian ependymin-related protein 1 OS=Homo sapiens GN=EPDR1 PE=1 SV=2	1	0	1	0	1	1	25.437	0	4.9	NaN	46520		NaN	4652
	Q8NE01	Metal transporter CNNM3	CNNM3	>sp|Q8NE01|CNNM3_HUMAN Metal transporter CNNM3 OS=Homo sapiens GN=CNNM3 PE=1 SV=1	1	0	1	0	1	2	76.118	0	3.1	NaN	173790		NaN	4573.3
	Q9UG63	ATP-binding cassette sub-family F member 2	ABCF2	>sp|Q9UG63|ABCF2_HUMAN ATP-binding cassette sub-family F member 2 OS=Homo sapiens GN=ABCF2 PE=1 SV=2	1	0	1	0	1	1	71.289	0	1.6	NaN	149830		NaN	4540.3
	P45954	Short/branched chain specific acyl-CoA dehydrogenase, mitochondrial	ACADSB	>sp|P45954|ACDSB_HUMAN Short/branched chain specific acyl-CoA dehydrogenase, mitochondrial OS=Homo sapiens GN=ACADSB PE=1 SV=1	1	0	1	0	1	1	47.485	0	4.2	NaN	93023		NaN	4429.7
	F8WCC1;E7EXA6;A0A0D9SF58;Q8WVB6	Chromosome transmission fidelity protein 18 homolog	CHTF18	>tr|F8WCC1|F8WCC1_HUMAN Chromosome transmission fidelity protein 18 homolog OS=Homo sapiens GN=CHTF18 PE=1 SV=1;>tr|E7EXA6|E7EXA6_HUMAN Chromosome transmission fidelity protein 18 homolog OS=Homo sapiens GN=CHTF18 PE=1 SV=2;>tr|A0A0D9SF58|A0A0D9SF58_HUMAN	4	0	1	0	1	1	49.168	0	4.6	NaN	79515		NaN	4417.5
	H0Y494;J3KPC8	Serine/threonine-protein kinase SIK3	SIK3	>tr|H0Y494|H0Y494_HUMAN Serine/threonine-protein kinase SIK3 OS=Homo sapiens GN=SIK3 PE=1 SV=1;>tr|J3KPC8|J3KPC8_HUMAN Serine/threonine-protein kinase SIK3 OS=Homo sapiens GN=SIK3 PE=1 SV=1	2	0	1	0	1	3	138.58	0	1.9	NaN	212840		NaN	4343.7
	X6RAL5	Histone deacetylase complex subunit SAP18	SAP18	>tr|X6RAL5|X6RAL5_HUMAN Histone deacetylase complex subunit SAP18 OS=Homo sapiens GN=SAP18 PE=1 SV=1	1	0	1	0	1	1	19.526	0	7	NaN	52002		NaN	4333.5
	Q99504	Eyes absent homolog 3	EYA3	>sp|Q99504|EYA3_HUMAN Eyes absent homolog 3 OS=Homo sapiens GN=EYA3 PE=1 SV=3	1	0	1	0	1	2	62.662	0	4.5	NaN	77533		NaN	4307.4
	F5H6I7;Q6DD88	Atlastin-3	ATL3	>tr|F5H6I7|F5H6I7_HUMAN Atlastin-3 OS=Homo sapiens GN=ATL3 PE=1 SV=1;>sp|Q6DD88|ATLA3_HUMAN Atlastin-3 OS=Homo sapiens GN=ATL3 PE=1 SV=1	2	0	1	0	1	2	58.772	0	3.6	NaN	103080		NaN	4294.9
	P62269	40S ribosomal protein S18	RPS18	>sp|P62269|RS18_HUMAN 40S ribosomal protein S18 OS=Homo sapiens GN=RPS18 PE=1 SV=3	1	0	1	0	1	1	17.718	0	7.2	NaN	38566		NaN	4285.1
	Q9BRX2	Protein pelota homolog	PELO	>sp|Q9BRX2|PELO_HUMAN Protein pelota homolog OS=Homo sapiens GN=PELO PE=1 SV=2	1	0	1	0	1	1	43.359	0	2.9	NaN	88486		NaN	4213.6
	Q13838;F6U6E2;F6S2B7;F6R6M7;F6S4E6;A0A0A0MT12;F6TRA5;F6WLT2;Q5STU3	Spliceosome RNA helicase DDX39B	DDX39B	>sp|Q13838|DX39B_HUMAN Spliceosome RNA helicase DDX39B OS=Homo sapiens GN=DDX39B PE=1 SV=1;>tr|F6U6E2|F6U6E2_HUMAN Spliceosome RNA helicase DDX39B (Fragment) OS=Homo sapiens GN=DDX39B PE=1 SV=1;>tr|F6S2B7|F6S2B7_HUMAN Spliceosome RNA helicase DDX39B (Fragm	9	0	2	0	1	1	48.991	0	11.4	NaN	79203		NaN	4168.6
	P22626	Heterogeneous nuclear ribonucleoproteins A2/B1	HNRNPA2B1	>sp|P22626|ROA2_HUMAN Heterogeneous nuclear ribonucleoproteins A2/B1 OS=Homo sapiens GN=HNRNPA2B1 PE=1 SV=2	1	0	1	0	1	1	37.429	0	4	NaN	83294		NaN	4164.7
	O94766	Galactosylgalactosylxylosylprotein 3-beta-glucuronosyltransferase 3	B3GAT3	>sp|O94766|B3GA3_HUMAN Galactosylgalactosylxylosylprotein 3-beta-glucuronosyltransferase 3 OS=Homo sapiens GN=B3GAT3 PE=1 SV=2	1	0	1	0	1	1	37.121	0	3.3	NaN	69311		NaN	4077.1
	P35250	Replication factor C subunit 2	RFC2	>sp|P35250|RFC2_HUMAN Replication factor C subunit 2 OS=Homo sapiens GN=RFC2 PE=1 SV=3	1	1	1	1	1	3	39.157	4.8	4.8	NaN	88034		NaN	4001.5
	A0A087WWP4;Q96T37	Putative RNA-binding protein 15	RBM15	>tr|A0A087WWP4|A0A087WWP4_HUMAN Putative RNA-binding protein 15 OS=Homo sapiens GN=RBM15 PE=1 SV=1;>sp|Q96T37|RBM15_HUMAN Putative RNA-binding protein 15 OS=Homo sapiens GN=RBM15 PE=1 SV=2	2	0	1	0	1	2	102.13	0	2.3	NaN	211960		NaN	3999.3
	C9J470;E9PHA2;Q15003	Condensin complex subunit 2 (Fragment)	NCAPH	>tr|C9J470|C9J470_HUMAN Condensin complex subunit 2 (Fragment) OS=Homo sapiens GN=NCAPH PE=1 SV=5;>tr|E9PHA2|E9PHA2_HUMAN Condensin complex subunit 2 OS=Homo sapiens GN=NCAPH PE=1 SV=1;>sp|Q15003|CND2_HUMAN Condensin complex subunit 2 OS=Homo sapiens GN=NC	3	0	1	0	1	1	68.098	0	1.5	NaN	113790		NaN	3923.9
	O60547	GDP-mannose 4,6 dehydratase	GMDS	>sp|O60547|GMDS_HUMAN GDP-mannose 4,6 dehydratase OS=Homo sapiens GN=GMDS PE=1 SV=1	1	0	1	0	1	4	41.949	0	4	NaN	100080		NaN	3849
	Q8NI60	Atypical kinase ADCK3, mitochondrial	ADCK3	>sp|Q8NI60|ADCK3_HUMAN Atypical kinase ADCK3, mitochondrial OS=Homo sapiens GN=ADCK3 PE=1 SV=1	1	0	1	0	1	1	71.949	0	2.5	NaN	96073		NaN	3842.9
	Q8WWH5	Probable tRNA pseudouridine synthase 1	TRUB1	>sp|Q8WWH5|TRUB1_HUMAN Probable tRNA pseudouridine synthase 1 OS=Homo sapiens GN=TRUB1 PE=1 SV=1	1	0	1	0	1	1	37.252	0	3.2	NaN	80643		NaN	3840.1
	Q5T9A4	ATPase family AAA domain-containing protein 3B	ATAD3B	>sp|Q5T9A4|ATD3B_HUMAN ATPase family AAA domain-containing protein 3B OS=Homo sapiens GN=ATAD3B PE=1 SV=1	1	1	7	0	1	3	72.572	2	12.8	NaN	129270		NaN	3802.1
	H7C1M2;P18583	Protein SON (Fragment)	SON	>tr|H7C1M2|H7C1M2_HUMAN Protein SON (Fragment) OS=Homo sapiens GN=SON PE=1 SV=1;>sp|P18583|SON_HUMAN Protein SON OS=Homo sapiens GN=SON PE=1 SV=4	2	0	2	0	2	2	159.91	0	2.9	NaN	194860		NaN	3747.3
	O14497;H0Y488	AT-rich interactive domain-containing protein 1A	ARID1A	>sp|O14497|ARI1A_HUMAN AT-rich interactive domain-containing protein 1A OS=Homo sapiens GN=ARID1A PE=1 SV=3;>tr|H0Y488|H0Y488_HUMAN AT-rich interactive domain-containing protein 1A (Fragment) OS=Homo sapiens GN=ARID1A PE=1 SV=1	2	0	2	0	2	4	242.04	0	1.1	NaN	304900		NaN	3718.3
	D6RGI3;D6RER5;Q9NVA2	Septin 11, isoform CRA_b	2011-09-01	>tr|D6RGI3|D6RGI3_HUMAN Septin 11, isoform CRA_b OS=Homo sapiens GN=SEPT11 PE=1 SV=1;>tr|D6RER5|D6RER5_HUMAN Septin-11 OS=Homo sapiens GN=SEPT11 PE=1 SV=1;>sp|Q9NVA2|SEP11_HUMAN Septin-11 OS=Homo sapiens GN=SEPT11 PE=1 SV=3	3	0	1	0	1	1	49.005	0	3.1	NaN	71370		NaN	3398.6
	O75489	NADH dehydrogenase [ubiquinone] iron-sulfur protein 3, mitochondrial	NDUFS3	>sp|O75489|NDUS3_HUMAN NADH dehydrogenase [ubiquinone] iron-sulfur protein 3, mitochondrial OS=Homo sapiens GN=NDUFS3 PE=1 SV=1	1	0	1	0	1	1	30.241	0	4.9	NaN	57475		NaN	3380.9
	P22102	Trifunctional purine biosynthetic protein adenosine-3	GART	>sp|P22102|PUR2_HUMAN Trifunctional purine biosynthetic protein adenosine-3 OS=Homo sapiens GN=GART PE=1 SV=1	1	0	1	0	1	2	107.77	0	0.9	NaN	162220		NaN	3379.7
	A3KMH1	von Willebrand factor A domain-containing protein 8	VWA8	>sp|A3KMH1|VWA8_HUMAN von Willebrand factor A domain-containing protein 8 OS=Homo sapiens GN=VWA8 PE=1 SV=2	1	0	3	0	3	3	214.82	0	2.1	NaN	362180		NaN	3262.9
	P53618	Coatomer subunit beta	COPB1	>sp|P53618|COPB_HUMAN Coatomer subunit beta OS=Homo sapiens GN=COPB1 PE=1 SV=3	1	0	1	0	1	2	107.14	0	1.9	NaN	156530		NaN	3261
	O43592;F5GYW6;F8WDU6	Exportin-T	XPOT	>sp|O43592|XPOT_HUMAN Exportin-T OS=Homo sapiens GN=XPOT PE=1 SV=2;>tr|F5GYW6|F5GYW6_HUMAN Exportin-T (Fragment) OS=Homo sapiens GN=XPOT PE=1 SV=1;>tr|F8WDU6|F8WDU6_HUMAN Exportin-T (Fragment) OS=Homo sapiens GN=XPOT PE=1 SV=5	3	0	2	0	2	2	109.96	0	3	NaN	142170		NaN	3159.2
	Q9P2J5	Leucine--tRNA ligase, cytoplasmic	LARS	>sp|Q9P2J5|SYLC_HUMAN Leucine--tRNA ligase, cytoplasmic OS=Homo sapiens GN=LARS PE=1 SV=2	1	0	2	0	2	2	134.46	0	2.5	NaN	195060		NaN	3146.1
	H0Y720;Q9UPQ9	Trinucleotide repeat-containing gene 6B protein (Fragment)	TNRC6B	>tr|H0Y720|H0Y720_HUMAN Trinucleotide repeat-containing gene 6B protein (Fragment) OS=Homo sapiens GN=TNRC6B PE=1 SV=1;>sp|Q9UPQ9|TNR6B_HUMAN Trinucleotide repeat-containing gene 6B protein OS=Homo sapiens GN=TNRC6B PE=1 SV=4	2	0	1	0	1	3	148.57	0	1	NaN	218390		NaN	3119.8
	D6R9M0	Kinesin-like protein KIF2A (Fragment)	KIF2A	>tr|D6R9M0|D6R9M0_HUMAN Kinesin-like protein KIF2A (Fragment) OS=Homo sapiens GN=KIF2A PE=1 SV=1	1	0	1	0	1	1	32.692	0	6.3	NaN	37407		NaN	3117.3
	Q6PJG6	BRCA1-associated ATM activator 1	BRAT1	>sp|Q6PJG6|BRAT1_HUMAN BRCA1-associated ATM activator 1 OS=Homo sapiens GN=BRAT1 PE=1 SV=2	1	0	1	0	1	1	88.118	0	1.7	NaN	139160		NaN	3092.5
	P51116	Fragile X mental retardation syndrome-related protein 2	FXR2	>sp|P51116|FXR2_HUMAN Fragile X mental retardation syndrome-related protein 2 OS=Homo sapiens GN=FXR2 PE=1 SV=2	1	0	1	0	1	1	74.222	0	2.5	NaN	105140		NaN	3004
	O43353	Receptor-interacting serine/threonine-protein kinase 2	RIPK2	>sp|O43353|RIPK2_HUMAN Receptor-interacting serine/threonine-protein kinase 2 OS=Homo sapiens GN=RIPK2 PE=1 SV=2	1	0	1	0	1	1	61.194	0	2.4	NaN	80671		NaN	2881.1
	O60610;B4E2I7;H9KV28	Protein diaphanous homolog 1	DIAPH1	>sp|O60610|DIAP1_HUMAN Protein diaphanous homolog 1 OS=Homo sapiens GN=DIAPH1 PE=1 SV=2;>tr|B4E2I7|B4E2I7_HUMAN Protein diaphanous homolog 1 OS=Homo sapiens GN=DIAPH1 PE=1 SV=1;>tr|H9KV28|H9KV28_HUMAN Protein diaphanous homolog 1 OS=Homo sapiens GN=DIAPH1	3	0	2	0	2	2	141.35	0	1.8	NaN	165190		NaN	2753.1
	Q86Y56	Dynein assembly factor 5, axonemal	DNAAF5	>sp|Q86Y56|DAAF5_HUMAN Dynein assembly factor 5, axonemal OS=Homo sapiens GN=DNAAF5 PE=1 SV=4	1	0	1	0	1	1	93.52	0	3.3	NaN	115860		NaN	2694.5
	E9PLF1;E9PHN7;E9PHN6;Q5T8Q9;A0A0A0MTN3;Q5T8R1;F6XZQ7;P46439;P28161;P21266	Glutathione S-transferase Mu 2 (Fragment)	GSTM2	>tr|E9PLF1|E9PLF1_HUMAN Glutathione S-transferase Mu 2 (Fragment) OS=Homo sapiens GN=GSTM2 PE=1 SV=2;>tr|E9PHN7|E9PHN7_HUMAN Glutathione S-transferase Mu 2 OS=Homo sapiens GN=GSTM2 PE=1 SV=2;>tr|E9PHN6|E9PHN6_HUMAN Glutathione S-transferase Mu 2 OS=Homo sa	10	0	1	0	1	1	17.369	0	6.1	NaN	32285		NaN	2690.4
	U3KQU7	Conserved oligomeric Golgi complex subunit 5 (Fragment)	COG5	>tr|U3KQU7|U3KQU7_HUMAN Conserved oligomeric Golgi complex subunit 5 (Fragment) OS=Homo sapiens GN=COG5 PE=1 SV=1	1	0	1	0	1	1	19.26	0	8.9	NaN	32154		NaN	2679.5
	O76094	Signal recognition particle subunit SRP72	SRP72	>sp|O76094|SRP72_HUMAN Signal recognition particle subunit SRP72 OS=Homo sapiens GN=SRP72 PE=1 SV=3	1	0	1	0	1	1	74.605	0	2.5	NaN	87572		NaN	2653.7
	J3KRN4;J3QRB6;Q99759	Mitogen-activated protein kinase kinase kinase 3	MAP3K3	>tr|J3KRN4|J3KRN4_HUMAN Mitogen-activated protein kinase kinase kinase 3 OS=Homo sapiens GN=MAP3K3 PE=1 SV=1;>tr|J3QRB6|J3QRB6_HUMAN Mitogen-activated protein kinase kinase kinase 3 OS=Homo sapiens GN=MAP3K3 PE=1 SV=1;>sp|Q99759|M3K3_HUMAN Mitogen-activate	3	0	1	0	1	1	70.467	0	2.1	NaN	95441		NaN	2651.1
	B1AK87;B1AK85;B1AK88;P47756	Capping protein (Actin filament) muscle Z-line, beta, isoform CRA_a	CAPZB	>tr|B1AK87|B1AK87_HUMAN Capping protein (Actin filament) muscle Z-line, beta, isoform CRA_a OS=Homo sapiens GN=CAPZB PE=1 SV=1;>tr|B1AK85|B1AK85_HUMAN F-actin-capping protein subunit beta OS=Homo sapiens GN=CAPZB PE=1 SV=1;>tr|B1AK88|B1AK88_HUMAN Capping p	4	0	1	0	1	1	29.295	0	5.4	NaN	39350		NaN	2623.3
	Q86UT6;C9JLK8;C9JQE9;C9J0R6	NLR family member X1	NLRX1	>sp|Q86UT6|NLRX1_HUMAN NLR family member X1 OS=Homo sapiens GN=NLRX1 PE=1 SV=1;>tr|C9JLK8|C9JLK8_HUMAN NLR family member X1 (Fragment) OS=Homo sapiens GN=NLRX1 PE=1 SV=1;>tr|C9JQE9|C9JQE9_HUMAN NLR family member X1 (Fragment) OS=Homo sapiens GN=NLRX1 PE=1	4	1	1	1	1	4	107.61	1.1	1.3	NaN	120000		NaN	2608.7
	Q14566	DNA replication licensing factor MCM6	MCM6	>sp|Q14566|MCM6_HUMAN DNA replication licensing factor MCM6 OS=Homo sapiens GN=MCM6 PE=1 SV=1	1	0	1	0	1	0	92.888	0	1.2	NaN	123810		NaN	2579.3
	P46821	Microtubule-associated protein 1B	MAP1B	>sp|P46821|MAP1B_HUMAN Microtubule-associated protein 1B OS=Homo sapiens GN=MAP1B PE=1 SV=2	1	0	2	0	2	3	270.63	0	0.9	NaN	241140		NaN	2387.6
	Q9P244	Leucine-rich repeat and fibronectin type III domain-containing protein 1	LRFN1	>sp|Q9P244|LRFN1_HUMAN Leucine-rich repeat and fibronectin type III domain-containing protein 1 OS=Homo sapiens GN=LRFN1 PE=1 SV=2	1	0	1	0	1	3	82.317	0	2.2	NaN	79541		NaN	2339.4
	E7EVA0;P27816	Microtubule-associated protein	MAP4	>tr|E7EVA0|E7EVA0_HUMAN Microtubule-associated protein OS=Homo sapiens GN=MAP4 PE=1 SV=1;>sp|P27816|MAP4_HUMAN Microtubule-associated protein 4 OS=Homo sapiens GN=MAP4 PE=1 SV=3	2	0	2	0	1	2	245.44	0	1.3	NaN	270370		NaN	2180.4
	P45974	Ubiquitin carboxyl-terminal hydrolase 5	USP5	>sp|P45974|UBP5_HUMAN Ubiquitin carboxyl-terminal hydrolase 5 OS=Homo sapiens GN=USP5 PE=1 SV=2	1	0	1	0	1	1	95.785	0	1.7	NaN	83653		NaN	2145
	H0Y3R4;E7EWN3;Q9C0A6	SET domain-containing protein 5 (Fragment)	SETD5	>tr|H0Y3R4|H0Y3R4_HUMAN SET domain-containing protein 5 (Fragment) OS=Homo sapiens GN=SETD5 PE=1 SV=1;>tr|E7EWN3|E7EWN3_HUMAN SET domain-containing protein 5 OS=Homo sapiens GN=SETD5 PE=1 SV=1;>sp|Q9C0A6|SETD5_HUMAN SET domain-containing protein 5 OS=Homo	3	0	1	0	1	1	99.71	0	2.9	NaN	106950		NaN	2138.9
	A0A075B7F8;A8CG34;Q96HA1;C9JFL1;A0A087WY75;A6NF01	Nuclear envelope pore membrane protein POM 121C	POM121C	>tr|A0A075B7F8|A0A075B7F8_HUMAN Nuclear envelope pore membrane protein POM 121C OS=Homo sapiens GN=POM121C PE=1 SV=2;>sp|A8CG34|P121C_HUMAN Nuclear envelope pore membrane protein POM 121C OS=Homo sapiens GN=POM121C PE=1 SV=2;>sp|Q96HA1|P121A_HUMAN Nuclear	6	0	2	0	2	2	125.09	0	2.1	NaN	72709		NaN	2138.5
	P05198	Eukaryotic translation initiation factor 2 subunit 1	EIF2S1	>sp|P05198|IF2A_HUMAN Eukaryotic translation initiation factor 2 subunit 1 OS=Homo sapiens GN=EIF2S1 PE=1 SV=3	1	0	1	0	1	1	36.112	0	3.8	NaN	46314		NaN	2105.2
	Q8IXW5	Putative RNA polymerase II subunit B1 CTD phosphatase RPAP2	RPAP2	>sp|Q8IXW5|RPAP2_HUMAN Putative RNA polymerase II subunit B1 CTD phosphatase RPAP2 OS=Homo sapiens GN=RPAP2 PE=1 SV=1	1	0	1	0	1	1	69.508	0	2	NaN	67936		NaN	2058.7
	Q9NRF8	CTP synthase 2	CTPS2	>sp|Q9NRF8|PYRG2_HUMAN CTP synthase 2 OS=Homo sapiens GN=CTPS2 PE=1 SV=1	1	0	1	0	1	1	65.677	0	2.2	NaN	69368		NaN	2040.2
	Q92878;E7ESD9;E7EN38	DNA repair protein RAD50	RAD50	>sp|Q92878|RAD50_HUMAN DNA repair protein RAD50 OS=Homo sapiens GN=RAD50 PE=1 SV=1;>tr|E7ESD9|E7ESD9_HUMAN DNA repair protein RAD50 OS=Homo sapiens GN=RAD50 PE=1 SV=1;>tr|E7EN38|E7EN38_HUMAN DNA repair protein RAD50 (Fragment) OS=Homo sapiens GN=RAD50 PE=1	4	0	3	0	3	3	153.89	0	2.2	NaN	148790		NaN	2038.2
	H0Y5D5;Q9BTG3;Q5SYW2;F5H2X7;Q9ULV3	Cip1-interacting zinc finger protein (Fragment)	CIZ1	>tr|H0Y5D5|H0Y5D5_HUMAN Cip1-interacting zinc finger protein (Fragment) OS=Homo sapiens GN=CIZ1 PE=1 SV=1;>tr|Q9BTG3|Q9BTG3_HUMAN CIZ1 protein OS=Homo sapiens GN=CIZ1 PE=1 SV=1;>tr|Q5SYW2|Q5SYW2_HUMAN Cip1-interacting zinc finger protein OS=Homo sapiens GN	5	0	1	0	1	2	91.124	0	1.3	NaN	75405		NaN	2038
	Q29RF7	Sister chromatid cohesion protein PDS5 homolog A	PDS5A	>sp|Q29RF7|PDS5A_HUMAN Sister chromatid cohesion protein PDS5 homolog A OS=Homo sapiens GN=PDS5A PE=1 SV=1	1	0	1	0	1	3	150.83	0	1.7	NaN	148810		NaN	1984.1
	Q92616	Translational activator GCN1	GCN1L1	>sp|Q92616|GCN1L_HUMAN Translational activator GCN1 OS=Homo sapiens GN=GCN1L1 PE=1 SV=6	1	0	4	0	4	7	292.75	0	2	NaN	318500		NaN	1942.1
	O75648	Mitochondrial tRNA-specific 2-thiouridylase 1	TRMU	>sp|O75648|MTU1_HUMAN Mitochondrial tRNA-specific 2-thiouridylase 1 OS=Homo sapiens GN=TRMU PE=1 SV=2	1	0	1	0	1	1	47.744	0	5.2	NaN	53565		NaN	1913
	H0Y7Q2;Q96JG6	Coiled-coil domain-containing protein 132 (Fragment)	CCDC132	>tr|H0Y7Q2|H0Y7Q2_HUMAN Coiled-coil domain-containing protein 132 (Fragment) OS=Homo sapiens GN=CCDC132 PE=1 SV=1;>sp|Q96JG6|CC132_HUMAN Coiled-coil domain-containing protein 132 OS=Homo sapiens GN=CCDC132 PE=1 SV=3	2	0	1	0	1	1	53.922	0	2.8	NaN	48119		NaN	1850.7
	P43686	26S protease regulatory subunit 6B	PSMC4	>sp|P43686|PRS6B_HUMAN 26S protease regulatory subunit 6B OS=Homo sapiens GN=PSMC4 PE=1 SV=2	1	0	1	0	1	1	47.366	0	2.4	NaN	45807		NaN	1832.3
	E7ETU9;O00469;C9JXZ0	Procollagen-lysine,2-oxoglutarate 5-dioxygenase 2	PLOD2	>tr|E7ETU9|E7ETU9_HUMAN Procollagen-lysine,2-oxoglutarate 5-dioxygenase 2 OS=Homo sapiens GN=PLOD2 PE=1 SV=1;>sp|O00469|PLOD2_HUMAN Procollagen-lysine,2-oxoglutarate 5-dioxygenase 2 OS=Homo sapiens GN=PLOD2 PE=1 SV=2;>tr|C9JXZ0|C9JXZ0_HUMAN Procollagen-lys	3	1	1	1	1	4	81.169	1.4	2	NaN	65952		NaN	1832
	Q99523	Sortilin	SORT1	>sp|Q99523|SORT_HUMAN Sortilin OS=Homo sapiens GN=SORT1 PE=1 SV=3	1	0	1	0	1	2	92.067	0	1.6	NaN	59448		NaN	1801.4
	Q8WX93	Palladin	PALLD	>sp|Q8WX93|PALLD_HUMAN Palladin OS=Homo sapiens GN=PALLD PE=1 SV=3	1	0	1	0	1	1	150.56	0	0.7	NaN	111280		NaN	1766.4
	B1ANM7;Q9UNN5	FAS-associated factor 1	FAF1	>tr|B1ANM7|B1ANM7_HUMAN FAS-associated factor 1 OS=Homo sapiens GN=FAF1 PE=1 SV=1;>sp|Q9UNN5|FAF1_HUMAN FAS-associated factor 1 OS=Homo sapiens GN=FAF1 PE=1 SV=2	2	0	1	0	1	1	55.998	0	2.2	NaN	37024		NaN	1763
	Q9P2K3	REST corepressor 3	RCOR3	>sp|Q9P2K3|RCOR3_HUMAN REST corepressor 3 OS=Homo sapiens GN=RCOR3 PE=1 SV=2	1	0	1	0	1	2	55.581	0	3	NaN	43184		NaN	1542.3
	P49748	Very long-chain specific acyl-CoA dehydrogenase, mitochondrial	ACADVL	>sp|P49748|ACADV_HUMAN Very long-chain specific acyl-CoA dehydrogenase, mitochondrial OS=Homo sapiens GN=ACADVL PE=1 SV=1	1	0	1	0	1	1	70.389	0	2.1	NaN	62360		NaN	1521
	Q5SYE7	NHS-like protein 1	NHSL1	>sp|Q5SYE7|NHSL1_HUMAN NHS-like protein 1 OS=Homo sapiens GN=NHSL1 PE=1 SV=2	1	0	1	0	1	1	170.67	0	0.6	NaN	88891		NaN	1506.6
	Q05823	2-5A-dependent ribonuclease	RNASEL	>sp|Q05823|RN5A_HUMAN 2-5A-dependent ribonuclease OS=Homo sapiens GN=RNASEL PE=1 SV=2	1	0	1	0	1	1	83.532	0	2.6	NaN	68917		NaN	1466.3
	Q9P2K1;D6R9V3;H0Y941	Coiled-coil and C2 domain-containing protein 2A	CC2D2A	>sp|Q9P2K1|C2D2A_HUMAN Coiled-coil and C2 domain-containing protein 2A OS=Homo sapiens GN=CC2D2A PE=1 SV=3;>tr|D6R9V3|D6R9V3_HUMAN Coiled-coil and C2 domain-containing protein 2A (Fragment) OS=Homo sapiens GN=CC2D2A PE=1 SV=1;>tr|H0Y941|H0Y941_HUMAN Coiled	3	0	2	0	2	2	186.18	0	1	NaN	98935		NaN	1355.3
	J3KNE0;A6NKT7;Q7Z3J3	RanBP2-like and GRIP domain-containing protein 3	RGPD3	>tr|J3KNE0|J3KNE0_HUMAN RanBP2-like and GRIP domain-containing protein 3 OS=Homo sapiens GN=RGPD3 PE=4 SV=2;>sp|A6NKT7|RGPD3_HUMAN RanBP2-like and GRIP domain-containing protein 3 OS=Homo sapiens GN=RGPD3 PE=3 SV=2;>sp|Q7Z3J3|RGPD4_HUMAN RanBP2-like and GR	3	0	2	0	2	2	197.62	0	1.3	NaN	115190		NaN	1252.1
	O14980	Exportin-1	XPO1	>sp|O14980|XPO1_HUMAN Exportin-1 OS=Homo sapiens GN=XPO1 PE=1 SV=1	1	0	2	0	2	1	123.38	0	3.2	NaN	65909		NaN	1243.6
	Q9ULD0	2-oxoglutarate dehydrogenase-like, mitochondrial	OGDHL	>sp|Q9ULD0|OGDHL_HUMAN 2-oxoglutarate dehydrogenase-like, mitochondrial OS=Homo sapiens GN=OGDHL PE=1 SV=3	1	0	1	0	1	1	114.48	0	1.2	NaN	53235		NaN	1064.7
	A0A087WX83;A0A075B749;A0A087WVQ4;A0A087WVF8;A0A0A0MRM0;A0A0A0MRM1;Q5VU43	Myomegalin	PDE4DIP	>tr|A0A087WX83|A0A087WX83_HUMAN Myomegalin OS=Homo sapiens GN=PDE4DIP PE=1 SV=1;>tr|A0A075B749|A0A075B749_HUMAN Myomegalin OS=Homo sapiens GN=PDE4DIP PE=1 SV=2;>tr|A0A087WVQ4|A0A087WVQ4_HUMAN Myomegalin OS=Homo sapiens GN=PDE4DIP PE=1 SV=1;>tr|A0A087WVF8|A	7	0	2	0	2	1	275.27	0	0.9	NaN	134120		NaN	1023.8
	Q14669	E3 ubiquitin-protein ligase TRIP12	TRIP12	>sp|Q14669|TRIPC_HUMAN E3 ubiquitin-protein ligase TRIP12 OS=Homo sapiens GN=TRIP12 PE=1 SV=1	1	0	1	0	1	2	220.43	0	0.7	NaN	100100		NaN	1021.4
	P02751;H0Y4K8;H0Y7Z1	Fibronectin	FN1	>sp|P02751|FINC_HUMAN Fibronectin OS=Homo sapiens GN=FN1 PE=1 SV=4;>tr|H0Y4K8|H0Y4K8_HUMAN Fibronectin (Fragment) OS=Homo sapiens GN=FN1 PE=1 SV=1;>tr|H0Y7Z1|H0Y7Z1_HUMAN Fibronectin (Fragment) OS=Homo sapiens GN=FN1 PE=1 SV=1	3	1	1	1	1	2	262.62	0.8	0.5	NaN	90866		NaN	899.66
	F5GZR4;A8MXZ9;A0A0A0MQU5;Q14896	Myosin-binding protein C, cardiac-type	MYBPC3	>tr|F5GZR4|F5GZR4_HUMAN Myosin-binding protein C, cardiac-type OS=Homo sapiens GN=MYBPC3 PE=1 SV=1;>tr|A8MXZ9|A8MXZ9_HUMAN Myosin-binding protein C, cardiac-type OS=Homo sapiens GN=MYBPC3 PE=1 SV=1;>tr|A0A0A0MQU5|A0A0A0MQU5_HUMAN Myosin-binding protein C,	4	0	1	0	1	1	88.121	0	1	NaN	37592		NaN	874.22
	P42684	Abelson tyrosine-protein kinase 2	ABL2	>sp|P42684|ABL2_HUMAN Abelson tyrosine-protein kinase 2 OS=Homo sapiens GN=ABL2 PE=1 SV=1	1	0	1	0	1	1	128.34	0	1.1	NaN	42476		NaN	816.85
	P33176	Kinesin-1 heavy chain	KIF5B	>sp|P33176|KINH_HUMAN Kinesin-1 heavy chain OS=Homo sapiens GN=KIF5B PE=1 SV=1	1	0	1	0	1	1	109.68	0	1.1	NaN	43883		NaN	731.38
	Q93008	Probable ubiquitin carboxyl-terminal hydrolase FAF-X	USP9X	>sp|Q93008|USP9X_HUMAN Probable ubiquitin carboxyl-terminal hydrolase FAF-X OS=Homo sapiens GN=USP9X PE=1 SV=3	1	0	1	0	1	1	292.28	0	0.4	NaN	89293		NaN	714.34
	Q92621	Nuclear pore complex protein Nup205	NUP205	>sp|Q92621|NU205_HUMAN Nuclear pore complex protein Nup205 OS=Homo sapiens GN=NUP205 PE=1 SV=3	1	0	1	0	1	1	227.92	0	0.7	NaN	66643		NaN	680.03
	P15924	Desmoplakin	DSP	>sp|P15924|DESP_HUMAN Desmoplakin OS=Homo sapiens GN=DSP PE=1 SV=3	1	0	1	0	1	1	331.77	0	0.3	NaN	105100		NaN	644.76
	B9ZVN9;O95602	DNA-directed RNA polymerase	POLR1A	>tr|B9ZVN9|B9ZVN9_HUMAN DNA-directed RNA polymerase OS=Homo sapiens GN=POLR1A PE=1 SV=1;>sp|O95602|RPA1_HUMAN DNA-directed RNA polymerase I subunit RPA1 OS=Homo sapiens GN=POLR1A PE=1 SV=2	2	0	1	0	1	1	187.81	0	0.6	NaN	55535		NaN	603.64
	P42345	Serine/threonine-protein kinase mTOR	MTOR	>sp|P42345|MTOR_HUMAN Serine/threonine-protein kinase mTOR OS=Homo sapiens GN=MTOR PE=1 SV=1	1	0	1	0	1	1	288.89	0	0.4	NaN	77638		NaN	592.66
	Q7Z6Z7	E3 ubiquitin-protein ligase HUWE1	HUWE1	>sp|Q7Z6Z7|HUWE1_HUMAN E3 ubiquitin-protein ligase HUWE1 OS=Homo sapiens GN=HUWE1 PE=1 SV=3	1	0	1	0	1	2	481.89	0	0.4	NaN	78427		NaN	426.23
	Q9C0C2	182 kDa tankyrase-1-binding protein	TNKS1BP1	>sp|Q9C0C2|TB182_HUMAN 182 kDa tankyrase-1-binding protein OS=Homo sapiens GN=TNKS1BP1 PE=1 SV=4	1	0	1	0	1	1	181.79	0	0.6	NaN	37401		NaN	425.01
	Q14999	Cullin-7	CUL7	>sp|Q14999|CUL7_HUMAN Cullin-7 OS=Homo sapiens GN=CUL7 PE=1 SV=2	1	0	1	0	1	1	191.16	0	0.6	NaN	31917		NaN	409.19
	Q92538	Golgi-specific brefeldin A-resistance guanine nucleotide exchange factor 1	GBF1	>sp|Q92538|GBF1_HUMAN Golgi-specific brefeldin A-resistance guanine nucleotide exchange factor 1 OS=Homo sapiens GN=GBF1 PE=1 SV=2	1	0	1	0	1	1	206.44	0	0.5	NaN	30832		NaN	342.58
	A0A075B6T4;Q9NVX7	Kelch repeat and BTB domain-containing protein 4	KBTBD4	>tr|A0A075B6T4|A0A075B6T4_HUMAN Kelch repeat and BTB domain-containing protein 4 OS=Homo sapiens GN=KBTBD4 PE=1 SV=1;>sp|Q9NVX7|KBTB4_HUMAN Kelch repeat and BTB domain-containing protein 4 OS=Homo sapiens GN=KBTBD4 PE=1 SV=3	2	0	1	0	1	0	61.009	0	2	NaN	NaN		NaN	NaN
	F8VYV2;A0A075B7A0;G3V203;H0YHA7;J3QQ67;Q07020	60S ribosomal protein L18	RPL18	>tr|F8VYV2|F8VYV2_HUMAN 60S ribosomal protein L18 OS=Homo sapiens GN=RPL18 PE=1 SV=1;>tr|A0A075B7A0|A0A075B7A0_HUMAN 60S ribosomal protein L18 OS=Homo sapiens GN=RPL18 PE=1 SV=1;>tr|G3V203|G3V203_HUMAN 60S ribosomal protein L18 OS=Homo sapiens GN=RPL18 PE=	6	1	0	1	0	1	15.639	8.3	0	NaN	NaN		NaN	NaN
	H0YG78;A0A087WTB9;Q6S545	POTE ankyrin domain family member H (Fragment)	POTEH	>tr|H0YG78|H0YG78_HUMAN POTE ankyrin domain family member H (Fragment) OS=Homo sapiens GN=POTEH PE=4 SV=1;>tr|A0A087WTB9|A0A087WTB9_HUMAN POTE ankyrin domain family member H OS=Homo sapiens GN=POTEH PE=4 SV=1;>sp|Q6S545|POTEH_HUMAN POTE ankyrin domain fami	3	1	0	1	0	0	34.469	5	0	NaN	NaN		NaN	NaN
	B7ZBT8;A0A087WTR6;A2A3E3	Protocadherin-15	PCDH15	>tr|B7ZBT8|B7ZBT8_HUMAN Protocadherin-15 OS=Homo sapiens GN=PCDH15 PE=4 SV=1;>tr|A0A087WTR6|A0A087WTR6_HUMAN Protocadherin-15 OS=Homo sapiens GN=PCDH15 PE=1 SV=1;>tr|A2A3E3|A2A3E3_HUMAN Protocadherin-15 OS=Homo sapiens GN=PCDH15 PE=1 SV=2	3	1	1	1	1	2	127.29	0.9	0.9	NaN	NaN		NaN	NaN
	A0A087WUK4;P13056	Nuclear receptor subfamily 2 group C member 1	NR2C1	>tr|A0A087WUK4|A0A087WUK4_HUMAN Nuclear receptor subfamily 2 group C member 1 OS=Homo sapiens GN=NR2C1 PE=1 SV=1;>sp|P13056|NR2C1_HUMAN Nuclear receptor subfamily 2 group C member 1 OS=Homo sapiens GN=NR2C1 PE=1 SV=2	2	1	0	1	0	0	47.416	3.5	0	NaN	NaN		NaN	NaN
	A0A087WUT5;G5E977;Q6XQN6	Nicotinate phosphoribosyltransferase (Fragment)	NAPRT	>tr|A0A087WUT5|A0A087WUT5_HUMAN Nicotinate phosphoribosyltransferase (Fragment) OS=Homo sapiens GN=NAPRT PE=1 SV=1;>tr|G5E977|G5E977_HUMAN Nicotinate phosphoribosyltransferase OS=Homo sapiens GN=NAPRT PE=1 SV=1;>sp|Q6XQN6|PNCB_HUMAN Nicotinate phosphoribos	3	0	1	0	1	4	24.476	0	3.9	NaN	NaN		NaN	NaN
	F5GY11;F5H1Z6;F5H8H3;A0A087WXR2;Q9Y365	PCTP-like protein	STARD10	>tr|F5GY11|F5GY11_HUMAN PCTP-like protein OS=Homo sapiens GN=STARD10 PE=1 SV=1;>tr|F5H1Z6|F5H1Z6_HUMAN PCTP-like protein (Fragment) OS=Homo sapiens GN=STARD10 PE=1 SV=1;>tr|F5H8H3|F5H8H3_HUMAN PCTP-like protein OS=Homo sapiens GN=STARD10 PE=1 SV=1;>tr|A0A0	5	0	1	0	1	0	27.709	0	3.3	NaN	NaN		NaN	NaN
	A0A0A0MSJ0;Q86XP3	ATP-dependent RNA helicase DDX42	DDX42	>tr|A0A0A0MSJ0|A0A0A0MSJ0_HUMAN ATP-dependent RNA helicase DDX42 OS=Homo sapiens GN=DDX42 PE=1 SV=1;>sp|Q86XP3|DDX42_HUMAN ATP-dependent RNA helicase DDX42 OS=Homo sapiens GN=DDX42 PE=1 SV=1	2	0	1	0	1	2	77.813	0	1.8	NaN	NaN		NaN	NaN
	A0A0A0MTM9;Q08462	Adenylate cyclase type 2	ADCY2	>tr|A0A0A0MTM9|A0A0A0MTM9_HUMAN Adenylate cyclase type 2 OS=Homo sapiens GN=ADCY2 PE=1 SV=1;>sp|Q08462|ADCY2_HUMAN Adenylate cyclase type 2 OS=Homo sapiens GN=ADCY2 PE=1 SV=5	2	1	1	1	1	0	123.42	1.4	1.4	NaN	NaN		NaN	NaN
	A0A0C4DFM1;Q92544	Transmembrane 9 superfamily member 4	TM9SF4	>tr|A0A0C4DFM1|A0A0C4DFM1_HUMAN Transmembrane 9 superfamily member 4 OS=Homo sapiens GN=TM9SF4 PE=1 SV=1;>sp|Q92544|TM9S4_HUMAN Transmembrane 9 superfamily member 4 OS=Homo sapiens GN=TM9SF4 PE=1 SV=2	2	0	1	0	1	0	72.54	0	1.8	NaN	NaN		NaN	NaN
	A0A0D9SFB3;A0A0D9SG12;A0A0D9SF53;O15523;O00571	ATP-dependent RNA helicase DDX3X	DDX3X	>tr|A0A0D9SFB3|A0A0D9SFB3_HUMAN ATP-dependent RNA helicase DDX3X OS=Homo sapiens GN=DDX3X PE=4 SV=1;>tr|A0A0D9SG12|A0A0D9SG12_HUMAN ATP-dependent RNA helicase DDX3X OS=Homo sapiens GN=DDX3X PE=4 SV=1;>tr|A0A0D9SF53|A0A0D9SF53_HUMAN ATP-dependent RNA helica	5	0	1	0	1	1	70.839	0	2	NaN	NaN		NaN	NaN
	M0R097;A0A0D9SFL2;M0QYH2;Q96T60	Bifunctional polynucleotide phosphatase/kinase (Fragment)	PNKP	>tr|M0R097|M0R097_HUMAN Bifunctional polynucleotide phosphatase/kinase (Fragment) OS=Homo sapiens GN=PNKP PE=1 SV=2;>tr|A0A0D9SFL2|A0A0D9SFL2_HUMAN Bifunctional polynucleotide phosphatase/kinase OS=Homo sapiens GN=PNKP PE=4 SV=1;>tr|M0QYH2|M0QYH2_HUMAN Bif	4	1	1	1	1	0	6.5374	26.8	26.8	NaN	NaN		NaN	NaN
	B1AHM5;B1AHM6;B1AHM7	Fibulin-1 (Fragment)	FBLN1	>tr|B1AHM5|B1AHM5_HUMAN Fibulin-1 (Fragment) OS=Homo sapiens GN=FBLN1 PE=1 SV=1;>tr|B1AHM6|B1AHM6_HUMAN Fibulin-1 (Fragment) OS=Homo sapiens GN=FBLN1 PE=1 SV=1;>tr|B1AHM7|B1AHM7_HUMAN Fibulin-1 (Fragment) OS=Homo sapiens GN=FBLN1 PE=1 SV=1	3	0	1	0	1	0	3.0174	0	61.5	NaN	NaN		NaN	NaN
	C9JQG7;Q9Y232	Chromodomain Y-like protein (Fragment)	CDYL	>tr|C9JQG7|C9JQG7_HUMAN Chromodomain Y-like protein (Fragment) OS=Homo sapiens GN=CDYL PE=1 SV=1;>sp|Q9Y232|CDYL1_HUMAN Chromodomain Y-like protein OS=Homo sapiens GN=CDYL PE=1 SV=2	2	0	1	0	1	1	19.276	0	7.6	NaN	NaN		NaN	NaN
	D6RB30	Poly [ADP-ribose] polymerase 8	PARP8	>tr|D6RB30|D6RB30_HUMAN Poly [ADP-ribose] polymerase 8 OS=Homo sapiens GN=PARP8 PE=4 SV=1	1	1	0	1	0	0	28.774	5.1	0	NaN	NaN		NaN	NaN
	D6RDM7;P61086	Ubiquitin-conjugating enzyme E2 K (Fragment)	UBE2K	>tr|D6RDM7|D6RDM7_HUMAN Ubiquitin-conjugating enzyme E2 K (Fragment) OS=Homo sapiens GN=UBE2K PE=1 SV=1;>sp|P61086|UBE2K_HUMAN Ubiquitin-conjugating enzyme E2 K OS=Homo sapiens GN=UBE2K PE=1 SV=3	2	0	1	0	1	0	14.035	0	8.9	NaN	NaN		NaN	NaN
	E9PD92;E7EM57;E7EUI8;P11413	Glucose-6-phosphate 1-dehydrogenase (Fragment)	G6PD	>tr|E9PD92|E9PD92_HUMAN Glucose-6-phosphate 1-dehydrogenase (Fragment) OS=Homo sapiens GN=G6PD PE=1 SV=1;>tr|E7EM57|E7EM57_HUMAN Glucose-6-phosphate 1-dehydrogenase (Fragment) OS=Homo sapiens GN=G6PD PE=1 SV=1;>tr|E7EUI8|E7EUI8_HUMAN Glucose-6-phosphate 1-	4	0	1	0	1	1	29.502	0	6.2	NaN	NaN		NaN	NaN
	E7ERW7	Dedicator of cytokinesis protein 2	DOCK2	>tr|E7ERW7|E7ERW7_HUMAN Dedicator of cytokinesis protein 2 OS=Homo sapiens GN=DOCK2 PE=1 SV=1	1	0	1	0	1	0	153.37	0	0.8	NaN	NaN		NaN	NaN
	F5H5K3;H3BRR1;F5GX64;P38935	DNA-binding protein SMUBP-2	IGHMBP2	>tr|F5H5K3|F5H5K3_HUMAN DNA-binding protein SMUBP-2 OS=Homo sapiens GN=IGHMBP2 PE=1 SV=1;>tr|H3BRR1|H3BRR1_HUMAN DNA-binding protein SMUBP-2 OS=Homo sapiens GN=IGHMBP2 PE=1 SV=1;>tr|F5GX64|F5GX64_HUMAN DNA-binding protein SMUBP-2 OS=Homo sapiens GN=IGHMBP2	4	0	1	0	1	1	3.3357	0	37.9	NaN	NaN		NaN	NaN
	F5GZA5;Q9NSD5	Sodium- and chloride-dependent GABA transporter 2 (Fragment)	SLC6A13	>tr|F5GZA5|F5GZA5_HUMAN Sodium- and chloride-dependent GABA transporter 2 (Fragment) OS=Homo sapiens GN=SLC6A13 PE=1 SV=1;>sp|Q9NSD5|S6A13_HUMAN Sodium- and chloride-dependent GABA transporter 2 OS=Homo sapiens GN=SLC6A13 PE=1 SV=3	2	0	1	0	1	1	17.023	0	8	NaN	NaN		NaN	NaN
	H7BZ41;F5GZB4	Lipoxygenase homology domain-containing protein 1	LOXHD1	>tr|H7BZ41|H7BZ41_HUMAN Lipoxygenase homology domain-containing protein 1 OS=Homo sapiens GN=LOXHD1 PE=4 SV=2;>tr|F5GZB4|F5GZB4_HUMAN Lipoxygenase homology domain-containing protein 1 OS=Homo sapiens GN=LOXHD1 PE=4 SV=1	2	1	0	1	0	1	235.67	0.6	0	NaN	NaN		NaN	NaN
	J3KS87;F5H0W7;J3QL54;J3KT10;Q9BW27	Nuclear pore complex protein Nup85 (Fragment)	NUP85	>tr|J3KS87|J3KS87_HUMAN Nuclear pore complex protein Nup85 (Fragment) OS=Homo sapiens GN=NUP85 PE=1 SV=1;>tr|F5H0W7|F5H0W7_HUMAN Nuclear pore complex protein Nup85 OS=Homo sapiens GN=NUP85 PE=1 SV=1;>tr|J3QL54|J3QL54_HUMAN Nuclear pore complex protein Nup8	5	0	1	0	1	1	11.095	0	11.2	NaN	NaN		NaN	NaN
	F8VSM3	Metastasis-associated protein MTA1 (Fragment)	MTA1	>tr|F8VSM3|F8VSM3_HUMAN Metastasis-associated protein MTA1 (Fragment) OS=Homo sapiens GN=MTA1 PE=1 SV=1	1	0	1	0	1	1	26.096	0	5.3	NaN	NaN		NaN	NaN
	F8VVY7;F8VZG8;F8W0H4;H0YI31;Q9Y4E8	Ubiquitin carboxyl-terminal hydrolase 15 (Fragment)	USP15	>tr|F8VVY7|F8VVY7_HUMAN Ubiquitin carboxyl-terminal hydrolase 15 (Fragment) OS=Homo sapiens GN=USP15 PE=1 SV=1;>tr|F8VZG8|F8VZG8_HUMAN Ubiquitin carboxyl-terminal hydrolase 15 (Fragment) OS=Homo sapiens GN=USP15 PE=1 SV=5;>tr|F8W0H4|F8W0H4_HUMAN Ubiquitin	5	1	0	1	0	0	12.309	13.2	0	NaN	NaN		NaN	NaN
	G3V5B3;G3V3E6;Q96HE7	ERO1-like protein alpha (Fragment)	ERO1L	>tr|G3V5B3|G3V5B3_HUMAN ERO1-like protein alpha (Fragment) OS=Homo sapiens GN=ERO1L PE=1 SV=1;>tr|G3V3E6|G3V3E6_HUMAN ERO1-like protein alpha OS=Homo sapiens GN=ERO1L PE=1 SV=1;>sp|Q96HE7|ERO1A_HUMAN ERO1-like protein alpha OS=Homo sapiens GN=ERO1L PE=1 SV	3	0	1	0	1	1	19.154	0	8.3	NaN	NaN		NaN	NaN
	H0Y390;H3BPE1;H3BQK9;Q9UPN3	Microtubule-actin cross-linking factor 1, isoforms 1/2/3/5 (Fragment)	MACF1	>tr|H0Y390|H0Y390_HUMAN Microtubule-actin cross-linking factor 1, isoforms 1/2/3/5 (Fragment) OS=Homo sapiens GN=MACF1 PE=1 SV=1;>tr|H3BPE1|H3BPE1_HUMAN Microtubule-actin cross-linking factor 1, isoforms 1/2/3/5 OS=Homo sapiens GN=MACF1 PE=1 SV=1;>tr|H3BQK	4	0	1	0	1	2	505.64	0	0.2	NaN	NaN		NaN	NaN
	I3L0J9;Q6P2Q9	Pre-mRNA-processing-splicing factor 8 (Fragment)	PRPF8	>tr|I3L0J9|I3L0J9_HUMAN Pre-mRNA-processing-splicing factor 8 (Fragment) OS=Homo sapiens GN=PRPF8 PE=1 SV=5;>sp|Q6P2Q9|PRP8_HUMAN Pre-mRNA-processing-splicing factor 8 OS=Homo sapiens GN=PRPF8 PE=1 SV=2	2	1	1	1	1	0	119.8	1.4	1.4	NaN	NaN		NaN	NaN
	O60242	Brain-specific angiogenesis inhibitor 3	BAI3	>sp|O60242|BAI3_HUMAN Brain-specific angiogenesis inhibitor 3 OS=Homo sapiens GN=BAI3 PE=1 SV=2	1	1	1	1	1	0	171.52	0.6	0.6	NaN	NaN		NaN	NaN
	P17014	Zinc finger protein 12	ZNF12	>sp|P17014|ZNF12_HUMAN Zinc finger protein 12 OS=Homo sapiens GN=ZNF12 PE=2 SV=3	1	1	1	1	1	0	81.201	2.2	2.2	NaN	NaN		NaN	NaN
	Q53HL2	Borealin	CDCA8	>sp|Q53HL2|BOREA_HUMAN Borealin OS=Homo sapiens GN=CDCA8 PE=1 SV=2	1	0	1	0	1	0	31.323	0	4.6	NaN	NaN		NaN	NaN
	X6R3N0;Q5K4L6	Long-chain fatty acid transport protein 3	SLC27A3	>tr|X6R3N0|X6R3N0_HUMAN Long-chain fatty acid transport protein 3 OS=Homo sapiens GN=SLC27A3 PE=1 SV=1;>sp|Q5K4L6|S27A3_HUMAN Long-chain fatty acid transport protein 3 OS=Homo sapiens GN=SLC27A3 PE=2 SV=3	2	0	1	0	1	1	87.323	0	3	NaN	NaN		NaN	NaN
	Q8N5G2	Macoilin	TMEM57	>sp|Q8N5G2|MACOI_HUMAN Macoilin OS=Homo sapiens GN=TMEM57 PE=1 SV=1	1	0	1	0	1	1	76.177	0	3	NaN	NaN		NaN	NaN
	Q8N8N0	E3 ubiquitin-protein ligase RNF152	RNF152	>sp|Q8N8N0|RN152_HUMAN E3 ubiquitin-protein ligase RNF152 OS=Homo sapiens GN=RNF152 PE=1 SV=1	1	0	1	0	1	0	22.357	0	5.9	NaN	NaN		NaN	NaN
	Q8TE57	A disintegrin and metalloproteinase with thrombospondin motifs 16	ADAMTS16	>sp|Q8TE57|ATS16_HUMAN A disintegrin and metalloproteinase with thrombospondin motifs 16 OS=Homo sapiens GN=ADAMTS16 PE=2 SV=3	1	0	1	0	1	0	136.2	0	1.4	NaN	NaN		NaN	NaN
	Q8TF20	Zinc finger protein 721	ZNF721	>sp|Q8TF20|ZN721_HUMAN Zinc finger protein 721 OS=Homo sapiens GN=ZNF721 PE=2 SV=2	1	0	1	0	1	0	105.08	0	1.9	NaN	NaN		NaN	NaN
	Q96A47	Insulin gene enhancer protein ISL-2	ISL2	>sp|Q96A47|ISL2_HUMAN Insulin gene enhancer protein ISL-2 OS=Homo sapiens GN=ISL2 PE=1 SV=1	1	0	1	0	1	0	39.768	0	2.8	NaN	NaN		NaN	NaN
	Q9BVQ7	Spermatogenesis-associated protein 5-like protein 1	SPATA5L1	>sp|Q9BVQ7|SPA5L_HUMAN Spermatogenesis-associated protein 5-like protein 1 OS=Homo sapiens GN=SPATA5L1 PE=1 SV=2	1	0	1	0	1	1	80.709	0	2	NaN	NaN		NaN	NaN
	Q9H3U1	Protein unc-45 homolog A	UNC45A	>sp|Q9H3U1|UN45A_HUMAN Protein unc-45 homolog A OS=Homo sapiens GN=UNC45A PE=1 SV=1	1	0	1	0	1	1	103.08	0	1.7	NaN	NaN		NaN	NaN
	Q9H3Z7	Abhydrolase domain-containing protein 16B	ABHD16B	>sp|Q9H3Z7|ABHGB_HUMAN Abhydrolase domain-containing protein 16B OS=Homo sapiens GN=ABHD16B PE=3 SV=1	1	1	0	1	0	0	52.554	2.6	0	NaN	NaN		NaN	NaN
	Q9ULL5	Proline-rich protein 12	PRR12	>sp|Q9ULL5|PRR12_HUMAN Proline-rich protein 12 OS=Homo sapiens GN=PRR12 PE=1 SV=2	1	0	1	0	1	1	129.99	0	0.7	NaN	NaN		NaN	NaN
