# Supplementary material for: Site Specific Modification of Adeno-Associated Virus Enables Both Fluorescent Imaging of Viral Particles and Characterization of the Capsid Interactome
Source: Sci Rep. 2017 Nov 7;7:14766. doi: 10.1038/s41598-017-15255-2 (PMC5676692; doi:10.1038/s41598-017-15255-2)
Supplement: Supplementary file 3 — Table S2 [file 41598_2017_15255_MOESM3_ESM.xlsx]

## Sheet: Table S2
	Supplemental Table 2. List of proteins obtained following LC/MS analysis of proteins from whole brain lysates pulled down with AAV9-138.
	Majority protein IDs	Protein names	Gene names	Fasta headers	Number of proteins	Peptides AAV9	Peptides AAV9-138	Unique peptides AAV9	Unique peptides AAV9-138	MS/MS Count	Mol. weight [kDa]	Sequence coverage AAV9 [%]	Sequence coverage AAV9-138 [%]	Intensity AAV9	Intensity AAV9-138	Ratio AAV9-138/AAV9	iBAQ AAV9	iBAQ AAV9-138
	D3YWT1;D3Z3N4	MCG11326, isoform CRA_b	Hnrnph3	>tr|D3YWT1|D3YWT1_MOUSE MCG11326, isoform CRA_b OS=Mus musculus GN=Hnrnph3 PE=1 SV=1;>tr|D3Z3N4|D3Z3N4_MOUSE MCG11326, isoform CRA_a OS=Mus musculus GN=Hnrnph3 PE=1 SV=1	3	0	7	0	7	16	35.181	0	40.2	NaN	173870000	AAV9-138 specific	NaN	10867000
	Q921W2;P70318	Nucleolysin TIAR	Tial1	>tr|Q921W2|Q921W2_MOUSE Nucleolysin TIAR OS=Mus musculus GN=Tial1 PE=1 SV=1;>sp|P70318|TIAR_MOUSE Nucleolysin TIAR OS=Mus musculus GN=Tial1 PE=1 SV=1	4	0	7	0	4	11	41.53	0	24.5	NaN	163020000	AAV9-138 specific	NaN	10189000
	Q3UGB5;Q9JII5	DAZ associated protein 1, isoform CRA_b	Dazap1	>tr|Q3UGB5|Q3UGB5_MOUSE DAZ associated protein 1, isoform CRA_b OS=Mus musculus GN=Dazap1 PE=1 SV=1;>sp|Q9JII5|DAZP1_MOUSE DAZ-associated protein 1 OS=Mus musculus GN=Dazap1 PE=2 SV=2	2	0	3	0	3	6	43.157	0	5.4	NaN	56095000	AAV9-138 specific	NaN	5609500
	Q8C522	Endonuclease domain-containing 1 protein	Endod1	>sp|Q8C522|ENDD1_MOUSE Endonuclease domain-containing 1 protein OS=Mus musculus GN=Endod1 PE=1 SV=2	1	0	3	0	3	6	55.262	0	6.2	NaN	111210000	AAV9-138 specific	NaN	5295900
	F6U2C2;E9QM77;O70305;F7B6X4;F6V8M6	Ataxin-2 (Fragment)	Atxn2	>tr|F6U2C2|F6U2C2_MOUSE Ataxin-2 (Fragment) OS=Mus musculus GN=Atxn2 PE=1 SV=1;>tr|E9QM77|E9QM77_MOUSE Ataxin-2 OS=Mus musculus GN=Atxn2 PE=1 SV=1;>sp|O70305|ATX2_MOUSE Ataxin-2 OS=Mus musculus GN=Atxn2 PE=1 SV=1;>tr|F7B6X4|F7B6X4_MOUSE Ataxin-2 (Fragment)	5	0	6	0	6	14	100.09	0	11.1	NaN	141500000	AAV9-138 specific	NaN	4421800
	A2AMY5;Q91VX2	Ubiquitin-associated protein 2	Ubap2	>tr|A2AMY5|A2AMY5_MOUSE Ubiquitin-associated protein 2 OS=Mus musculus GN=Ubap2 PE=1 SV=1;>sp|Q91VX2|UBAP2_MOUSE Ubiquitin-associated protein 2 OS=Mus musculus GN=Ubap2 PE=1 SV=1	5	0	10	0	10	18	117.83	0	16.6	NaN	115050000	AAV9-138 specific	NaN	3967300
	Q8BGQ1	Spermatogenesis-defective protein 39 homolog	Vipas39	>sp|Q8BGQ1|SPE39_MOUSE Spermatogenesis-defective protein 39 homolog OS=Mus musculus GN=Vipas39 PE=1 SV=1	1	0	5	0	5	8	56.624	0	14.9	NaN	110380000	AAV9-138 specific	NaN	3942300
	E9Q4Q2;D3YZC9;D3YZD0;Q64213;F8WHF9;D3YVH4	Splicing factor 1	Sf1	>tr|E9Q4Q2|E9Q4Q2_MOUSE Splicing factor 1 OS=Mus musculus GN=Sf1 PE=1 SV=1;>tr|D3YZC9|D3YZC9_MOUSE Splicing factor 1 OS=Mus musculus GN=Sf1 PE=1 SV=1;>tr|D3YZD0|D3YZD0_MOUSE Splicing factor 1 OS=Mus musculus GN=Sf1 PE=1 SV=1;>sp|Q64213|SF01_MOUSE Splicing	7	0	7	0	7	15	59.698	0	15	NaN	63877000	AAV9-138 specific	NaN	3757500
	Q80XR6;Q20BD0;Q99020	Heterogeneous nuclear ribonucleoprotein A/B	Hnrnpab	>tr|Q80XR6|Q80XR6_MOUSE Heterogeneous nuclear ribonucleoprotein A/B OS=Mus musculus GN=Hnrnpab PE=1 SV=1;>tr|Q20BD0|Q20BD0_MOUSE Heterogeneous nuclear ribonucleoprotein A/B OS=Mus musculus GN=Hnrnpab PE=1 SV=1;>sp|Q99020|ROAA_MOUSE Heterogeneous nuclear ri	3	0	7	0	7	6	33.816	0	19	NaN	37256000	AAV9-138 specific	NaN	3387000
	I7HJS1;O08579	Emerin	Emd	>tr|I7HJS1|I7HJS1_MOUSE Emerin OS=Mus musculus GN=Emd PE=1 SV=1;>sp|O08579|EMD_MOUSE Emerin OS=Mus musculus GN=Emd PE=1 SV=1	2	0	3	0	3	4	25.134	0	23.8	NaN	31914000	AAV9-138 specific	NaN	2901300
	E9Q9D6;Q148X5;Q80TM6;F6Z9T5	R3H domain-containing protein 2	R3hdm2	>tr|E9Q9D6|E9Q9D6_MOUSE R3H domain-containing protein 2 OS=Mus musculus GN=R3hdm2 PE=1 SV=1;>tr|Q148X5|Q148X5_MOUSE R3H domain-containing protein 2 OS=Mus musculus GN=R3hdm2 PE=1 SV=1;>sp|Q80TM6|R3HD2_MOUSE R3H domain-containing protein 2 OS=Mus musculus G	9	0	6	0	6	12	106.91	0	9.6	NaN	73427000	AAV9-138 specific	NaN	2824100
	A0A087WR97;Q921F2;A0A087WQA5;A0A087WRZ5;Q8R0B4;Q8BLD4;Q6VYI5;Q6VYI4	TAR DNA-binding protein 43 (Fragment)	Tardbp	>tr|A0A087WR97|A0A087WR97_MOUSE TAR DNA-binding protein 43 (Fragment) OS=Mus musculus GN=Tardbp PE=1 SV=1;>sp|Q921F2|TADBP_MOUSE TAR DNA-binding protein 43 OS=Mus musculus GN=Tardbp PE=1 SV=1;>tr|A0A087WQA5|A0A087WQA5_MOUSE TAR DNA-binding protein 43 (Frag	16	0	3	0	3	3	26.715	0	18.9	NaN	30887000	AAV9-138 specific	NaN	2807900
	G3UXT6;G3UZK5;Q60960	Importin subunit alpha-5	Kpna1	>tr|G3UXT6|G3UXT6_MOUSE Importin subunit alpha-5 OS=Mus musculus GN=Kpna1 PE=1 SV=1;>tr|G3UZK5|G3UZK5_MOUSE Importin subunit alpha-5 OS=Mus musculus GN=Kpna1 PE=1 SV=1;>sp|Q60960|IMA5_MOUSE Importin subunit alpha-5 OS=Mus musculus GN=Kpna1 PE=1 SV=2	3	0	2	0	2	3	16.879	0	15.2	NaN	10273000	AAV9-138 specific	NaN	2568200
	Q91YZ8;D3Z5M2;A3KFU5;A3KFU8;Q6PHQ9	Polyadenylate-binding protein	Pabpc4	>tr|Q91YZ8|Q91YZ8_MOUSE Polyadenylate-binding protein OS=Mus musculus GN=Pabpc4 PE=1 SV=1;>tr|D3Z5M2|D3Z5M2_MOUSE Polyadenylate-binding protein OS=Mus musculus GN=Gm10110 PE=3 SV=1;>tr|A3KFU5|A3KFU5_MOUSE Polyadenylate-binding protein OS=Mus musculus GN=Pa	8	1	11	0	6	9	67.852	1.6	16.7	NaN	80642000	AAV9-138 specific	NaN	2520100
	D3YWX2;E9Q803;F6YTL8;Q9R0I7	YLP motif-containing protein 1	Ylpm1	>tr|D3YWX2|D3YWX2_MOUSE YLP motif-containing protein 1 OS=Mus musculus GN=Ylpm1 PE=1 SV=2;>tr|E9Q803|E9Q803_MOUSE YLP motif-containing protein 1 OS=Mus musculus GN=Ylpm1 PE=1 SV=1;>tr|F6YTL8|F6YTL8_MOUSE YLP motif-containing protein 1 (Fragment) OS=Mus mus	4	0	10	0	10	14	241.05	0	8.4	NaN	217340000	AAV9-138 specific	NaN	2498200
	A2AJ72;Q3TIX6	MCG130458	Fubp3	>tr|A2AJ72|A2AJ72_MOUSE MCG130458 OS=Mus musculus GN=Fubp3 PE=1 SV=1;>tr|Q3TIX6|Q3TIX6_MOUSE Protein Fubp3 OS=Mus musculus GN=Fubp3 PE=1 SV=1	7	0	10	0	9	14	61.447	0	25	NaN	79151000	AAV9-138 specific	NaN	2473500
	Q91W39;B7ZC23	Nuclear receptor coactivator 5	Ncoa5	>sp|Q91W39|NCOA5_MOUSE Nuclear receptor coactivator 5 OS=Mus musculus GN=Ncoa5 PE=1 SV=1;>tr|B7ZC23|B7ZC23_MOUSE Nuclear receptor coactivator 5 OS=Mus musculus GN=Ncoa5 PE=1 SV=1	3	0	6	0	6	9	65.318	0	22.1	NaN	55649000	AAV9-138 specific	NaN	2419500
	H3BJK2;F2Z4A9;Q6DIC0;H3BLH0;E9QAB8	Probable global transcription activator SNF2L2	Smarca2	>tr|H3BJK2|H3BJK2_MOUSE Probable global transcription activator SNF2L2 OS=Mus musculus GN=Smarca2 PE=1 SV=1;>tr|F2Z4A9|F2Z4A9_MOUSE Probable global transcription activator SNF2L2 OS=Mus musculus GN=Smarca2 PE=1 SV=1;>sp|Q6DIC0|SMCA2_MOUSE Probable global t	12	0	11	0	7	13	174.03	0	10.9	NaN	125190000	AAV9-138 specific	NaN	2318300
	Q8R105	Vacuolar protein sorting-associated protein 37C	Vps37c	>sp|Q8R105|VP37C_MOUSE Vacuolar protein sorting-associated protein 37C OS=Mus musculus GN=Vps37c PE=2 SV=1	1	0	3	0	3	4	38.452	0	11.4	NaN	24470000	AAV9-138 specific	NaN	2224600
	Q8CI61	BAG family molecular chaperone regulator 4	Bag4	>sp|Q8CI61|BAG4_MOUSE BAG family molecular chaperone regulator 4 OS=Mus musculus GN=Bag4 PE=1 SV=2	1	0	4	0	4	9	49.094	0	14.9	NaN	33278000	AAV9-138 specific	NaN	2079900
	E9Q6R4;E9Q4N7;E9Q4N6	Protein Arid1b	Arid1b	>tr|E9Q6R4|E9Q6R4_MOUSE Protein Arid1b OS=Mus musculus GN=Arid1b PE=1 SV=1;>tr|E9Q4N7|E9Q4N7_MOUSE Protein Arid1b OS=Mus musculus GN=Arid1b PE=1 SV=1;>tr|E9Q4N6|E9Q4N6_MOUSE Protein Arid1b OS=Mus musculus GN=Arid1b PE=1 SV=1	3	0	13	0	12	19	237.02	0	9.3	NaN	147250000	AAV9-138 specific	NaN	2073900
	Q9CXY6	Interleukin enhancer-binding factor 2	Ilf2	>sp|Q9CXY6|ILF2_MOUSE Interleukin enhancer-binding factor 2 OS=Mus musculus GN=Ilf2 PE=1 SV=1	1	0	4	0	4	4	43.062	0	9.5	NaN	35878000	AAV9-138 specific	NaN	1888300
	Q8VE92;Q5CZX8;S4R1A6;F6TBN8;J3QPA9	RNA-binding protein 4B	Rbm4b	>sp|Q8VE92|RBM4B_MOUSE RNA-binding protein 4B OS=Mus musculus GN=Rbm4b PE=1 SV=1;>tr|Q5CZX8|Q5CZX8_MOUSE MCG8382, isoform CRA_b OS=Mus musculus GN=Rbm4 PE=2 SV=1;>tr|S4R1A6|S4R1A6_MOUSE RNA-binding protein 4B OS=Mus musculus GN=Rbm4b PE=4 SV=1;>tr|F6TBN8|F	5	0	4	0	2	5	39.991	0	15.1	NaN	35372000	AAV9-138 specific	NaN	1861700
	A0A0G2JFS7;O55203	LIM domain-binding protein 2	Ldb2	>tr|A0A0G2JFS7|A0A0G2JFS7_MOUSE LIM domain-binding protein 2 OS=Mus musculus GN=Ldb2 PE=4 SV=1;>sp|O55203|LDB2_MOUSE LIM domain-binding protein 2 OS=Mus musculus GN=Ldb2 PE=1 SV=2	2	0	3	0	3	3	42.494	0	10	NaN	23546000	AAV9-138 specific	NaN	1681800
	Q8BYK6	YTH domain-containing family protein 3	Ythdf3	>sp|Q8BYK6|YTHD3_MOUSE YTH domain-containing family protein 3 OS=Mus musculus GN=Ythdf3 PE=1 SV=2	1	0	6	0	5	6	63.961	0	15.2	NaN	32723000	AAV9-138 specific	NaN	1636100
	Q8BK72	28S ribosomal protein S27, mitochondrial	Mrps27	>sp|Q8BK72|RT27_MOUSE 28S ribosomal protein S27, mitochondrial OS=Mus musculus GN=Mrps27 PE=2 SV=2	1	0	3	0	3	3	47.778	0	16.9	NaN	34020000	AAV9-138 specific	NaN	1546400
	Q8R326	Paraspeckle component 1	Pspc1	>sp|Q8R326|PSPC1_MOUSE Paraspeckle component 1 OS=Mus musculus GN=Pspc1 PE=1 SV=1	2	0	6	0	6	6	58.758	0	16.8	NaN	30521000	AAV9-138 specific	NaN	1453400
	F6RPX5;Q8K341	Alpha-tubulin N-acetyltransferase 1 (Fragment)	Atat1	>tr|F6RPX5|F6RPX5_MOUSE Alpha-tubulin N-acetyltransferase 1 (Fragment) OS=Mus musculus GN=Atat1 PE=1 SV=1;>sp|Q8K341|ATAT_MOUSE Alpha-tubulin N-acetyltransferase 1 OS=Mus musculus GN=Atat1 PE=1 SV=1	2	0	2	0	2	3	14.024	0	29.7	NaN	13039000	AAV9-138 specific	NaN	1448800
	Q9R226	KH domain-containing, RNA-binding, signal transduction-associated protein 3	Khdrbs3	>sp|Q9R226|KHDR3_MOUSE KH domain-containing, RNA-binding, signal transduction-associated protein 3 OS=Mus musculus GN=Khdrbs3 PE=1 SV=1	1	0	3	0	2	4	38.807	0	13.3	NaN	15559000	AAV9-138 specific	NaN	1414400
	Z4YKB8;Q3TEA8;Z4YKA3;A2AM65	Heterochromatin protein 1-binding protein 3	Hp1bp3	>tr|Z4YKB8|Z4YKB8_MOUSE Heterochromatin protein 1-binding protein 3 OS=Mus musculus GN=Hp1bp3 PE=1 SV=1;>sp|Q3TEA8|HP1B3_MOUSE Heterochromatin protein 1-binding protein 3 OS=Mus musculus GN=Hp1bp3 PE=1 SV=1;>tr|Z4YKA3|Z4YKA3_MOUSE Heterochromatin protein 1	8	0	5	0	5	9	60.85	0	11.2	NaN	34369000	AAV9-138 specific	NaN	1374800
	Q8JZX4;A2AP40	Splicing factor 45	Rbm17	>sp|Q8JZX4|SPF45_MOUSE Splicing factor 45 OS=Mus musculus GN=Rbm17 PE=1 SV=1;>tr|A2AP40|A2AP40_MOUSE Splicing factor 45 (Fragment) OS=Mus musculus GN=Rbm17 PE=1 SV=1	2	0	5	0	5	6	45.303	0	14.6	NaN	32709000	AAV9-138 specific	NaN	1362900
	Q8BFW7	Lipoma-preferred partner homolog	Lpp	>sp|Q8BFW7|LPP_MOUSE Lipoma-preferred partner homolog OS=Mus musculus GN=Lpp PE=1 SV=1	1	0	7	0	7	11	65.89	0	21.2	NaN	33226000	AAV9-138 specific	NaN	1277900
	Q9DBR0	A-kinase anchor protein 8	Akap8	>sp|Q9DBR0|AKAP8_MOUSE A-kinase anchor protein 8 OS=Mus musculus GN=Akap8 PE=1 SV=1	1	0	5	0	5	8	76.293	0	12.1	NaN	32427000	AAV9-138 specific	NaN	1201000
	G5E8I8;Q8CGZ0	Calcium homeostasis endoplasmic reticulum protein	Cherp	>tr|G5E8I8|G5E8I8_MOUSE Calcium homeostasis endoplasmic reticulum protein OS=Mus musculus GN=Cherp PE=1 SV=1;>sp|Q8CGZ0|CHERP_MOUSE Calcium homeostasis endoplasmic reticulum protein OS=Mus musculus GN=Cherp PE=1 SV=1	2	0	3	0	3	5	106.41	0	3.2	NaN	38957000	AAV9-138 specific	NaN	1180500
	Q6NV83;A0A087WRG2	U2 snRNP-associated SURP motif-containing protein	U2surp	>sp|Q6NV83|SR140_MOUSE U2 snRNP-associated SURP motif-containing protein OS=Mus musculus GN=U2surp PE=2 SV=3;>tr|A0A087WRG2|A0A087WRG2_MOUSE U2 snRNP-associated SURP motif-containing protein OS=Mus musculus GN=U2surp PE=1 SV=1	2	0	7	0	7	12	118.26	0	10.2	NaN	45452000	AAV9-138 specific	NaN	1165400
	Q5SUH6;Q5SUH7;Q99KN9	Clathrin interactor 1	Clint1	>tr|Q5SUH6|Q5SUH6_MOUSE Clathrin interactor 1 OS=Mus musculus GN=Clint1 PE=1 SV=1;>tr|Q5SUH7|Q5SUH7_MOUSE Clathrin interactor 1 OS=Mus musculus GN=Clint1 PE=1 SV=1;>sp|Q99KN9|EPN4_MOUSE Clathrin interactor 1 OS=Mus musculus GN=Clint1 PE=1 SV=2	3	0	7	0	7	8	69.758	0	18.1	NaN	24850000	AAV9-138 specific	NaN	1080400
	O88532	Zinc finger RNA-binding protein	Zfr	>sp|O88532|ZFR_MOUSE Zinc finger RNA-binding protein OS=Mus musculus GN=Zfr PE=1 SV=2	4	0	7	0	7	11	116.86	0	10.2	NaN	48478000	AAV9-138 specific	NaN	1053900
	Q91VZ6;D3YVX4	Stromal membrane-associated protein 1	Smap1	>sp|Q91VZ6|SMAP1_MOUSE Stromal membrane-associated protein 1 OS=Mus musculus GN=Smap1 PE=1 SV=1;>tr|D3YVX4|D3YVX4_MOUSE Stromal membrane-associated protein 1 OS=Mus musculus GN=Smap1 PE=1 SV=1	2	0	2	0	2	2	47.66	0	5.9	NaN	8923600	AAV9-138 specific	NaN	991510
	A0A0A6YVP4;Q9CPR5;F8WHN1	39S ribosomal protein L15, mitochondrial	Mrpl15	>tr|A0A0A6YVP4|A0A0A6YVP4_MOUSE 39S ribosomal protein L15, mitochondrial OS=Mus musculus GN=Mrpl15 PE=1 SV=1;>sp|Q9CPR5|RM15_MOUSE 39S ribosomal protein L15, mitochondrial OS=Mus musculus GN=Mrpl15 PE=2 SV=1;>tr|F8WHN1|F8WHN1_MOUSE 39S ribosomal protein L1	3	0	2	0	2	2	19.212	0	17.3	NaN	7782800	AAV9-138 specific	NaN	972860
	P0CG14	Chromosome transmission fidelity protein 8 homolog isoform 2	Chtf8	>sp|P0CG14|CTF8A_MOUSE Chromosome transmission fidelity protein 8 homolog isoform 2 OS=Mus musculus GN=Chtf8 PE=2 SV=1	1	0	4	0	4	6	52.244	0	12.4	NaN	29279000	AAV9-138 specific	NaN	914960
	Q3ULB0;S4R1W5	Protein Rbm6	Rbm6	>tr|Q3ULB0|Q3ULB0_MOUSE Protein Rbm6 OS=Mus musculus GN=Rbm6 PE=1 SV=1;>tr|S4R1W5|S4R1W5_MOUSE Protein Rbm6 OS=Mus musculus GN=Rbm6 PE=1 SV=1	3	0	5	0	5	7	113.67	0	7.7	NaN	44470000	AAV9-138 specific	NaN	823520
	Q6NZM9	Histone deacetylase 4	Hdac4	>sp|Q6NZM9|HDAC4_MOUSE Histone deacetylase 4 OS=Mus musculus GN=Hdac4 PE=1 SV=1	3	0	3	0	3	6	118.56	0	5	NaN	39091000	AAV9-138 specific	NaN	814400
	B1AUB9;B1AUC0;Q02780;F7CDR2	Nuclear factor 1	Nfia	>tr|B1AUB9|B1AUB9_MOUSE Nuclear factor 1 OS=Mus musculus GN=Nfia PE=1 SV=1;>tr|B1AUC0|B1AUC0_MOUSE Nuclear factor 1 OS=Mus musculus GN=Nfia PE=1 SV=1;>sp|Q02780|NFIA_MOUSE Nuclear factor 1 A-type OS=Mus musculus GN=Nfia PE=1 SV=1;>tr|F7CDR2|F7CDR2_MOUSE Nu	6	0	3	0	3	4	53.6	0	8.2	NaN	15529000	AAV9-138 specific	NaN	776450
	Q9Z2N8;D3YVN1;A0A0A6YWG8	Actin-like protein 6A	Actl6a	>sp|Q9Z2N8|ACL6A_MOUSE Actin-like protein 6A OS=Mus musculus GN=Actl6a PE=1 SV=2;>tr|D3YVN1|D3YVN1_MOUSE Actin-like protein 6A (Fragment) OS=Mus musculus GN=Actl6a PE=1 SV=1;>tr|A0A0A6YWG8|A0A0A6YWG8_MOUSE Actin-like protein 6A (Fragment) OS=Mus musculus G	4	0	3	0	3	3	47.447	0	11.4	NaN	14888000	AAV9-138 specific	NaN	744420
	Q8BW86	Rho guanine nucleotide exchange factor 33	Arhgef33	>sp|Q8BW86|ARG33_MOUSE Rho guanine nucleotide exchange factor 33 OS=Mus musculus GN=Arhgef33 PE=2 SV=3	1	1	6	1	6	10	94.757	1.2	12.4	NaN	31997000	AAV9-138 specific	NaN	744110
	B2RRE7	OTU domain-containing protein 4	Otud4	>sp|B2RRE7|OTUD4_MOUSE OTU domain-containing protein 4 OS=Mus musculus GN=Otud4 PE=1 SV=1	2	0	6	0	6	9	123.05	0	7.9	NaN	34808000	AAV9-138 specific	NaN	725160
	E9Q1S3;Q01405	Protein transport protein Sec23A	Sec23a	>tr|E9Q1S3|E9Q1S3_MOUSE Protein transport protein Sec23A OS=Mus musculus GN=Sec23a PE=1 SV=1;>sp|Q01405|SC23A_MOUSE Protein transport protein Sec23A OS=Mus musculus GN=Sec23a PE=1 SV=2	5	0	6	0	4	7	82.955	0	11.8	NaN	26189000	AAV9-138 specific	NaN	707820
	P34152	Focal adhesion kinase 1	Ptk2	>sp|P34152|FAK1_MOUSE Focal adhesion kinase 1 OS=Mus musculus GN=Ptk2 PE=1 SV=3	1	0	6	0	6	6	123.54	0	8	NaN	40868000	AAV9-138 specific	NaN	704630
	D3Z5N6;Q61103;F8WIP7	Zinc finger protein ubi-d4	Dpf2	>tr|D3Z5N6|D3Z5N6_MOUSE Zinc finger protein ubi-d4 OS=Mus musculus GN=Dpf2 PE=1 SV=1;>sp|Q61103|REQU_MOUSE Zinc finger protein ubi-d4 OS=Mus musculus GN=Dpf2 PE=1 SV=1;>tr|F8WIP7|F8WIP7_MOUSE Zinc finger protein ubi-d4 (Fragment) OS=Mus musculus GN=Dpf2 PE	3	0	4	0	4	5	45.854	0	13.3	NaN	15387000	AAV9-138 specific	NaN	699420
	G3X9M0;Q9ER88	28S ribosomal protein S29, mitochondrial	Dap3	>tr|G3X9M0|G3X9M0_MOUSE 28S ribosomal protein S29, mitochondrial OS=Mus musculus GN=Dap3 PE=1 SV=1;>sp|Q9ER88|RT29_MOUSE 28S ribosomal protein S29, mitochondrial OS=Mus musculus GN=Dap3 PE=2 SV=1	6	0	3	0	3	3	45.287	0	11.4	NaN	15916000	AAV9-138 specific	NaN	691990
	P46061	Ran GTPase-activating protein 1	Rangap1	>sp|P46061|RAGP1_MOUSE Ran GTPase-activating protein 1 OS=Mus musculus GN=Rangap1 PE=1 SV=2	1	0	3	0	3	3	63.53	0	6.3	NaN	18612000	AAV9-138 specific	NaN	664710
	A2AWN8;P59326	YTH domain family 1, isoform CRA_a	Ythdf1	>tr|A2AWN8|A2AWN8_MOUSE YTH domain family 1, isoform CRA_a OS=Mus musculus GN=Ythdf1 PE=1 SV=1;>sp|P59326|YTHD1_MOUSE YTH domain-containing family protein 1 OS=Mus musculus GN=Ythdf1 PE=2 SV=1	2	0	4	0	2	3	63.899	0	13.7	NaN	12876000	AAV9-138 specific	NaN	643780
	D3Z1C5;P70662	LIM domain-binding protein 1	Ldb1	>tr|D3Z1C5|D3Z1C5_MOUSE LIM domain-binding protein 1 OS=Mus musculus GN=Ldb1 PE=1 SV=1;>sp|P70662|LDB1_MOUSE LIM domain-binding protein 1 OS=Mus musculus GN=Ldb1 PE=1 SV=2	2	0	2	0	2	3	42.583	0	7.5	NaN	9370600	AAV9-138 specific	NaN	624710
	B7ZC94;B1ATC3;Q3UHC0	Trinucleotide repeat-containing gene 6C protein (Fragment)	Tnrc6c	>tr|B7ZC94|B7ZC94_MOUSE Trinucleotide repeat-containing gene 6C protein (Fragment) OS=Mus musculus GN=Tnrc6c PE=1 SV=1;>tr|B1ATC3|B1ATC3_MOUSE Trinucleotide repeat-containing gene 6C protein OS=Mus musculus GN=Tnrc6c PE=1 SV=1;>sp|Q3UHC0|TNR6C_MOUSE Trinuc	3	0	4	0	4	5	180.23	0	3.9	NaN	44823000	AAV9-138 specific	NaN	622540
	Q8CE90	Dual specificity mitogen-activated protein kinase kinase 7	Map2k7	>sp|Q8CE90|MP2K7_MOUSE Dual specificity mitogen-activated protein kinase kinase 7 OS=Mus musculus GN=Map2k7 PE=1 SV=1	1	0	2	0	2	1	59.312	0	2.8	NaN	13356000	AAV9-138 specific	NaN	580720
	Q6P6I6	DNA-directed RNA polymerase II subunit GRINL1A	Polr2m	>sp|Q6P6I6|GRL1A_MOUSE DNA-directed RNA polymerase II subunit GRINL1A OS=Mus musculus GN=Polr2m PE=2 SV=2	1	0	2	0	2	2	41.236	0	17.2	NaN	10950000	AAV9-138 specific	NaN	576300
	A8Y5K6;Q9EST3;Q5NBZ4	Eukaryotic translation initiation factor 4E transporter	Eif4enif1	>tr|A8Y5K6|A8Y5K6_MOUSE Eukaryotic translation initiation factor 4E transporter OS=Mus musculus GN=Eif4enif1 PE=1 SV=2;>sp|Q9EST3|4ET_MOUSE Eukaryotic translation initiation factor 4E transporter OS=Mus musculus GN=Eif4enif1 PE=1 SV=2;>tr|Q5NBZ4|Q5NBZ4_MOU	3	0	2	0	2	2	87.881	0	3.7	NaN	18282000	AAV9-138 specific	NaN	553990
	E9QKG6;A0A0G2JDZ9;Q99NH0;E9Q804	Ankyrin repeat domain-containing protein 17	Ankrd17	>tr|E9QKG6|E9QKG6_MOUSE Ankyrin repeat domain-containing protein 17 OS=Mus musculus GN=Ankrd17 PE=1 SV=1;>tr|A0A0G2JDZ9|A0A0G2JDZ9_MOUSE Ankyrin repeat domain-containing protein 17 OS=Mus musculus GN=Ankrd17 PE=4 SV=1;>sp|Q99NH0|ANR17_MOUSE Ankyrin repeat	4	0	6	0	3	8	246.62	0	4	NaN	45756000	AAV9-138 specific	NaN	544710
	Q3TGS9;V9GWV1;V9GXM1;Q9EPJ9	ADP-ribosylation factor GTPase-activating protein 1	Arfgap1	>tr|Q3TGS9|Q3TGS9_MOUSE ADP-ribosylation factor GTPase-activating protein 1 OS=Mus musculus GN=Arfgap1 PE=1 SV=1;>tr|V9GWV1|V9GWV1_MOUSE ADP-ribosylation factor GTPase-activating protein 1 OS=Mus musculus GN=Arfgap1 PE=1 SV=1;>tr|V9GXM1|V9GXM1_MOUSE ADP-ri	4	0	3	0	3	2	43.183	0	7.1	NaN	9135400	AAV9-138 specific	NaN	507520
	A0A0G2JG10;Q497W9;O35286	Pre-mRNA-splicing factor ATP-dependent RNA helicase DHX15	Dhx15	>tr|A0A0G2JG10|A0A0G2JG10_MOUSE Pre-mRNA-splicing factor ATP-dependent RNA helicase DHX15 OS=Mus musculus GN=Dhx15 PE=4 SV=1;>tr|Q497W9|Q497W9_MOUSE DEAH (Asp-Glu-Ala-His) box polypeptide 15 OS=Mus musculus GN=Dhx15 PE=2 SV=1;>sp|O35286|DHX15_MOUSE Pre-mRN	4	0	5	0	5	7	68.578	0	8.7	NaN	14175000	AAV9-138 specific	NaN	506250
	D3Z2W0;E9QM75;Q9WUU8	TNFAIP3-interacting protein 1	Tnip1	>tr|D3Z2W0|D3Z2W0_MOUSE TNFAIP3-interacting protein 1 OS=Mus musculus GN=Tnip1 PE=1 SV=1;>tr|E9QM75|E9QM75_MOUSE TNFAIP3-interacting protein 1 OS=Mus musculus GN=Tnip1 PE=1 SV=1;>sp|Q9WUU8|TNIP1_MOUSE TNFAIP3-interacting protein 1 OS=Mus musculus GN=Tnip1	3	0	3	0	3	4	72.938	0	4.2	NaN	14548000	AAV9-138 specific	NaN	501650
	A0A0A6YW28;P35123;A0A0A6YWM7;A0A0A6YVY7	Ubiquitin carboxyl-terminal hydrolase	Usp4	>tr|A0A0A6YW28|A0A0A6YW28_MOUSE Ubiquitin carboxyl-terminal hydrolase OS=Mus musculus GN=Usp4 PE=1 SV=1;>sp|P35123|UBP4_MOUSE Ubiquitin carboxyl-terminal hydrolase 4 OS=Mus musculus GN=Usp4 PE=1 SV=3;>tr|A0A0A6YWM7|A0A0A6YWM7_MOUSE Ubiquitin carboxyl-termi	5	0	4	0	3	5	103.72	0	4.9	NaN	21929000	AAV9-138 specific	NaN	476710
	Q8VHQ3;A2AC90	Protein phosphatase 1 regulatory inhibitor subunit 16B	Ppp1r16b	>sp|Q8VHQ3|PP16B_MOUSE Protein phosphatase 1 regulatory inhibitor subunit 16B OS=Mus musculus GN=Ppp1r16b PE=2 SV=1;>tr|A2AC90|A2AC90_MOUSE Protein phosphatase 1 regulatory inhibitor subunit 16B (Fragment) OS=Mus musculus GN=Ppp1r16b PE=1 SV=1	2	0	3	0	3	4	63.57	0	8.8	NaN	11426000	AAV9-138 specific	NaN	476070
	E9Q066;G3X9Q6;Q8BWW4	La-related protein 4	Larp4	>tr|E9Q066|E9Q066_MOUSE La-related protein 4 OS=Mus musculus GN=Larp4 PE=1 SV=1;>tr|G3X9Q6|G3X9Q6_MOUSE La-related protein 4 OS=Mus musculus GN=Larp4 PE=1 SV=1;>sp|Q8BWW4|LARP4_MOUSE La-related protein 4 OS=Mus musculus GN=Larp4 PE=2 SV=2	3	0	2	0	2	3	79.601	0	4.5	NaN	12372000	AAV9-138 specific	NaN	475860
	P24547	Inosine-5-monophosphate dehydrogenase 2	Impdh2	>sp|P24547|IMDH2_MOUSE Inosine-5-monophosphate dehydrogenase 2 OS=Mus musculus GN=Impdh2 PE=1 SV=2	3	0	3	0	3	4	55.814	0	8.6	NaN	10466000	AAV9-138 specific	NaN	475730
	E9QAQ7;A2BH40	AT-rich interactive domain-containing protein 1A	Arid1a	>tr|E9QAQ7|E9QAQ7_MOUSE AT-rich interactive domain-containing protein 1A OS=Mus musculus GN=Arid1a PE=1 SV=1;>sp|A2BH40|ARI1A_MOUSE AT-rich interactive domain-containing protein 1A OS=Mus musculus GN=Arid1a PE=1 SV=1	2	0	8	0	7	9	242.67	0	6.8	NaN	38800000	AAV9-138 specific	NaN	473170
	S4R2B0;B2RY56	RNA-binding protein 25 (Fragment)	Rbm25	>tr|S4R2B0|S4R2B0_MOUSE RNA-binding protein 25 (Fragment) OS=Mus musculus GN=Rbm25 PE=1 SV=1;>sp|B2RY56|RBM25_MOUSE RNA-binding protein 25 OS=Mus musculus GN=Rbm25 PE=1 SV=2	3	0	3	0	3	3	71.006	0	7.5	NaN	10195000	AAV9-138 specific	NaN	463430
	H7BX90;H7BX09;D3YWY4;D3Z6T4;D3YZL8;Q6GQT7;Q925T6	Glutamate receptor-interacting protein 1	Grip1	>tr|H7BX90|H7BX90_MOUSE Glutamate receptor-interacting protein 1 OS=Mus musculus GN=Grip1 PE=1 SV=1;>tr|H7BX09|H7BX09_MOUSE Glutamate receptor-interacting protein 1 OS=Mus musculus GN=Grip1 PE=1 SV=1;>tr|D3YWY4|D3YWY4_MOUSE Glutamate receptor-interacting p	10	0	3	0	3	4	114.26	0	3.3	NaN	23955000	AAV9-138 specific	NaN	460660
	Q6P1E1	Zinc finger MIZ domain-containing protein 1	Zmiz1	>sp|Q6P1E1|ZMIZ1_MOUSE Zinc finger MIZ domain-containing protein 1 OS=Mus musculus GN=Zmiz1 PE=2 SV=1	2	0	3	0	3	3	115.85	0	3	NaN	14189000	AAV9-138 specific	NaN	457700
	Q91YV0;E9Q8G4;Q60722	Tcf4 protein	Tcf4	>tr|Q91YV0|Q91YV0_MOUSE Tcf4 protein OS=Mus musculus GN=Tcf4 PE=1 SV=1;>tr|E9Q8G4|E9Q8G4_MOUSE Transcription factor 4 OS=Mus musculus GN=Tcf4 PE=1 SV=1;>sp|Q60722|ITF2_MOUSE Transcription factor 4 OS=Mus musculus GN=Tcf4 PE=1 SV=1	10	0	4	0	4	4	54.104	0	17.4	NaN	7517800	AAV9-138 specific	NaN	442220
	E9Q7C1;G3X8S4;Q924H2	Mediator of RNA polymerase II transcription subunit 15	Med15	>tr|E9Q7C1|E9Q7C1_MOUSE Mediator of RNA polymerase II transcription subunit 15 OS=Mus musculus GN=Med15 PE=1 SV=1;>tr|G3X8S4|G3X8S4_MOUSE Mediator of RNA polymerase II transcription subunit 15 OS=Mus musculus GN=Med15 PE=1 SV=1;>sp|Q924H2|MED15_MOUSE Media	3	0	2	0	2	2	82.595	0	2.7	NaN	7909500	AAV9-138 specific	NaN	439420
	Q05A36	RNA-binding E3 ubiquitin-protein ligase MEX3C	Mex3c	>sp|Q05A36|MEX3C_MOUSE RNA-binding E3 ubiquitin-protein ligase MEX3C OS=Mus musculus GN=Mex3c PE=2 SV=2	1	0	2	0	2	2	68.573	0	5.4	NaN	7438000	AAV9-138 specific	NaN	437530
	Q571K4	TGF-beta-activated kinase 1 and MAP3K7-binding protein 3	Tab3	>sp|Q571K4|TAB3_MOUSE TGF-beta-activated kinase 1 and MAP3K7-binding protein 3 OS=Mus musculus GN=Tab3 PE=1 SV=2	1	0	3	0	3	4	79.029	0	7.7	NaN	13519000	AAV9-138 specific	NaN	436110
	Q8CJG1;H3BL59;H3BJ70	Protein argonaute-1	Ago1	>sp|Q8CJG1|AGO1_MOUSE Protein argonaute-1 OS=Mus musculus GN=Ago1 PE=1 SV=2;>tr|H3BL59|H3BL59_MOUSE Protein argonaute-1 (Fragment) OS=Mus musculus GN=Ago1 PE=1 SV=1;>tr|H3BJ70|H3BJ70_MOUSE Protein argonaute-1 (Fragment) OS=Mus musculus GN=Ago1 PE=1 SV=1	3	0	2	0	2	2	97.213	0	3	NaN	20324000	AAV9-138 specific	NaN	432430
	Q8BGD9	Eukaryotic translation initiation factor 4B	Eif4b	>sp|Q8BGD9|IF4B_MOUSE Eukaryotic translation initiation factor 4B OS=Mus musculus GN=Eif4b PE=1 SV=1	1	0	2	0	2	2	68.839	0	4.7	NaN	11189000	AAV9-138 specific	NaN	430340
	Q6RI63	Constitutive coactivator of peroxisome proliferator-activated receptor gamma	Fam120b	>sp|Q6RI63|F120B_MOUSE Constitutive coactivator of peroxisome proliferator-activated receptor gamma OS=Mus musculus GN=Fam120b PE=1 SV=1	1	0	2	0	2	2	89.312	0	2.7	NaN	15326000	AAV9-138 specific	NaN	425730
	E9Q5Q0;Q3TGG2;Q7TQH0	Ataxin-2-like protein (Fragment)	Atxn2l	>tr|E9Q5Q0|E9Q5Q0_MOUSE Ataxin-2-like protein (Fragment) OS=Mus musculus GN=Atxn2l PE=1 SV=2;>tr|Q3TGG2|Q3TGG2_MOUSE Ataxin-2-like protein OS=Mus musculus GN=Atxn2l PE=1 SV=1;>sp|Q7TQH0|ATX2L_MOUSE Ataxin-2-like protein OS=Mus musculus GN=Atxn2l PE=1 SV=1	3	0	2	0	2	3	92.071	0	3	NaN	13887000	AAV9-138 specific	NaN	420830
	Q8BTV2	Cleavage and polyadenylation specificity factor subunit 7	Cpsf7	>sp|Q8BTV2|CPSF7_MOUSE Cleavage and polyadenylation specificity factor subunit 7 OS=Mus musculus GN=Cpsf7 PE=1 SV=2	1	0	2	0	2	2	52.01	0	6.6	NaN	7262400	AAV9-138 specific	NaN	382230
	Q03717	Potassium voltage-gated channel subfamily B member 1	Kcnb1	>sp|Q03717|KCNB1_MOUSE Potassium voltage-gated channel subfamily B member 1 OS=Mus musculus GN=Kcnb1 PE=1 SV=2	1	0	4	0	4	7	95.59	0	5.3	NaN	14813000	AAV9-138 specific	NaN	379830
	Q5SUE8	Ankyrin repeat domain-containing protein 40	Ankrd40	>sp|Q5SUE8|ANR40_MOUSE Ankyrin repeat domain-containing protein 40 OS=Mus musculus GN=Ankrd40 PE=1 SV=1	1	0	2	0	2	3	40.56	0	9.1	NaN	5428500	AAV9-138 specific	NaN	339280
	Q69Z99	Zinc finger protein 512	Znf512	>sp|Q69Z99|ZN512_MOUSE Zinc finger protein 512 OS=Mus musculus GN=Znf512 PE=2 SV=2	1	0	4	0	4	4	63.908	0	10.1	NaN	7830800	AAV9-138 specific	NaN	326280
	D3Z7U0;P97384	Annexin	Anxa11	>tr|D3Z7U0|D3Z7U0_MOUSE Annexin OS=Mus musculus GN=Anxa11 PE=1 SV=1;>sp|P97384|ANX11_MOUSE Annexin A11 OS=Mus musculus GN=Anxa11 PE=2 SV=2	2	0	2	0	2	3	47.605	0	4.5	NaN	5862100	AAV9-138 specific	NaN	325670
	E9PUL5	Proline-rich transmembrane protein 2	Prrt2	>sp|E9PUL5|PRRT2_MOUSE Proline-rich transmembrane protein 2 OS=Mus musculus GN=Prrt2 PE=1 SV=1	1	0	2	0	2	3	35.923	0	16.5	NaN	3891400	AAV9-138 specific	NaN	324280
	Q8CHW4	Translation initiation factor eIF-2B subunit epsilon	Eif2b5	>sp|Q8CHW4|EI2BE_MOUSE Translation initiation factor eIF-2B subunit epsilon OS=Mus musculus GN=Eif2b5 PE=1 SV=1	1	0	2	0	2	2	80.085	0	2.9	NaN	9212300	AAV9-138 specific	NaN	317660
	Q8BJS4	SUN domain-containing protein 2	Sun2	>sp|Q8BJS4|SUN2_MOUSE SUN domain-containing protein 2 OS=Mus musculus GN=Sun2 PE=1 SV=3	1	0	3	0	3	5	81.604	0	5.1	NaN	11242000	AAV9-138 specific	NaN	312270
	P27659;A0A087WNS0;A0A087WQK0	60S ribosomal protein L3	Rpl3	>sp|P27659|RL3_MOUSE 60S ribosomal protein L3 OS=Mus musculus GN=Rpl3 PE=1 SV=3;>tr|A0A087WNS0|A0A087WNS0_MOUSE 60S ribosomal protein L3 OS=Mus musculus GN=Rpl3 PE=1 SV=1;>tr|A0A087WQK0|A0A087WQK0_MOUSE 60S ribosomal protein L3 (Fragment) OS=Mus musculus G	3	0	2	0	2	2	46.109	0	8.7	NaN	5918000	AAV9-138 specific	NaN	311470
	Q3U5C7	Prickle-like protein 1	Prickle1	>sp|Q3U5C7|PRIC1_MOUSE Prickle-like protein 1 OS=Mus musculus GN=Prickle1 PE=2 SV=1	1	0	4	0	4	4	94.13	0	6.1	NaN	10771000	AAV9-138 specific	NaN	307760
	E9QK04;P97798	Neogenin	Neo1	>tr|E9QK04|E9QK04_MOUSE Neogenin OS=Mus musculus GN=Neo1 PE=1 SV=1;>sp|P97798|NEO1_MOUSE Neogenin OS=Mus musculus GN=Neo1 PE=1 SV=1	2	0	4	0	4	4	162.92	0	4.8	NaN	19671000	AAV9-138 specific	NaN	307360
	Q7TSQ8;D6RD07	Pyruvate dehydrogenase phosphatase regulatory subunit, mitochondrial	Pdpr	>sp|Q7TSQ8|PDPR_MOUSE Pyruvate dehydrogenase phosphatase regulatory subunit, mitochondrial OS=Mus musculus GN=Pdpr PE=2 SV=1;>tr|D6RD07|D6RD07_MOUSE Pyruvate dehydrogenase phosphatase regulatory subunit, mitochondrial OS=Mus musculus GN=Pdpr PE=1 SV=1	2	0	3	0	3	3	99.229	0	4	NaN	13268000	AAV9-138 specific	NaN	301550
	P16054	Protein kinase C epsilon type	Prkce	>sp|P16054|KPCE_MOUSE Protein kinase C epsilon type OS=Mus musculus GN=Prkce PE=1 SV=1	1	0	2	0	2	4	83.56	0	5.6	NaN	12284000	AAV9-138 specific	NaN	292480
	Q9D8S5;O35326	MCG7614, isoform CRA_c	Srsf5	>tr|Q9D8S5|Q9D8S5_MOUSE MCG7614, isoform CRA_c OS=Mus musculus GN=Srsf5 PE=1 SV=1;>sp|O35326|SRSF5_MOUSE Serine/arginine-rich splicing factor 5 OS=Mus musculus GN=Srsf5 PE=1 SV=2	2	0	2	0	2	2	30.978	0	8.9	NaN	2303900	AAV9-138 specific	NaN	287990
	P97855	Ras GTPase-activating protein-binding protein 1	G3bp1	>sp|P97855|G3BP1_MOUSE Ras GTPase-activating protein-binding protein 1 OS=Mus musculus GN=G3bp1 PE=1 SV=1	1	1	5	0	4	4	51.828	2.6	20.4	NaN	6331300	AAV9-138 specific	NaN	287790
	Q9EPQ8	Transcription factor 20	Tcf20	>sp|Q9EPQ8|TCF20_MOUSE Transcription factor 20 OS=Mus musculus GN=Tcf20 PE=1 SV=3	1	0	2	0	2	3	215.68	0	2.1	NaN	26515000	AAV9-138 specific	NaN	279110
	Q8CF89	TGF-beta-activated kinase 1 and MAP3K7-binding protein 1	Tab1	>sp|Q8CF89|TAB1_MOUSE TGF-beta-activated kinase 1 and MAP3K7-binding protein 1 OS=Mus musculus GN=Tab1 PE=1 SV=2	1	0	3	0	3	3	54.616	0	7.6	NaN	6868100	AAV9-138 specific	NaN	274720
	Q8C6B2;D3Z7S7	Rhotekin	Rtkn	>sp|Q8C6B2|RTKN_MOUSE Rhotekin OS=Mus musculus GN=Rtkn PE=1 SV=3;>tr|D3Z7S7|D3Z7S7_MOUSE Rhotekin (Fragment) OS=Mus musculus GN=Rtkn PE=1 SV=1	2	0	2	0	2	2	63.012	0	7.4	NaN	7706600	AAV9-138 specific	NaN	256890
	Q5SFM8	RNA-binding protein 27	Rbm27	>sp|Q5SFM8|RBM27_MOUSE RNA-binding protein 27 OS=Mus musculus GN=Rbm27 PE=2 SV=3	1	0	2	0	2	3	118.55	0	2.3	NaN	9899700	AAV9-138 specific	NaN	253840
	F7D5G9;A2AN61;Q8VEH2;F6S5B6;F6XWQ4;Q3UUV0	Protein Ciz1 (Fragment)	Ciz1	>tr|F7D5G9|F7D5G9_MOUSE Protein Ciz1 (Fragment) OS=Mus musculus GN=Ciz1 PE=1 SV=1;>tr|A2AN61|A2AN61_MOUSE CDKN1A interacting zinc finger protein 1, isoform CRA_d OS=Mus musculus GN=Ciz1 PE=1 SV=1;>tr|Q8VEH2|Q8VEH2_MOUSE CDKN1A interacting zinc finger prote	6	0	2	0	2	2	27.091	0	14.7	NaN	2755300	AAV9-138 specific	NaN	250480
	H7BX02;Q4VGL6	Roquin-1	Rc3h1	>tr|H7BX02|H7BX02_MOUSE Roquin-1 OS=Mus musculus GN=Rc3h1 PE=1 SV=1;>sp|Q4VGL6|RC3H1_MOUSE Roquin-1 OS=Mus musculus GN=Rc3h1 PE=1 SV=1	2	0	2	0	2	3	124.4	0	3.4	NaN	12025000	AAV9-138 specific	NaN	245400
	Q7TSC1;G3UX48	Protein PRRC2A	Prrc2a	>sp|Q7TSC1|PRC2A_MOUSE Protein PRRC2A OS=Mus musculus GN=Prrc2a PE=1 SV=1;>tr|G3UX48|G3UX48_MOUSE Protein PRRC2A OS=Mus musculus GN=Prrc2a PE=1 SV=1	2	0	5	0	5	6	229.2	0	4.7	NaN	25128000	AAV9-138 specific	NaN	239320
	A2BG76;I7HIP8;A2BG75;A2BG77;P97863	Nuclear factor 1	Nfib	>tr|A2BG76|A2BG76_MOUSE Nuclear factor 1 OS=Mus musculus GN=Nfib PE=1 SV=1;>tr|I7HIP8|I7HIP8_MOUSE Nuclear factor 1 OS=Mus musculus GN=Nfib PE=1 SV=1;>tr|A2BG75|A2BG75_MOUSE Nuclear factor 1 OS=Mus musculus GN=Nfib PE=1 SV=1;>tr|A2BG77|A2BG77_MOUSE Nuclear	5	0	3	0	3	4	54.776	0	13.8	NaN	4958500	AAV9-138 specific	NaN	236120
	O55176	E3 ubiquitin-protein ligase Praja-1	Pja1	>sp|O55176|PJA1_MOUSE E3 ubiquitin-protein ligase Praja-1 OS=Mus musculus GN=Pja1 PE=1 SV=3	1	0	2	0	2	2	63.905	0	5.7	NaN	6029200	AAV9-138 specific	NaN	231890
	Q9D662;A2ANA0	Protein transport protein Sec23B	Sec23b	>sp|Q9D662|SC23B_MOUSE Protein transport protein Sec23B OS=Mus musculus GN=Sec23b PE=1 SV=1;>tr|A2ANA0|A2ANA0_MOUSE Protein transport protein Sec23B (Fragment) OS=Mus musculus GN=Sec23b PE=1 SV=1	2	0	4	0	2	3	86.436	0	8.6	NaN	8539900	AAV9-138 specific	NaN	224730
	Q99MR6;A0A0G2JDF1;A0A0G2JG65;A0A0G2JDN3;A0A0G2JDF8	Serrate RNA effector molecule homolog	Srrt	>sp|Q99MR6|SRRT_MOUSE Serrate RNA effector molecule homolog OS=Mus musculus GN=Srrt PE=1 SV=1;>tr|A0A0G2JDF1|A0A0G2JDF1_MOUSE Serrate RNA effector molecule homolog (Fragment) OS=Mus musculus GN=Srrt PE=4 SV=1;>tr|A0A0G2JG65|A0A0G2JG65_MOUSE Serrate RNA eff	5	0	4	0	4	5	100.45	0	4.9	NaN	9690900	AAV9-138 specific	NaN	220250
	Q8CJF9	Protein argonaute-3	Ago3	>sp|Q8CJF9|AGO3_MOUSE Protein argonaute-3 OS=Mus musculus GN=Ago3 PE=2 SV=2	2	0	3	0	3	3	97.276	0	5.6	NaN	10065000	AAV9-138 specific	NaN	218790
	B2RQG2	PHD finger protein 3	Phf3	>tr|B2RQG2|B2RQG2_MOUSE PHD finger protein 3 OS=Mus musculus GN=Phf3 PE=1 SV=1	1	0	4	0	4	6	225.54	0	4.2	NaN	19798000	AAV9-138 specific	NaN	204110
	A0A0A0MQC2;B1AS67;Q66T02	Pleckstrin homology domain-containing family G member 5	Plekhg5	>tr|A0A0A0MQC2|A0A0A0MQC2_MOUSE Pleckstrin homology domain-containing family G member 5 OS=Mus musculus GN=Plekhg5 PE=1 SV=1;>tr|B1AS67|B1AS67_MOUSE Pleckstrin homology domain-containing family G member 5 OS=Mus musculus GN=Plekhg5 PE=1 SV=1;>sp|Q66T02|PKH	3	0	3	0	3	3	115.75	0	3.7	NaN	9309600	AAV9-138 specific	NaN	202380
	A2AVP4;P0C090	Roquin-2	Rc3h2	>tr|A2AVP4|A2AVP4_MOUSE Roquin-2 OS=Mus musculus GN=Rc3h2 PE=1 SV=1;>sp|P0C090|RC3H2_MOUSE Roquin-2 OS=Mus musculus GN=Rc3h2 PE=1 SV=1	2	0	3	0	3	4	124.71	0	4.7	NaN	10412000	AAV9-138 specific	NaN	196450
	E9Q1M6;E9PUR0	Protein Ankhd1	Ankhd1	>tr|E9Q1M6|E9Q1M6_MOUSE Protein Ankhd1 OS=Mus musculus GN=Ankhd1 PE=1 SV=1;>tr|E9PUR0|E9PUR0_MOUSE Protein Ankhd1 OS=Mus musculus GN=Ankhd1 PE=1 SV=1	4	0	5	0	2	4	263.4	0	3.1	NaN	16268000	AAV9-138 specific	NaN	193660
	Q9D554	Splicing factor 3A subunit 3	Sf3a3	>sp|Q9D554|SF3A3_MOUSE Splicing factor 3A subunit 3 OS=Mus musculus GN=Sf3a3 PE=2 SV=2	1	0	2	0	2	2	58.841	0	4.2	NaN	4608800	AAV9-138 specific	NaN	192030
	C7IVS7;Q8CC27;A0A0A6YWX5	Calcium channel voltage-dependent beta 2 subunit	Cacnb2	>tr|C7IVS7|C7IVS7_MOUSE Calcium channel voltage-dependent beta 2 subunit OS=Mus musculus GN=Cacnb2 PE=1 SV=1;>sp|Q8CC27|CACB2_MOUSE Voltage-dependent L-type calcium channel subunit beta-2 OS=Mus musculus GN=Cacnb2 PE=2 SV=1;>tr|A0A0A6YWX5|A0A0A6YWX5_MOUSE	3	1	4	0	2	2	68.06	2	10.9	NaN	5893400	AAV9-138 specific	NaN	190110
	V9GXK6;Q3U182	CREB-regulated transcription coactivator 2 (Fragment)	Crtc2	>tr|V9GXK6|V9GXK6_MOUSE CREB-regulated transcription coactivator 2 (Fragment) OS=Mus musculus GN=Crtc2 PE=1 SV=1;>sp|Q3U182|CRTC2_MOUSE CREB-regulated transcription coactivator 2 OS=Mus musculus GN=Crtc2 PE=1 SV=2	2	0	2	0	2	2	50.386	0	3.6	NaN	2665300	AAV9-138 specific	NaN	177690
	Q8BMS1	Trifunctional enzyme subunit alpha, mitochondrial	Hadha	>sp|Q8BMS1|ECHA_MOUSE Trifunctional enzyme subunit alpha, mitochondrial OS=Mus musculus GN=Hadha PE=1 SV=1	1	0	3	0	3	3	82.669	0	5	NaN	6390200	AAV9-138 specific	NaN	168160
	B2RQ57;F8VQH0;Q4JIM5	Non-specific protein-tyrosine kinase	Abl2	>tr|B2RQ57|B2RQ57_MOUSE Non-specific protein-tyrosine kinase OS=Mus musculus GN=Abl2 PE=1 SV=1;>tr|F8VQH0|F8VQH0_MOUSE Non-specific protein-tyrosine kinase OS=Mus musculus GN=Abl2 PE=1 SV=1;>sp|Q4JIM5|ABL2_MOUSE Abelson tyrosine-protein kinase 2 OS=Mus mus	4	0	3	0	3	5	117.76	0	6	NaN	8038100	AAV9-138 specific	NaN	167460
	G3UWG2;Q60610	T-cell lymphoma invasion and metastasis 1	Tiam1	>tr|G3UWG2|G3UWG2_MOUSE T-cell lymphoma invasion and metastasis 1 OS=Mus musculus GN=Tiam1 PE=1 SV=1;>sp|Q60610|TIAM1_MOUSE T-lymphoma invasion and metastasis-inducing protein 1 OS=Mus musculus GN=Tiam1 PE=1 SV=1	2	0	3	0	3	3	177.45	0	4	NaN	12377000	AAV9-138 specific	NaN	167250
	Q3TQ29;Q3UR91;Q80U58	Pumilio homolog 2	Pum2	>tr|Q3TQ29|Q3TQ29_MOUSE Pumilio homolog 2 OS=Mus musculus GN=Pum2 PE=1 SV=1;>tr|Q3UR91|Q3UR91_MOUSE Pumilio homolog 2 OS=Mus musculus GN=Pum2 PE=1 SV=1;>sp|Q80U58|PUM2_MOUSE Pumilio homolog 2 OS=Mus musculus GN=Pum2 PE=1 SV=2	8	0	4	0	3	5	105.64	0	6	NaN	5841700	AAV9-138 specific	NaN	166910
	Q80XC3	USP6 N-terminal-like protein	Usp6nl	>sp|Q80XC3|US6NL_MOUSE USP6 N-terminal-like protein OS=Mus musculus GN=Usp6nl PE=1 SV=2	1	0	2	0	2	2	93.572	0	4.6	NaN	6995800	AAV9-138 specific	NaN	166570
	A1L3S7;Q8VHR5	Gatad2b protein	Gatad2b	>tr|A1L3S7|A1L3S7_MOUSE Gatad2b protein OS=Mus musculus GN=Gatad2b PE=2 SV=1;>sp|Q8VHR5|P66B_MOUSE Transcriptional repressor p66-beta OS=Mus musculus GN=Gatad2b PE=1 SV=1	2	0	2	0	2	2	63.638	0	7.3	NaN	4794200	AAV9-138 specific	NaN	165320
	P81122	Insulin receptor substrate 2	Irs2	>sp|P81122|IRS2_MOUSE Insulin receptor substrate 2 OS=Mus musculus GN=Irs2 PE=1 SV=2	1	0	2	0	2	2	136.76	0	2.5	NaN	8533100	AAV9-138 specific	NaN	164100
	O89084	cAMP-specific 3,5-cyclic phosphodiesterase 4A	Pde4a	>sp|O89084|PDE4A_MOUSE cAMP-specific 3,5-cyclic phosphodiesterase 4A OS=Mus musculus GN=Pde4a PE=2 SV=2	1	0	2	0	2	2	93.557	0	2.7	NaN	6534700	AAV9-138 specific	NaN	163370
	E9PYD3;E9PXG9;Q8CCB4;E9PWD1	Vacuolar protein sorting-associated protein 53 homolog	Vps53	>tr|E9PYD3|E9PYD3_MOUSE Vacuolar protein sorting-associated protein 53 homolog OS=Mus musculus GN=Vps53 PE=1 SV=1;>tr|E9PXG9|E9PXG9_MOUSE Vacuolar protein sorting-associated protein 53 homolog OS=Mus musculus GN=Vps53 PE=1 SV=1;>sp|Q8CCB4|VPS53_MOUSE Vacuo	4	1	2	1	2	3	62.232	1.5	4.2	NaN	4052800	AAV9-138 specific	NaN	162110
	D3YYT1;Q922P9	Putative oxidoreductase GLYR1	Glyr1	>tr|D3YYT1|D3YYT1_MOUSE Putative oxidoreductase GLYR1 OS=Mus musculus GN=Glyr1 PE=1 SV=1;>sp|Q922P9|GLYR1_MOUSE Putative oxidoreductase GLYR1 OS=Mus musculus GN=Glyr1 PE=1 SV=1	2	0	3	0	3	4	60.435	0	5.3	NaN	4425300	AAV9-138 specific	NaN	158050
	Q5NCM6;Q5NCM5;J3QNT7;Q8CHU3	Epsin-2	Epn2	>tr|Q5NCM6|Q5NCM6_MOUSE Epsin-2 OS=Mus musculus GN=Epn2 PE=1 SV=1;>tr|Q5NCM5|Q5NCM5_MOUSE Epsin-2 OS=Mus musculus GN=Epn2 PE=1 SV=1;>tr|J3QNT7|J3QNT7_MOUSE Epsin-2 OS=Mus musculus GN=Epn2 PE=1 SV=1;>sp|Q8CHU3|EPN2_MOUSE Epsin-2 OS=Mus musculus GN=Epn2 PE=1	4	0	2	0	2	2	61.648	0	6.9	NaN	3568700	AAV9-138 specific	NaN	155160
	F7C134;E9Q9Y2;Q8CHB6;E9Q2B2;Q5RIM6;Q60974	Nuclear receptor corepressor 1 (Fragment)	Ncor1	>tr|F7C134|F7C134_MOUSE Nuclear receptor corepressor 1 (Fragment) OS=Mus musculus GN=Ncor1 PE=1 SV=1;>tr|E9Q9Y2|E9Q9Y2_MOUSE Nuclear receptor corepressor 1 OS=Mus musculus GN=Ncor1 PE=1 SV=1;>tr|Q8CHB6|Q8CHB6_MOUSE MKIAA1047 protein (Fragment) OS=Mus muscu	6	0	2	0	2	1	150.33	0	2.3	NaN	12159000	AAV9-138 specific	NaN	151980
	A0A087WQN7;F8VQ87;P97789;A0A087WNV6	5-3 exoribonuclease 1	Xrn1	>tr|A0A087WQN7|A0A087WQN7_MOUSE 5-3 exoribonuclease 1 OS=Mus musculus GN=Xrn1 PE=1 SV=1;>tr|F8VQ87|F8VQ87_MOUSE 5-3 exoribonuclease 1 OS=Mus musculus GN=Xrn1 PE=1 SV=1;>sp|P97789|XRN1_MOUSE 5-3 exoribonuclease 1 OS=Mus musculus GN=Xrn1 PE=1 SV=1;>tr|	4	0	2	0	2	2	194.3	0	2.9	NaN	11082000	AAV9-138 specific	NaN	140280
	Q60700	Mitogen-activated protein kinase kinase kinase 12	Map3k12	>sp|Q60700|M3K12_MOUSE Mitogen-activated protein kinase kinase kinase 12 OS=Mus musculus GN=Map3k12 PE=1 SV=1	1	0	2	0	2	2	96.083	0	3.4	NaN	4866100	AAV9-138 specific	NaN	139030
	O35668;G3UXU7;G3UYE4	Huntingtin-associated protein 1	Hap1	>sp|O35668|HAP1_MOUSE Huntingtin-associated protein 1 OS=Mus musculus GN=Hap1 PE=1 SV=1;>tr|G3UXU7|G3UXU7_MOUSE Huntingtin-associated protein 1 (Fragment) OS=Mus musculus GN=Hap1 PE=1 SV=1;>tr|G3UYE4|G3UYE4_MOUSE Huntingtin-associated protein 1 (Fragment)	3	0	2	0	2	2	70.115	0	3.8	NaN	4213800	AAV9-138 specific	NaN	135930
	Q9QZS3;Q05BE7	Protein numb homolog	Numb	>sp|Q9QZS3|NUMB_MOUSE Protein numb homolog OS=Mus musculus GN=Numb PE=1 SV=1;>tr|Q05BE7|Q05BE7_MOUSE Numb protein OS=Mus musculus GN=Numb PE=1 SV=1	2	0	2	0	2	2	70.812	0	3.7	NaN	3328500	AAV9-138 specific	NaN	133140
	G3UZ34;A2AH85;O08810	116 kDa U5 small nuclear ribonucleoprotein component	Eftud2	>tr|G3UZ34|G3UZ34_MOUSE 116 kDa U5 small nuclear ribonucleoprotein component OS=Mus musculus GN=Eftud2 PE=1 SV=1;>tr|A2AH85|A2AH85_MOUSE 116 kDa U5 small nuclear ribonucleoprotein component OS=Mus musculus GN=Eftud2 PE=1 SV=1;>sp|O08810|U5S1_MOUSE 116 kDa	3	0	2	0	2	3	108.34	0	2.3	NaN	6588700	AAV9-138 specific	NaN	131770
	Q8VE19	WD repeat-containing protein mio	Mios	>sp|Q8VE19|MIO_MOUSE WD repeat-containing protein mio OS=Mus musculus GN=Mios PE=2 SV=2	1	0	4	0	4	3	98.334	0	6.3	NaN	7073900	AAV9-138 specific	NaN	131000
	Q8VCD5	Mediator of RNA polymerase II transcription subunit 17	Med17	>sp|Q8VCD5|MED17_MOUSE Mediator of RNA polymerase II transcription subunit 17 OS=Mus musculus GN=Med17 PE=1 SV=1	1	0	2	0	2	2	72.461	0	3.5	NaN	4013900	AAV9-138 specific	NaN	129480
	Q8BJZ4	28S ribosomal protein S35, mitochondrial	Mrps35	>sp|Q8BJZ4|RT35_MOUSE 28S ribosomal protein S35, mitochondrial OS=Mus musculus GN=Mrps35 PE=2 SV=2	1	0	2	0	2	2	35.975	0	13.1	NaN	2446200	AAV9-138 specific	NaN	128750
	G3UY42;Q8CCS6;G3UX74;D3YUB9;D3Z055;G3UWS5;D3Z5F7	Polyadenylate-binding protein 2	Pabpn1	>tr|G3UY42|G3UY42_MOUSE Polyadenylate-binding protein 2 OS=Mus musculus GN=Pabpn1 PE=1 SV=1;>sp|Q8CCS6|PABP2_MOUSE Polyadenylate-binding protein 2 OS=Mus musculus GN=Pabpn1 PE=2 SV=3;>tr|G3UX74|G3UX74_MOUSE Polyadenylate-binding protein 2 OS=Mus musculus G	7	0	2	0	2	3	34.003	0	8.5	NaN	1667700	AAV9-138 specific	NaN	128280
	A0A0G2JFM9;E9PUI5;E9PUK3;Q8K012	Formin-binding protein 1-like (Fragment)	Fnbp1l	>tr|A0A0G2JFM9|A0A0G2JFM9_MOUSE Formin-binding protein 1-like (Fragment) OS=Mus musculus GN=Fnbp1l PE=4 SV=1;>tr|E9PUI5|E9PUI5_MOUSE Formin-binding protein 1-like OS=Mus musculus GN=Fnbp1l PE=1 SV=1;>tr|E9PUK3|E9PUK3_MOUSE Formin-binding protein 1-like OS=	4	0	3	0	3	2	51.158	0	10	NaN	2667000	AAV9-138 specific	NaN	127000
	Q99PV8	B-cell lymphoma/leukemia 11B	Bcl11b	>sp|Q99PV8|BC11B_MOUSE B-cell lymphoma/leukemia 11B OS=Mus musculus GN=Bcl11b PE=1 SV=1	1	0	3	0	3	3	94.565	0	5.2	NaN	5184300	AAV9-138 specific	NaN	120570
	Q8K1N4	Spermatogenesis-associated serine-rich protein 2	Spats2	>sp|Q8K1N4|SPAS2_MOUSE Spermatogenesis-associated serine-rich protein 2 OS=Mus musculus GN=Spats2 PE=1 SV=1	1	0	2	0	2	2	58.955	0	7	NaN	3350900	AAV9-138 specific	NaN	119670
	O88291	DBIRD complex subunit ZNF326	Znf326	>sp|O88291|ZN326_MOUSE DBIRD complex subunit ZNF326 OS=Mus musculus GN=Znf326 PE=2 SV=1	2	0	3	0	3	4	65.225	0	7.1	NaN	3032900	AAV9-138 specific	NaN	108320
	Q60790;D6RFE0	Ras GTPase-activating protein 3	Rasa3	>sp|Q60790|RASA3_MOUSE Ras GTPase-activating protein 3 OS=Mus musculus GN=Rasa3 PE=1 SV=2;>tr|D6RFE0|D6RFE0_MOUSE Ras GTPase-activating protein 3 OS=Mus musculus GN=Rasa3 PE=1 SV=1	2	1	2	1	2	3	95.986	1.7	3.8	NaN	5505200	AAV9-138 specific	NaN	105870
	Q0VBL3	Protein Rbm15	Rbm15	>tr|Q0VBL3|Q0VBL3_MOUSE Protein Rbm15 OS=Mus musculus GN=Rbm15 PE=1 SV=1	1	0	2	0	2	2	105.72	0	4.5	NaN	5306300	AAV9-138 specific	NaN	102040
	D3YXV8;D3YWS8;Q8CBY3	Leukocyte receptor cluster member 8 homolog (Fragment)	Leng8	>tr|D3YXV8|D3YXV8_MOUSE Leukocyte receptor cluster member 8 homolog (Fragment) OS=Mus musculus GN=Leng8 PE=1 SV=1;>tr|D3YWS8|D3YWS8_MOUSE Leukocyte receptor cluster (LRC) member 8, isoform CRA_a OS=Mus musculus GN=Leng8 PE=1 SV=1;>sp|Q8CBY3|LENG8_MOUSE Leu	3	0	2	0	2	2	80.78	0	3	NaN	3286200	AAV9-138 specific	NaN	99580
	Q5F2E7	Nuclear fragile X mental retardation-interacting protein 2	Nufip2	>sp|Q5F2E7|NUFP2_MOUSE Nuclear fragile X mental retardation-interacting protein 2 OS=Mus musculus GN=Nufip2 PE=1 SV=1	1	0	2	0	2	4	75.656	0	5.9	NaN	2577700	AAV9-138 specific	NaN	99142
	M0QW59;Q3UVC0	Kinase suppressor of Ras 2	Ksr2	>tr|M0QW59|M0QW59_MOUSE Kinase suppressor of Ras 2 OS=Mus musculus GN=Ksr2 PE=1 SV=1;>sp|Q3UVC0|KSR2_MOUSE Kinase suppressor of Ras 2 OS=Mus musculus GN=Ksr2 PE=2 SV=2	2	0	2	0	2	3	107.65	0	3.3	NaN	4700300	AAV9-138 specific	NaN	95925
	A0A087WS18;J3QP81;A0A087WRK0;A0A087WQF1;E9Q6L0;A0A087WQ95;A0A087WNW8;A0A087WP42;E9QNY9;A0A087WRE8;E9QKH0;A0A087WQ31;Q80TV8	CLIP-associating protein 1	Clasp1	>tr|A0A087WS18|A0A087WS18_MOUSE CLIP-associating protein 1 OS=Mus musculus GN=Clasp1 PE=1 SV=1;>tr|J3QP81|J3QP81_MOUSE CLIP-associating protein 1 OS=Mus musculus GN=Clasp1 PE=1 SV=1;>tr|A0A087WRK0|A0A087WRK0_MOUSE CLIP-associating protein 1 OS=Mus musculus	15	0	5	0	3	3	160.23	0	3.7	NaN	8247400	AAV9-138 specific	NaN	95900
	A0A0B4J1E2;Q9CSN1	SNW domain-containing protein 1	Snw1	>tr|A0A0B4J1E2|A0A0B4J1E2_MOUSE SNW domain-containing protein 1 OS=Mus musculus GN=Snw1 PE=1 SV=1;>sp|Q9CSN1|SNW1_MOUSE SNW domain-containing protein 1 OS=Mus musculus GN=Snw1 PE=1 SV=3	2	0	2	0	2	2	61.461	0	6.2	NaN	2389200	AAV9-138 specific	NaN	95570
	Q8CHS8	Vacuolar protein sorting-associated protein 37A	Vps37a	>sp|Q8CHS8|VP37A_MOUSE Vacuolar protein sorting-associated protein 37A OS=Mus musculus GN=Vps37a PE=2 SV=1	1	0	2	0	2	2	44.418	0	8.8	NaN	1432600	AAV9-138 specific	NaN	95510
	Q99KY4;F7BG02;F6SLK1	Cyclin-G-associated kinase	Gak	>sp|Q99KY4|GAK_MOUSE Cyclin-G-associated kinase OS=Mus musculus GN=Gak PE=1 SV=2;>tr|F7BG02|F7BG02_MOUSE Cyclin-G-associated kinase (Fragment) OS=Mus musculus GN=Gak PE=1 SV=1;>tr|F6SLK1|F6SLK1_MOUSE Cyclin-G-associated kinase (Fragment) OS=Mus musculus GN	3	0	2	0	2	2	143.64	0	2.2	NaN	5559900	AAV9-138 specific	NaN	92665
	Q80ZX0	Protein Sec24b	Sec24b	>tr|Q80ZX0|Q80ZX0_MOUSE Protein Sec24b OS=Mus musculus GN=Sec24b PE=1 SV=1	2	0	2	0	2	6	135.55	0	1.7	NaN	3759500	AAV9-138 specific	NaN	91694
	Q80XQ2	TBC1 domain family member 5	Tbc1d5	>sp|Q80XQ2|TBCD5_MOUSE TBC1 domain family member 5 OS=Mus musculus GN=Tbc1d5 PE=1 SV=2	1	0	2	0	2	2	91.836	0	2.9	NaN	3097200	AAV9-138 specific	NaN	91093
	E9QKB1;E9PXD2;Q9R0Z9	Rho GTPase-activating protein 7	Dlc1	>tr|E9QKB1|E9QKB1_MOUSE Rho GTPase-activating protein 7 OS=Mus musculus GN=Dlc1 PE=1 SV=1;>tr|E9PXD2|E9PXD2_MOUSE Rho GTPase-activating protein 7 OS=Mus musculus GN=Dlc1 PE=1 SV=1;>sp|Q9R0Z9|RHG07_MOUSE Rho GTPase-activating protein 7 OS=Mus musculus GN=Dl	3	0	2	0	2	2	123.33	0	3.5	NaN	5278400	AAV9-138 specific	NaN	91006
	F6RJ39;Q9JIX8;Q52KR6;B8JJ92;B8JJ91	Apoptotic chromatin condensation inducer in the nucleus (Fragment)	Acin1	>tr|F6RJ39|F6RJ39_MOUSE Apoptotic chromatin condensation inducer in the nucleus (Fragment) OS=Mus musculus GN=Acin1 PE=1 SV=1;>sp|Q9JIX8|ACINU_MOUSE Apoptotic chromatin condensation inducer in the nucleus OS=Mus musculus GN=Acin1 PE=1 SV=3;>tr|Q52KR6|Q52KR	5	0	2	0	2	2	143.54	0	2.1	NaN	5762500	AAV9-138 specific	NaN	90038
	E2QRQ3;D3Z6D2;Q8CJ67	Double-stranded RNA-binding protein Staufen homolog 2	Stau2	>tr|E2QRQ3|E2QRQ3_MOUSE Double-stranded RNA-binding protein Staufen homolog 2 OS=Mus musculus GN=Stau2 PE=1 SV=1;>tr|D3Z6D2|D3Z6D2_MOUSE Double-stranded RNA-binding protein Staufen homolog 2 OS=Mus musculus GN=Stau2 PE=1 SV=1;>sp|Q8CJ67|STAU2_MOUSE Double-	3	0	3	0	3	3	51.996	0	9.3	NaN	2562000	AAV9-138 specific	NaN	88346
	O55106;F8WH41	Striatin	Strn	>sp|O55106|STRN_MOUSE Striatin OS=Mus musculus GN=Strn PE=1 SV=2;>tr|F8WH41|F8WH41_MOUSE Striatin OS=Mus musculus GN=Strn PE=1 SV=1	2	0	2	0	2	5	85.965	0	4.5	NaN	3346200	AAV9-138 specific	NaN	88059
	Q91W18;F6ZI20;E9Q6T6	Tudor domain-containing protein 3	Tdrd3	>sp|Q91W18|TDRD3_MOUSE Tudor domain-containing protein 3 OS=Mus musculus GN=Tdrd3 PE=1 SV=4;>tr|F6ZI20|F6ZI20_MOUSE Tudor domain-containing protein 3 (Fragment) OS=Mus musculus GN=Tdrd3 PE=1 SV=1;>tr|E9Q6T6|E9Q6T6_MOUSE Tudor domain-containing protein 3 (F	3	0	2	0	2	2	82.252	0	4	NaN	3640100	AAV9-138 specific	NaN	84655
	Q8VC34;D3Z2V7	Putative RNA polymerase II subunit B1 CTD phosphatase Rpap2	Rpap2	>sp|Q8VC34|RPAP2_MOUSE Putative RNA polymerase II subunit B1 CTD phosphatase Rpap2 OS=Mus musculus GN=Rpap2 PE=2 SV=2;>tr|D3Z2V7|D3Z2V7_MOUSE Putative RNA polymerase II subunit B1 CTD phosphatase Rpap2 (Fragment) OS=Mus musculus GN=Rpap2 PE=4 SV=1	2	0	2	0	2	2	68.529	0	4.2	NaN	2312200	AAV9-138 specific	NaN	79731
	G5E866;Q99NB9;A0A087WNS2	Splicing factor 3B subunit 1	Sf3b1	>tr|G5E866|G5E866_MOUSE Splicing factor 3B subunit 1 OS=Mus musculus GN=Sf3b1 PE=1 SV=1;>sp|Q99NB9|SF3B1_MOUSE Splicing factor 3B subunit 1 OS=Mus musculus GN=Sf3b1 PE=1 SV=1;>tr|A0A087WNS2|A0A087WNS2_MOUSE Splicing factor 3B subunit 1 OS=Mus musculus GN=S	3	0	2	0	2	2	145.83	0	2.4	NaN	4115600	AAV9-138 specific	NaN	66381
	A2AGH8;A2AGH9;A2AGH6	Mediator of RNA polymerase II transcription subunit 12	Med12	>tr|A2AGH8|A2AGH8_MOUSE Mediator of RNA polymerase II transcription subunit 12 OS=Mus musculus GN=Med12 PE=1 SV=1;>tr|A2AGH9|A2AGH9_MOUSE Mediator of RNA polymerase II transcription subunit 12 OS=Mus musculus GN=Med12 PE=1 SV=1;>sp|A2AGH6|MED12_MOUSE Media	3	0	3	0	3	3	240.87	0	1.6	NaN	6585900	AAV9-138 specific	NaN	62131
	Q5STS9;Q9QYE3	B-cell lymphoma/leukemia 11A	Bcl11a	>tr|Q5STS9|Q5STS9_MOUSE B-cell lymphoma/leukemia 11A OS=Mus musculus GN=Bcl11a PE=1 SV=1;>sp|Q9QYE3|BC11A_MOUSE B-cell lymphoma/leukemia 11A OS=Mus musculus GN=Bcl11a PE=1 SV=1	2	0	2	0	2	2	91.196	0	3.2	NaN	2546900	AAV9-138 specific	NaN	60640
	E9PWJ4;E9PZ86;A0A087WPF7	Protein Auts2	Auts2	>tr|E9PWJ4|E9PWJ4_MOUSE Protein Auts2 OS=Mus musculus GN=Auts2 PE=1 SV=1;>tr|E9PZ86|E9PZ86_MOUSE Protein Auts2 OS=Mus musculus GN=Auts2 PE=1 SV=1;>tr|A0A087WPF7|A0A087WPF7_MOUSE Protein Auts2 OS=Mus musculus GN=Auts2 PE=1 SV=1	3	0	2	0	2	2	87.456	0	2.8	NaN	1934500	AAV9-138 specific	NaN	60452
	Q9CZU3	Superkiller viralicidic activity 2-like 2	Skiv2l2	>sp|Q9CZU3|SK2L2_MOUSE Superkiller viralicidic activity 2-like 2 OS=Mus musculus GN=Skiv2l2 PE=1 SV=1	1	0	2	0	2	2	117.64	0	3	NaN	3464400	AAV9-138 specific	NaN	59731
	E9PVC6;E9Q9E1;E9PVC5;Q6NZJ6	Eukaryotic translation initiation factor 4 gamma 1	Eif4g1	>tr|E9PVC6|E9PVC6_MOUSE Eukaryotic translation initiation factor 4 gamma 1 OS=Mus musculus GN=Eif4g1 PE=1 SV=1;>tr|E9Q9E1|E9Q9E1_MOUSE Eukaryotic translation initiation factor 4 gamma 1 OS=Mus musculus GN=Eif4g1 PE=1 SV=1;>tr|E9PVC5|E9PVC5_MOUSE Eukaryotic	4	0	2	0	2	3	171.28	0	2.7	NaN	3418800	AAV9-138 specific	NaN	51799
	D3Z3N9;Q8BM65	Neuronal tyrosine-phosphorylated phosphoinositide-3-kinase adapter 2	Nyap2	>tr|D3Z3N9|D3Z3N9_MOUSE Neuronal tyrosine-phosphorylated phosphoinositide-3-kinase adapter 2 OS=Mus musculus GN=Nyap2 PE=1 SV=1;>sp|Q8BM65|NYAP2_MOUSE Neuronal tyrosine-phosphorylated phosphoinositide-3-kinase adapter 2 OS=Mus musculus GN=Nyap2 PE=1 SV=1	2	0	2	0	2	1	73.882	0	3.8	NaN	1895500	AAV9-138 specific	NaN	51230
	B1AXI9;J3QMP9;Q62036	5-azacytidine induced gene 1	Cep131	>tr|B1AXI9|B1AXI9_MOUSE 5-azacytidine induced gene 1 OS=Mus musculus GN=Cep131 PE=1 SV=1;>tr|J3QMP9|J3QMP9_MOUSE Centrosomal protein of 131 kDa OS=Mus musculus GN=Cep131 PE=1 SV=1;>sp|Q62036|CP131_MOUSE Centrosomal protein of 131 kDa OS=Mus musculus GN=Cep	3	0	2	0	2	2	120.23	0	3.3	NaN	2665700	AAV9-138 specific	NaN	44428
	P70698	CTP synthase 1	Ctps1	>sp|P70698|PYRG1_MOUSE CTP synthase 1 OS=Mus musculus GN=Ctps1 PE=1 SV=2	1	0	2	0	2	2	66.682	0	5.2	NaN	1413900	AAV9-138 specific	NaN	44186
	Q80TS3	Latrophilin-3	Lphn3	>sp|Q80TS3|LPHN3_MOUSE Latrophilin-3 OS=Mus musculus GN=Lphn3 PE=1 SV=3	1	0	2	0	2	2	171.08	0	1.5	NaN	2687000	AAV9-138 specific	NaN	37845
	Q3UHU5;B8JJI7;H3BL83	Microtubule cross-linking factor 1	Mtcl1	>sp|Q3UHU5|MTCL1_MOUSE Microtubule cross-linking factor 1 OS=Mus musculus GN=Mtcl1 PE=1 SV=1;>tr|B8JJI7|B8JJI7_MOUSE Microtubule cross-linking factor 1 (Fragment) OS=Mus musculus GN=Mtcl1 PE=1 SV=1;>tr|H3BL83|H3BL83_MOUSE Microtubule cross-linking factor 1	3	0	4	0	2	2	213.86	0	2.5	NaN	1404800	AAV9-138 specific	NaN	12888
	Q8VDM6	Heterogeneous nuclear ribonucleoprotein U-like protein 1	Hnrnpul1	>sp|Q8VDM6|HNRL1_MOUSE Heterogeneous nuclear ribonucleoprotein U-like protein 1 OS=Mus musculus GN=Hnrnpul1 PE=1 SV=1	1	1	18	1	18	41	96.001	1.5	19.2	116480	424980000	3648.52	3426	12500000
	Q3U0V1	Far upstream element-binding protein 2	Khsrp	>sp|Q3U0V1|FUBP2_MOUSE Far upstream element-binding protein 2 OS=Mus musculus GN=Khsrp PE=1 SV=2	1	1	19	1	18	56	76.775	2.5	33.3	1062100	1035300000	974.767	32185	31374000
	Q5SUT0;Q5SUS9;Q61545	RNA-binding protein EWS	Ewsr1	>tr|Q5SUT0|Q5SUT0_MOUSE RNA-binding protein EWS OS=Mus musculus GN=Ewsr1 PE=1 SV=1;>tr|Q5SUS9|Q5SUS9_MOUSE RNA-binding protein EWS OS=Mus musculus GN=Ewsr1 PE=1 SV=1;>sp|Q61545|EWS_MOUSE RNA-binding protein EWS OS=Mus musculus GN=Ewsr1 PE=1 SV=2	4	1	5	1	5	26	64.988	2.3	11.8	711010	486670000	684.477	41824	28628000
	A0A0G2JDV6;Q80X50	Ubiquitin associated protein 2-like, isoform CRA_g	Ubap2l	>tr|A0A0G2JDV6|A0A0G2JDV6_MOUSE Ubiquitin associated protein 2-like, isoform CRA_g OS=Mus musculus GN=Ubap2l PE=4 SV=1;>sp|Q80X50|UBP2L_MOUSE Ubiquitin-associated protein 2-like OS=Mus musculus GN=Ubap2l PE=1 SV=1	6	2	15	2	15	65	112.42	4.2	26.5	1422200	877430000	616.953	54699	33747000
	D3YZ21;F6ZGR6	Protein D430041D05Rik	D430041D05Rik	>tr|D3YZ21|D3YZ21_MOUSE Protein D430041D05Rik OS=Mus musculus GN=D430041D05Rik PE=1 SV=1;>tr|F6ZGR6|F6ZGR6_MOUSE Protein D430041D05Rik (Fragment) OS=Mus musculus GN=D430041D05Rik PE=1 SV=1	2	1	13	1	13	30	153.38	0.8	13.2	314020	189350000	602.987	4831.1	2913000
	Q8CFI7	DNA-directed RNA polymerase II subunit RPB2	Polr2b	>sp|Q8CFI7|RPB2_MOUSE DNA-directed RNA polymerase II subunit RPB2 OS=Mus musculus GN=Polr2b PE=2 SV=2	1	1	17	1	17	29	133.91	1.4	17	381770	215510000	564.502	6470.7	3652800
	Q8C163;E9PZS5	Nuclease EXOG, mitochondrial	Exog	>sp|Q8C163|EXOG_MOUSE Nuclease EXOG, mitochondrial OS=Mus musculus GN=Exog PE=2 SV=1;>tr|E9PZS5|E9PZS5_MOUSE Nuclease EXOG, mitochondrial OS=Mus musculus GN=Exog PE=1 SV=1	2	1	10	1	10	12	41.383	4.9	34.5	659310	221250000	335.578	38783	13015000
	Q3UID0;Q6PDG5	SWI/SNF complex subunit SMARCC2	Smarcc2	>tr|Q3UID0|Q3UID0_MOUSE SWI/SNF complex subunit SMARCC2 OS=Mus musculus GN=Smarcc2 PE=1 SV=1;>sp|Q6PDG5|SMRC2_MOUSE SWI/SNF complex subunit SMARCC2 OS=Mus musculus GN=Smarcc2 PE=1 SV=2	2	2	16	0	12	27	124.68	1.6	14.5	707540	224730000	317.622	13103	4161700
	O88569	Heterogeneous nuclear ribonucleoproteins A2/B1	Hnrnpa2b1	>sp|O88569|ROA2_MOUSE Heterogeneous nuclear ribonucleoproteins A2/B1 OS=Mus musculus GN=Hnrnpa2b1 PE=1 SV=2	1	4	14	4	14	38	37.402	16.7	41.4	7779600	2132600000	274.127	388980	106630000
	P08775	DNA-directed RNA polymerase II subunit RPB1	Polr2a	>sp|P08775|RPB1_MOUSE DNA-directed RNA polymerase II subunit RPB1 OS=Mus musculus GN=Polr2a PE=1 SV=3	1	2	21	2	21	42	217.17	1.6	16.4	1459800	397250000	272.126	15207	4138000
	Q8R5H1	Ubiquitin carboxyl-terminal hydrolase 15	Usp15	>sp|Q8R5H1|UBP15_MOUSE Ubiquitin carboxyl-terminal hydrolase 15 OS=Mus musculus GN=Usp15 PE=1 SV=1	2	1	12	1	11	20	112.32	1	12.2	342840	91636000	267.285	6593	1762200
	Q9Z130	Heterogeneous nuclear ribonucleoprotein D-like	Hnrnpdl	>sp|Q9Z130|HNRDL_MOUSE Heterogeneous nuclear ribonucleoprotein D-like OS=Mus musculus GN=Hnrnpdl PE=1 SV=1	1	1	7	0	3	16	33.558	2.7	18.3	585900	143810000	245.451	39060	9587100
	Q8BKI2	Trinucleotide repeat-containing gene 6B protein	Tnrc6b	>sp|Q8BKI2|TNR6B_MOUSE Trinucleotide repeat-containing gene 6B protein OS=Mus musculus GN=Tnrc6b PE=2 SV=2	1	1	15	1	15	35	191.96	1.3	14	556060	123150000	221.469	6950.7	1539400
	P59016	Vacuolar protein sorting-associated protein 33B	Vps33b	>sp|P59016|VP33B_MOUSE Vacuolar protein sorting-associated protein 33B OS=Mus musculus GN=Vps33b PE=1 SV=1	3	1	10	1	10	12	70.525	3.1	15.4	351870	72024000	204.689	9774.2	2000700
	G3UXT7;Q8CFQ9;P56959	RNA-binding protein FUS (Fragment)	Fus	>tr|G3UXT7|G3UXT7_MOUSE RNA-binding protein FUS (Fragment) OS=Mus musculus GN=Fus PE=1 SV=1;>tr|Q8CFQ9|Q8CFQ9_MOUSE Fusion, derived from t(1216) malignant liposarcoma (Human) OS=Mus musculus GN=Fus PE=1 SV=1;>sp|P56959|FUS_MOUSE RNA-binding protein FUS OS=	5	1	10	1	8	32	13.897	12.3	57.7	5753200	1078500000	187.461	719150	134820000
	G3UYG6;Q6Y7W8;G3UWR2	PERQ amino acid-rich with GYF domain-containing protein 2	Gigyf2	>tr|G3UYG6|G3UYG6_MOUSE PERQ amino acid-rich with GYF domain-containing protein 2 OS=Mus musculus GN=Gigyf2 PE=1 SV=1;>sp|Q6Y7W8|PERQ2_MOUSE PERQ amino acid-rich with GYF domain-containing protein 2 OS=Mus musculus GN=Gigyf2 PE=1 SV=2;>tr|G3UWR2|G3UWR2_MOU	9	4	14	4	14	41	148.58	4.4	17.4	4256500	525220000	123.392	81855	10100000
	E9Q9V3;E9PY55;E9Q701;F8VQL9;Q9WU42;F6Z4B2	Nuclear receptor corepressor 2	Ncor2	>tr|E9Q9V3|E9Q9V3_MOUSE Nuclear receptor corepressor 2 OS=Mus musculus GN=Ncor2 PE=1 SV=1;>tr|E9PY55|E9PY55_MOUSE Nuclear receptor corepressor 2 OS=Mus musculus GN=Ncor2 PE=1 SV=1;>tr|E9Q701|E9Q701_MOUSE Nuclear receptor corepressor 2 OS=Mus musculus GN=Nc	7	1	5	1	5	7	253.86	1.1	3.6	120630	14101000	116.895	980.72	114640
	Q8BI72	CDKN2A-interacting protein	Cdkn2aip	>sp|Q8BI72|CARF_MOUSE CDKN2A-interacting protein OS=Mus musculus GN=Cdkn2aip PE=2 SV=1	1	1	8	1	8	20	59.744	2.5	21.5	1126500	117010000	103.87	35202	3656600
	Q7TN29	Stromal membrane-associated protein 2	Smap2	>sp|Q7TN29|SMAP2_MOUSE Stromal membrane-associated protein 2 OS=Mus musculus GN=Smap2 PE=1 SV=1	1	3	10	3	10	15	46.577	11	25	3474200	360690000	103.82	231610	24046000
	P51174	Long-chain specific acyl-CoA dehydrogenase, mitochondrial	Acadl	>sp|P51174|ACADL_MOUSE Long-chain specific acyl-CoA dehydrogenase, mitochondrial OS=Mus musculus GN=Acadl PE=1 SV=2	1	1	10	1	10	12	47.907	2.6	22.8	1211300	124480000	102.766	60564	6224000
	A0A0A6YWR8;E9PVG7;A0A0A6YW53;P97820;B7ZNR9;B2RUE8;F8VPL5;A0A0A6YWM8;A0A0A6YVZ8	Mitogen-activated protein kinase kinase kinase kinase 4	Map4k4	>tr|A0A0A6YWR8|A0A0A6YWR8_MOUSE Mitogen-activated protein kinase kinase kinase kinase 4 OS=Mus musculus GN=Map4k4 PE=1 SV=1;>tr|E9PVG7|E9PVG7_MOUSE Mitogen-activated protein kinase kinase kinase kinase 4 OS=Mus musculus GN=Map4k4 PE=1 SV=2;>tr|A0A0A6YW53|A	13	2	12	1	7	17	140.81	3.2	11.3	490870	47777000	97.3313	8319.8	809790
	Q64336;A2AR81	T-box brain protein 1	Tbr1	>sp|Q64336|TBR1_MOUSE T-box brain protein 1 OS=Mus musculus GN=Tbr1 PE=1 SV=2;>tr|A2AR81|A2AR81_MOUSE T-box brain protein 1 OS=Mus musculus GN=Tbr1 PE=1 SV=1	2	3	15	3	15	30	73.939	6.5	33.5	2135000	187280000	87.719	64696	5675000
	E9QMU3;D3YWN7;O88735	Ensconsin	Map7	>tr|E9QMU3|E9QMU3_MOUSE Ensconsin OS=Mus musculus GN=Map7 PE=1 SV=2;>tr|D3YWN7|D3YWN7_MOUSE Ensconsin OS=Mus musculus GN=Map7 PE=1 SV=2;>sp|O88735|MAP7_MOUSE Ensconsin OS=Mus musculus GN=Map7 PE=1 SV=1	3	5	15	5	15	35	82.843	8.4	26.7	4550600	393530000	86.4787	168540	14575000
	Q07076	Annexin A7	Anxa7	>sp|Q07076|ANXA7_MOUSE Annexin A7 OS=Mus musculus GN=Anxa7 PE=1 SV=2	1	1	6	1	6	10	49.925	3.5	8.9	2157300	163330000	75.7104	107860	8166300
	E9QAT4;A2AIX1;F7BPW6	Protein Sec16a	Sec16a	>tr|E9QAT4|E9QAT4_MOUSE Protein Sec16a OS=Mus musculus GN=Sec16a PE=1 SV=1;>tr|A2AIX1|A2AIX1_MOUSE Protein Sec16a OS=Mus musculus GN=Sec16a PE=1 SV=1;>tr|F7BPW6|F7BPW6_MOUSE Protein Sec16a (Fragment) OS=Mus musculus GN=Sec16a PE=1 SV=1	3	4	17	4	17	40	254.2	2.3	12.4	3945300	292870000	74.2326	43355	3218300
	Q9Z1A1;B8JJG8;B8JJG6;B8JJG7	Protein Tfg	Tfg	>tr|Q9Z1A1|Q9Z1A1_MOUSE Protein Tfg OS=Mus musculus GN=Tfg PE=1 SV=1;>tr|B8JJG8|B8JJG8_MOUSE Protein Tfg (Fragment) OS=Mus musculus GN=Tfg PE=1 SV=1;>tr|B8JJG6|B8JJG6_MOUSE Protein Tfg OS=Mus musculus GN=Tfg PE=1 SV=1;>tr|B8JJG7|B8JJG7_MOUSE Protein Tfg (F	7	1	13	1	13	27	43.02	2.5	44.8	4973000	367110000	73.8206	355210	26222000
	Q00PI9	Heterogeneous nuclear ribonucleoprotein U-like protein 2	Hnrnpul2	>sp|Q00PI9|HNRL2_MOUSE Heterogeneous nuclear ribonucleoprotein U-like protein 2 OS=Mus musculus GN=Hnrnpul2 PE=1 SV=2	1	5	18	5	18	60	84.939	8.5	20.5	12702000	919540000	72.3933	373590	27045000
	A0A0A6YWD2;A0A0A6YVY9;A0A0A6YXV2;A0A0A6YY76;B5TVM2	Immunoglobulin-like domain-containing receptor 2	Ildr2	>tr|A0A0A6YWD2|A0A0A6YWD2_MOUSE Immunoglobulin-like domain-containing receptor 2 OS=Mus musculus GN=Ildr2 PE=1 SV=1;>tr|A0A0A6YVY9|A0A0A6YVY9_MOUSE Immunoglobulin-like domain-containing receptor 2 OS=Mus musculus GN=Ildr2 PE=1 SV=1;>tr|A0A0A6YXV2|A0A0A6YXV	7	2	16	2	16	33	60.091	4.3	42.9	4830400	338850000	70.1495	161010	11295000
	Q3TKT4;G3UX35	Transcription activator BRG1	Smarca4	>sp|Q3TKT4|SMCA4_MOUSE Transcription activator BRG1 OS=Mus musculus GN=Smarca4 PE=1 SV=1;>tr|G3UX35|G3UX35_MOUSE Transcription activator BRG1 (Fragment) OS=Mus musculus GN=Smarca4 PE=1 SV=1	2	1	9	1	5	8	181.43	1.1	7.5	695540	48670000	69.9744	11402	797870
	Q5EBP8;P49312	Heterogeneous nuclear ribonucleoprotein A1	Hnrnpa1	>tr|Q5EBP8|Q5EBP8_MOUSE Heterogeneous nuclear ribonucleoprotein A1 OS=Mus musculus GN=Hnrnpa1 PE=1 SV=1;>sp|P49312|ROA1_MOUSE Heterogeneous nuclear ribonucleoprotein A1 OS=Mus musculus GN=Hnrnpa1 PE=1 SV=2	2	1	3	1	3	10	38.833	4.3	19.3	2686100	184280000	68.605	149230	10238000
	F8WHT3;Q7TPM1;F7AYW2	Protein PRRC2B	Prrc2b	>tr|F8WHT3|F8WHT3_MOUSE Protein PRRC2B OS=Mus musculus GN=Prrc2b PE=1 SV=1;>sp|Q7TPM1|PRC2B_MOUSE Protein PRRC2B OS=Mus musculus GN=Prrc2b PE=1 SV=1;>tr|F7AYW2|F7AYW2_MOUSE Protein PRRC2B (Fragment) OS=Mus musculus GN=Prrc2b PE=1 SV=1	5	1	16	1	16	28	243.12	0.9	13.1	2878900	180050000	62.5412	27160	1698600
	A0A0A6YY67;H7BX08;Q8C1B1;A0A0A6YXV8	Calmodulin-regulated spectrin-associated protein 2	Camsap2	>tr|A0A0A6YY67|A0A0A6YY67_MOUSE Calmodulin-regulated spectrin-associated protein 2 OS=Mus musculus GN=Camsap2 PE=1 SV=1;>tr|H7BX08|H7BX08_MOUSE Calmodulin-regulated spectrin-associated protein 2 OS=Mus musculus GN=Camsap2 PE=1 SV=1;>sp|Q8C1B1|CAMP2_MOUSE C	4	3	15	3	15	29	165.69	2.2	17.3	2981000	177610000	59.5807	38714	2306600
	Q9DBR1	5-3 exoribonuclease 2	Xrn2	>sp|Q9DBR1|XRN2_MOUSE 5-3 exoribonuclease 2 OS=Mus musculus GN=Xrn2 PE=1 SV=1	1	4	10	4	10	21	108.69	6.4	13.2	7594600	400950000	52.7941	165100	8716300
	Q9ERU9	E3 SUMO-protein ligase RanBP2	Ranbp2	>sp|Q9ERU9|RBP2_MOUSE E3 SUMO-protein ligase RanBP2 OS=Mus musculus GN=Ranbp2 PE=1 SV=2	1	2	11	2	11	16	341.12	1.2	5.3	2202500	111820000	50.7696	12731	646370
	A0A0G2JG00;Q3TUE1;A0A0G2JGW9;A0A0G2JFY5;Q3UUU2;Q91WJ8;A0A0G2JFK2	Far upstream element-binding protein 1	Fubp1	>tr|A0A0G2JG00|A0A0G2JG00_MOUSE Far upstream element-binding protein 1 OS=Mus musculus GN=Fubp1 PE=4 SV=1;>tr|Q3TUE1|Q3TUE1_MOUSE Far upstream element-binding protein 1 OS=Mus musculus GN=Fubp1 PE=1 SV=1;>tr|A0A0G2JGW9|A0A0G2JGW9_MOUSE Far upstream element	9	2	10	2	8	10	54.844	4	23.5	1502600	70721000	47.0658	53664	2525700
	G5E8J9;Q8CFE4	SCY1-like protein 2	Scyl2	>tr|G5E8J9|G5E8J9_MOUSE SCY1-like protein 2 OS=Mus musculus GN=Scyl2 PE=1 SV=1;>sp|Q8CFE4|SCYL2_MOUSE SCY1-like protein 2 OS=Mus musculus GN=Scyl2 PE=1 SV=1	3	1	8	1	8	12	103.19	1.9	14.6	1664500	77762000	46.7179	40597	1896600
	Q3TJZ6	Protein FAM98A	Fam98a	>sp|Q3TJZ6|FA98A_MOUSE Protein FAM98A OS=Mus musculus GN=Fam98a PE=2 SV=1	1	1	4	1	4	6	55.055	2.3	7.6	475540	21145000	44.4652	20676	919340
	Q60749	KH domain-containing, RNA-binding, signal transduction-associated protein 1	Khdrbs1	>sp|Q60749|KHDR1_MOUSE KH domain-containing, RNA-binding, signal transduction-associated protein 1 OS=Mus musculus GN=Khdrbs1 PE=1 SV=2	1	2	10	1	8	22	48.37	5.4	17.8	7537000	328140000	43.5372	685180	29831000
	Q62318	Transcription intermediary factor 1-beta	Trim28	>sp|Q62318|TIF1B_MOUSE Transcription intermediary factor 1-beta OS=Mus musculus GN=Trim28 PE=1 SV=3	1	1	7	1	7	10	88.846	1.8	15.1	700480	30450000	43.4702	21227	922730
	Q9Z1X4;Q45VK5	Interleukin enhancer-binding factor 3	Ilf3	>sp|Q9Z1X4|ILF3_MOUSE Interleukin enhancer-binding factor 3 OS=Mus musculus GN=Ilf3 PE=1 SV=2;>tr|Q45VK5|Q45VK5_MOUSE Interleukin enhancer-binding factor 3 OS=Mus musculus GN=Ilf3 PE=1 SV=1	3	2	7	2	7	15	96.02	3.6	14.8	1538200	65131000	42.3423	41573	1760300
	B2RXM2;J3QNY1;E9Q7H5	EG627828 protein	Gm6793	>tr|B2RXM2|B2RXM2_MOUSE EG627828 protein OS=Mus musculus GN=Gm6793 PE=1 SV=1;>tr|J3QNY1|J3QNY1_MOUSE Protein Gm9242 OS=Mus musculus GN=Gm9242 PE=4 SV=1;>tr|E9Q7H5|E9Q7H5_MOUSE Uncharacterized protein OS=Mus musculus GN=Gm8991 PE=4 SV=1	4	4	9	1	2	24	36.609	15.1	25.9	8544800	357670000	41.8582	534050	22354000
	P62960;A2BGG7	Nuclease-sensitive element-binding protein 1	Ybx1	>sp|P62960|YBOX1_MOUSE Nuclease-sensitive element-binding protein 1 OS=Mus musculus GN=Ybx1 PE=1 SV=3;>tr|A2BGG7|A2BGG7_MOUSE Nuclease-sensitive element-binding protein 1 (Fragment) OS=Mus musculus GN=Ybx1 PE=1 SV=1	2	1	4	0	3	5	35.73	5	34.5	323940	13142000	40.5692	24919	1010900
	G5E8G0;G3X9W0;E9Q5B6;F6ZV59;Q60668	Heterogeneous nuclear ribonucleoprotein D, isoform CRA_b	Hnrnpd	>tr|G5E8G0|G5E8G0_MOUSE Heterogeneous nuclear ribonucleoprotein D, isoform CRA_b OS=Mus musculus GN=Hnrnpd PE=1 SV=1;>tr|G3X9W0|G3X9W0_MOUSE Heterogeneous nuclear ribonucleoprotein D, isoform CRA_a OS=Mus musculus GN=Hnrnpd PE=1 SV=1;>tr|E9Q5B6|E9Q5B6_MOUS	7	1	6	1	4	6	30.608	4.9	17.8	3910500	150870000	38.5807	300810	11605000
	P70372	ELAV-like protein 1	Elavl1	>sp|P70372|ELAV1_MOUSE ELAV-like protein 1 OS=Mus musculus GN=Elavl1 PE=1 SV=2	1	1	5	1	5	7	36.169	7.1	26.4	1978800	75128000	37.9664	123670	4695500
	Q61466	SWI/SNF-related matrix-associated actin-dependent regulator of chromatin subfamily D member 1	Smarcd1	>sp|Q61466|SMRD1_MOUSE SWI/SNF-related matrix-associated actin-dependent regulator of chromatin subfamily D member 1 OS=Mus musculus GN=Smarcd1 PE=1 SV=3	1	1	3	1	3	6	58.244	3.7	8.3	259680	9731900	37.4765	8114.9	304120
	Q8VIJ6	Splicing factor, proline- and glutamine-rich	Sfpq	>sp|Q8VIJ6|SFPQ_MOUSE Splicing factor, proline- and glutamine-rich OS=Mus musculus GN=Sfpq PE=1 SV=1	1	6	17	6	17	53	75.441	10.9	25.6	21919000	773730000	35.2995	730630	25791000
	E9Q5X2	Cytoplasmic polyadenylation element-binding protein 2	Cpeb2	>tr|E9Q5X2|E9Q5X2_MOUSE Cytoplasmic polyadenylation element-binding protein 2 OS=Mus musculus GN=Cpeb2 PE=1 SV=1	2	4	12	0	2	20	105.12	6.7	14.6	3527700	123060000	34.8839	100790	3516100
	Q99K48	Non-POU domain-containing octamer-binding protein	Nono	>sp|Q99K48|NONO_MOUSE Non-POU domain-containing octamer-binding protein OS=Mus musculus GN=Nono PE=1 SV=3	2	3	10	3	10	23	54.54	7.6	31.1	4188200	143000000	34.1435	199440	6809400
	G3XA10;Q8VEK3	Heterogeneous nuclear ribonucleoprotein U, isoform CRA_b	Gm28062	>tr|G3XA10|G3XA10_MOUSE Heterogeneous nuclear ribonucleoprotein U, isoform CRA_b OS=Mus musculus GN=Gm28062 PE=4 SV=1;>sp|Q8VEK3|HNRPU_MOUSE Heterogeneous nuclear ribonucleoprotein U OS=Mus musculus GN=Hnrnpu PE=1 SV=1	2	8	21	8	21	101	86.805	13.1	24.6	121840000	4157100000	34.1193	3583500	122270000
	G3X972	Protein Sec24c	Sec24c	>tr|G3X972|G3X972_MOUSE Protein Sec24c OS=Mus musculus GN=Sec24c PE=1 SV=1	1	2	7	2	7	8	118.58	2.6	8.1	2064100	67640000	32.7697	52925	1734400
	Q91YT7	YTH domain-containing family protein 2	Ythdf2	>sp|Q91YT7|YTHD2_MOUSE YTH domain-containing family protein 2 OS=Mus musculus GN=Ythdf2 PE=2 SV=1	2	1	7	1	5	8	62.279	1.9	20	2271800	69893000	30.7655	113590	3494600
	Q8BW22	Calcium-responsive transactivator	Ss18l1	>sp|Q8BW22|CREST_MOUSE Calcium-responsive transactivator OS=Mus musculus GN=Ss18l1 PE=1 SV=1	1	1	2	1	2	2	43.729	2.5	9	1459900	44680000	30.6048	243310	7446600
	Q6A0A2	La-related protein 4B	Larp4b	>sp|Q6A0A2|LAR4B_MOUSE La-related protein 4B OS=Mus musculus GN=Larp4b PE=1 SV=2	1	1	5	1	5	7	81.626	1.3	9.6	985310	29380000	29.818	28980	864110
	A8Y5P4;A2AJI0;A2AJI1	MAP7 domain-containing protein 1	Map7d1	>tr|A8Y5P4|A8Y5P4_MOUSE MAP7 domain-containing protein 1 OS=Mus musculus GN=Map7d1 PE=1 SV=1;>sp|A2AJI0|MA7D1_MOUSE MAP7 domain-containing protein 1 OS=Mus musculus GN=Map7d1 PE=1 SV=1;>tr|A2AJI1|A2AJI1_MOUSE MAP7 domain-containing protein 1 OS=Mus musculu	4	4	14	4	14	25	90.091	5.8	18.6	6638700	191340000	28.8219	207460	5979500
	Q14C51	Pentatricopeptide repeat domain-containing protein 3, mitochondrial	Ptcd3	>sp|Q14C51|PTCD3_MOUSE Pentatricopeptide repeat domain-containing protein 3, mitochondrial OS=Mus musculus GN=Ptcd3 PE=2 SV=2	1	1	5	1	5	6	77.795	1.8	8.8	686110	19648000	28.6368	17153	491200
	P24270;A2AL20	Catalase	Cat	>sp|P24270|CATA_MOUSE Catalase OS=Mus musculus GN=Cat PE=1 SV=4;>tr|A2AL20|A2AL20_MOUSE Catalase OS=Mus musculus GN=Cat PE=1 SV=1	2	1	4	1	4	7	59.795	2.5	13.9	860910	24191000	28.0993	26903	755960
	A0A087WPL5;E9QNN1;O70133;Q3UR42	ATP-dependent RNA helicase A	Dhx9	>tr|A0A087WPL5|A0A087WPL5_MOUSE ATP-dependent RNA helicase A OS=Mus musculus GN=Dhx9 PE=1 SV=1;>tr|E9QNN1|E9QNN1_MOUSE ATP-dependent RNA helicase A OS=Mus musculus GN=Dhx9 PE=1 SV=1;>sp|O70133|DHX9_MOUSE ATP-dependent RNA helicase A OS=Mus musculus GN=Dhx9	4	1	2	1	2	6	149.62	0.7	1.3	566770	15498000	27.3444	8996.4	246000
	P70333	Heterogeneous nuclear ribonucleoprotein H2	Hnrnph2	>sp|P70333|HNRH2_MOUSE Heterogeneous nuclear ribonucleoprotein H2 OS=Mus musculus GN=Hnrnph2 PE=2 SV=1	1	9	20	3	8	23	49.279	27.8	36.1	22444000	608390000	27.107	1320200	35788000
	G5E924;Q8R081;G3UY38	Heterogeneous nuclear ribonucleoprotein L (Fragment)	Hnrnpl	>tr|G5E924|G5E924_MOUSE Heterogeneous nuclear ribonucleoprotein L (Fragment) OS=Mus musculus GN=Hnrnpl PE=1 SV=1;>sp|Q8R081|HNRPL_MOUSE Heterogeneous nuclear ribonucleoprotein L OS=Mus musculus GN=Hnrnpl PE=1 SV=2;>tr|G3UY38|G3UY38_MOUSE Heterogeneous nucl	3	2	9	2	9	20	66.821	4.1	23.9	3600400	95322000	26.4754	156540	4144400
	A6H5Z3	Exocyst complex component 6B	Exoc6b	>sp|A6H5Z3|EXC6B_MOUSE Exocyst complex component 6B OS=Mus musculus GN=Exoc6b PE=2 SV=1	1	1	3	1	3	3	94.128	1.4	5.7	376840	9878200	26.2132	8017.8	210170
	Q6A0A9	Constitutive coactivator of PPAR-gamma-like protein 1	FAM120A	>sp|Q6A0A9|F120A_MOUSE Constitutive coactivator of PPAR-gamma-like protein 1 OS=Mus musculus GN=FAM120A PE=1 SV=2	1	1	6	1	6	11	121.64	1.8	8.3	1999100	51957000	25.9902	35071	911520
	Q8C3F2	Constitutive coactivator of PPAR-gamma-like protein 2	Fam120c	>sp|Q8C3F2|F120C_MOUSE Constitutive coactivator of PPAR-gamma-like protein 2 OS=Mus musculus GN=Fam120c PE=2 SV=3	1	1	7	1	7	10	119.72	1.2	8.3	1335600	34137000	25.5593	32576	832600
	F7CBP1;G3XA17;Q62448	Eukaryotic translation initiation factor 4 gamma 2	Eif4g2	>tr|F7CBP1|F7CBP1_MOUSE Eukaryotic translation initiation factor 4 gamma 2 OS=Mus musculus GN=Eif4g2 PE=1 SV=1;>tr|G3XA17|G3XA17_MOUSE Eukaryotic translation initiation factor 4 gamma 2 OS=Mus musculus GN=Eif4g2 PE=1 SV=1;>sp|Q62448|IF4G2_MOUSE Eukaryotic	3	1	10	1	10	12	97.888	1.7	13.4	1780400	45217000	25.3971	37092	942030
	Q80YF9	Rho GTPase-activating protein 33	Arhgap33	>sp|Q80YF9|RHG33_MOUSE Rho GTPase-activating protein 33 OS=Mus musculus GN=Arhgap33 PE=1 SV=1	2	3	6	2	5	10	139.8	2.7	6	1246000	31463000	25.2512	21860	551990
	Q9D824;D3Z619;D3Z4V2;D3Z3F1	Pre-mRNA 3-end-processing factor FIP1	Fip1l1	>sp|Q9D824|FIP1_MOUSE Pre-mRNA 3-end-processing factor FIP1 OS=Mus musculus GN=Fip1l1 PE=1 SV=1;>tr|D3Z619|D3Z619_MOUSE Pre-mRNA 3-end-processing factor FIP1 OS=Mus musculus GN=Fip1l1 PE=1 SV=1;>tr|D3Z4V2|D3Z4V2_MOUSE Pre-mRNA 3-end-processing factor FI	4	1	6	1	6	7	64.958	1.9	19.1	1360900	32727000	24.0481	56704	1363600
	E9QLH4;Q8C7M3;E9Q524	E3 ubiquitin-protein ligase TRIM9	Trim9	>tr|E9QLH4|E9QLH4_MOUSE E3 ubiquitin-protein ligase TRIM9 OS=Mus musculus GN=Trim9 PE=1 SV=1;>sp|Q8C7M3|TRIM9_MOUSE E3 ubiquitin-protein ligase TRIM9 OS=Mus musculus GN=Trim9 PE=1 SV=2;>tr|E9Q524|E9Q524_MOUSE E3 ubiquitin-protein ligase TRIM9 OS=Mus muscul	3	2	10	2	10	25	87.547	4.3	15.5	7967700	182540000	22.91	221320	5070600
	Q9CY58	Plasminogen activator inhibitor 1 RNA-binding protein	Serbp1	>sp|Q9CY58|PAIRB_MOUSE Plasminogen activator inhibitor 1 RNA-binding protein OS=Mus musculus GN=Serbp1 PE=1 SV=2	1	1	3	1	3	6	44.714	4.4	13.3	749180	16965000	22.6448	41621	942520
	Q6PAL7	AT-hook DNA-binding motif-containing protein 1	Ahdc1	>sp|Q6PAL7|AHDC1_MOUSE AT-hook DNA-binding motif-containing protein 1 OS=Mus musculus GN=Ahdc1 PE=1 SV=1	1	1	5	1	5	9	168.08	1.3	5.4	1156400	25753000	22.27	16760	373230
	P29341	Polyadenylate-binding protein 1	Pabpc1	>sp|P29341|PABP1_MOUSE Polyadenylate-binding protein 1 OS=Mus musculus GN=Pabpc1 PE=1 SV=2	5	6	23	3	13	45	70.67	10.2	32.5	39160000	807920000	20.6313	1087800	22442000
	E9PU87;Q6P4S6;F6U6U5;F6S7W6	Serine/threonine-protein kinase SIK3	Sik3	>tr|E9PU87|E9PU87_MOUSE Serine/threonine-protein kinase SIK3 OS=Mus musculus GN=Sik3 PE=1 SV=1;>sp|Q6P4S6|SIK3_MOUSE Serine/threonine-protein kinase SIK3 OS=Mus musculus GN=Sik3 PE=1 SV=3;>tr|F6U6U5|F6U6U5_MOUSE Serine/threonine-protein kinase SIK3 (Fragme	5	3	11	3	11	42	150.66	3.4	13	6340500	129260000	20.3864	117420	2393600
	P21619	Lamin-B2	Lmnb2	>sp|P21619|LMNB2_MOUSE Lamin-B2 OS=Mus musculus GN=Lmnb2 PE=1 SV=2	1	2	6	1	4	14	67.317	4.2	11.9	1019000	20152000	19.7763	27540	544650
	P54822;E9Q0A0;E9Q3T7;E9Q242	Adenylosuccinate lyase	Adsl	>sp|P54822|PUR8_MOUSE Adenylosuccinate lyase OS=Mus musculus GN=Adsl PE=2 SV=2;>tr|E9Q0A0|E9Q0A0_MOUSE Adenylosuccinate lyase OS=Mus musculus GN=Adsl PE=1 SV=1;>tr|E9Q3T7|E9Q3T7_MOUSE Adenylosuccinate lyase OS=Mus musculus GN=Adsl PE=1 SV=1;>tr|E9Q242|E9Q2	4	1	2	1	2	2	54.866	1.9	6.4	220780	4263200	19.3097	9199	177630
	Q80TS7	Dendrin	Ddn	>sp|Q80TS7|DEND_MOUSE Dendrin OS=Mus musculus GN=Ddn PE=1 SV=3	1	1	3	1	3	5	76.406	2.8	6.2	375890	7258300	19.3096	9891.8	191010
	Q8QZT2	Centriole, cilia and spindle-associated protein	Ccsap	>sp|Q8QZT2|CCSAP_MOUSE Centriole, cilia and spindle-associated protein OS=Mus musculus GN=Ccsap PE=2 SV=1	1	1	3	1	3	7	28.378	8.3	22.2	3485000	64601000	18.5369	290420	5383400
	Q91X84	CREB-regulated transcription coactivator 3	Crtc3	>sp|Q91X84|CRTC3_MOUSE CREB-regulated transcription coactivator 3 OS=Mus musculus GN=Crtc3 PE=2 SV=2	1	1	4	1	4	6	67.026	2.7	11	1703600	31421000	18.4439	81124	1496300
	Q6ZQ29	Serine/threonine-protein kinase TAO2	Taok2	>sp|Q6ZQ29|TAOK2_MOUSE Serine/threonine-protein kinase TAO2 OS=Mus musculus GN=Taok2 PE=2 SV=3	1	5	13	5	11	21	139.3	4.5	10.7	7059400	128910000	18.2608	150200	2742900
	Q60865	Caprin-1	Caprin1	>sp|Q60865|CAPR1_MOUSE Caprin-1 OS=Mus musculus GN=Caprin1 PE=1 SV=2	1	2	4	2	4	7	78.168	3.3	10.5	3778800	64869000	17.1666	179940	3089000
	Q7TN99;D3Z1R6;D3Z5R9;F6T0J8	Cytoplasmic polyadenylation element-binding protein 3	Cpeb3	>sp|Q7TN99|CPEB3_MOUSE Cytoplasmic polyadenylation element-binding protein 3 OS=Mus musculus GN=Cpeb3 PE=1 SV=1;>tr|D3Z1R6|D3Z1R6_MOUSE Cytoplasmic polyadenylation element-binding protein 3 OS=Mus musculus GN=Cpeb3 PE=1 SV=1;>tr|D3Z5R9|D3Z5R9_MOUSE Cytopla	8	4	11	1	6	39	78.334	7.8	16.2	14892000	252250000	16.9386	531860	9009000
	P60853	Leucine zipper putative tumor suppressor 1	Lzts1	>sp|P60853|LZTS1_MOUSE Leucine zipper putative tumor suppressor 1 OS=Mus musculus GN=Lzts1 PE=2 SV=3	1	1	3	1	3	4	67.289	1.3	9.3	1606100	27203000	16.9373	51810	877520
	Q99MR1	PERQ amino acid-rich with GYF domain-containing protein 1	Gigyf1	>sp|Q99MR1|PERQ1_MOUSE PERQ amino acid-rich with GYF domain-containing protein 1 OS=Mus musculus GN=Gigyf1 PE=1 SV=2	1	1	3	1	3	5	116.24	1.6	4.6	1669300	28234000	16.9137	35517	600710
	E9QKB2;Q9JKS5	Intracellular hyaluronan-binding protein 4	Habp4	>tr|E9QKB2|E9QKB2_MOUSE Intracellular hyaluronan-binding protein 4 OS=Mus musculus GN=Habp4 PE=1 SV=1;>sp|Q9JKS5|HABP4_MOUSE Intracellular hyaluronan-binding protein 4 OS=Mus musculus GN=Habp4 PE=1 SV=2	2	1	3	1	3	4	45.965	5.8	10.4	138360	2308600	16.6855	8139	135800
	Q8CBY1	Protein Smaug homolog 1	Samd4a	>sp|Q8CBY1|SMAG1_MOUSE Protein Smaug homolog 1 OS=Mus musculus GN=Samd4a PE=1 SV=2	1	1	2	1	2	3	78.359	2.1	4.4	703950	11636000	16.5296	21999	363630
	A2A9S2;A2A9R8;A2A9R6;Q8BVA9;A2A9S0;Q61701;A2A9S3	ELAV-like protein	Elavl4	>tr|A2A9S2|A2A9S2_MOUSE ELAV-like protein OS=Mus musculus GN=Elavl4 PE=1 SV=1;>tr|A2A9R8|A2A9R8_MOUSE ELAV-like protein OS=Mus musculus GN=Elavl4 PE=1 SV=1;>tr|A2A9R6|A2A9R6_MOUSE ELAV-like protein OS=Mus musculus GN=Elavl4 PE=1 SV=1;>tr|Q8BVA9|Q8BVA9_MOUS	7	3	8	3	4	14	40.375	11.7	29.8	10293000	167920000	16.314	571840	9328600
	G3XA57;G3UW57	Rab11 family-interacting protein 2	Rab11fip2	>sp|G3XA57|RFIP2_MOUSE Rab11 family-interacting protein 2 OS=Mus musculus GN=Rab11fip2 PE=1 SV=1;>tr|G3UW57|G3UW57_MOUSE RAB11 family interacting protein 2 (Class I), isoform CRA_a OS=Mus musculus GN=Rab11fip2 PE=1 SV=1	2	4	16	4	16	30	58.206	10	39.8	15881000	252010000	15.8686	567160	9000500
	A2A5R8;Q9DBE7;A2A5S3;Q9Z108	Double-stranded RNA-binding protein Staufen homolog 1	Stau1	>tr|A2A5R8|A2A5R8_MOUSE Double-stranded RNA-binding protein Staufen homolog 1 OS=Mus musculus GN=Stau1 PE=1 SV=1;>tr|Q9DBE7|Q9DBE7_MOUSE Double-stranded RNA-binding protein Staufen homolog 1 OS=Mus musculus GN=Stau1 PE=1 SV=1;>tr|A2A5S3|A2A5S3_MOUSE Double	5	2	7	2	7	10	53.746	6	17.5	2289000	35711000	15.6011	76300	1190400
	Q8CJG0	Protein argonaute-2	Ago2	>sp|Q8CJG0|AGO2_MOUSE Protein argonaute-2 OS=Mus musculus GN=Ago2 PE=1 SV=3	1	1	4	1	4	5	97.303	1.4	5.5	1454300	21961000	15.1007	28517	430620
	Q91VR5	ATP-dependent RNA helicase DDX1	Ddx1	>sp|Q91VR5|DDX1_MOUSE ATP-dependent RNA helicase DDX1 OS=Mus musculus GN=Ddx1 PE=1 SV=1	1	1	8	1	8	15	82.499	2.6	11.8	8145500	120800000	14.8303	208860	3097300
	Q62167;P16381;Q62095	ATP-dependent RNA helicase DDX3X	Ddx3x	>sp|Q62167|DDX3X_MOUSE ATP-dependent RNA helicase DDX3X OS=Mus musculus GN=Ddx3x PE=1 SV=3;>sp|P16381|DDX3L_MOUSE Putative ATP-dependent RNA helicase Pl10 OS=Mus musculus GN=D1Pas1 PE=2 SV=1;>sp|Q62095|DDX3Y_MOUSE ATP-dependent RNA helicase DDX3Y OS=Mus mu	5	11	22	10	21	80	73.101	15.1	34	103030000	1527300000	14.8238	2641700	39162000
	A0A0A0MQ76;Q6DFW4;A0A087WSU5;A0A087WP00;A0A087WQ46	Nucleolar protein 58	Nop58	>tr|A0A0A0MQ76|A0A0A0MQ76_MOUSE Nucleolar protein 58 OS=Mus musculus GN=Nop58 PE=1 SV=1;>sp|Q6DFW4|NOP58_MOUSE Nucleolar protein 58 OS=Mus musculus GN=Nop58 PE=1 SV=1;>tr|A0A087WSU5|A0A087WSU5_MOUSE Nucleolar protein 58 (Fragment) OS=Mus musculus GN=Nop58	5	1	2	1	2	3	50.063	2.9	5.9	670540	9846000	14.6837	35292	518210
	Q8BHL3	TBC1 domain family member 10B	Tbc1d10b	>sp|Q8BHL3|TB10B_MOUSE TBC1 domain family member 10B OS=Mus musculus GN=Tbc1d10b PE=1 SV=2	1	5	13	5	13	28	87.274	12.9	29.2	11546000	166890000	14.4544	412360	5960300
	D3Z2W1;D3YWQ0;D3Z519;S4R2G0	Diacylglycerol kinase	Dgki	>tr|D3Z2W1|D3Z2W1_MOUSE Diacylglycerol kinase OS=Mus musculus GN=Dgki PE=1 SV=1;>tr|D3YWQ0|D3YWQ0_MOUSE Diacylglycerol kinase OS=Mus musculus GN=Dgki PE=1 SV=1;>tr|D3Z519|D3Z519_MOUSE Diacylglycerol kinase OS=Mus musculus GN=Dgki PE=1 SV=1;>tr|S4R2G0|S4R2G	5	4	7	3	6	9	115.96	5.1	9.2	5525900	78335000	14.176	125590	1780300
	P70365	Nuclear receptor coactivator 1	Ncoa1	>sp|P70365|NCOA1_MOUSE Nuclear receptor coactivator 1 OS=Mus musculus GN=Ncoa1 PE=1 SV=2	1	1	3	1	3	4	157.01	0.7	3	1409500	19856000	14.0873	23107	325510
	A2A690;F6VP19	Protein TANC2	Tanc2	>sp|A2A690|TANC2_MOUSE Protein TANC2 OS=Mus musculus GN=Tanc2 PE=1 SV=1;>tr|F6VP19|F6VP19_MOUSE Protein TANC2 (Fragment) OS=Mus musculus GN=Tanc2 PE=1 SV=1	2	2	3	2	3	5	220.26	1.2	1.9	3082600	43324000	14.0544	32794	460890
	Q3TB04;H3BIZ7;Q8BIE6	FERM domain-containing protein 4A	Frmd4a	>tr|Q3TB04|Q3TB04_MOUSE FERM domain-containing protein 4A OS=Mus musculus GN=Frmd4a PE=1 SV=1;>tr|H3BIZ7|H3BIZ7_MOUSE FERM domain-containing protein 4A OS=Mus musculus GN=Frmd4a PE=1 SV=1;>sp|Q8BIE6|FRM4A_MOUSE FERM domain-containing protein 4A OS=Mus musc	3	1	4	1	4	5	80.788	3.8	11.9	1056200	14781000	13.9945	32007	447910
	Q8C2Q7;O35737	Heterogeneous nuclear ribonucleoprotein H	Hnrnph1	>tr|Q8C2Q7|Q8C2Q7_MOUSE Heterogeneous nuclear ribonucleoprotein H OS=Mus musculus GN=Hnrnph1 PE=1 SV=1;>sp|O35737|HNRH1_MOUSE Heterogeneous nuclear ribonucleoprotein H OS=Mus musculus GN=Hnrnph1 PE=1 SV=3	2	10	19	4	6	65	51.217	26.3	30.3	159460000	2144500000	13.4485	8392700	112870000
	tr|Q6JC40|Q6JC40_9VIRU;tr|Q6JC22|Q6JC22_9VIRU;tr|Q6JC23|Q6JC23_9VIRU	Capsid protein VP1	cap	>tr|Q6JC40|Q6JC40_9VIRU Capsid protein VP1 OS=Adeno-associated virus 9 GN=cap PE=1 SV=1;>tr|Q6JC22|Q6JC22_9VIRU Capsid protein VP1 OS=Adeno-associated virus GN=cap PE=4 SV=1;>tr|Q6JC23|Q6JC23_9VIRU Capsid protein VP1 OS=Adeno-associated virus GN=cap PE=4 S	183	3	8	3	8	240	81.379	4.9	16.3	3177700	42640000	13.4185	83622	1122100
	Q80TZ3	Putative tyrosine-protein phosphatase auxilin	Dnajc6	>sp|Q80TZ3|AUXI_MOUSE Putative tyrosine-protein phosphatase auxilin OS=Mus musculus GN=Dnajc6 PE=2 SV=2	1	1	6	1	4	10	102.3	1.3	6.9	3690400	49240000	13.3427	85823	1145100
	F6ZMJ4;Q3UHK8	Trinucleotide repeat-containing gene 6A protein	Tnrc6a	>tr|F6ZMJ4|F6ZMJ4_MOUSE Trinucleotide repeat-containing gene 6A protein OS=Mus musculus GN=Tnrc6a PE=1 SV=2;>sp|Q3UHK8|TNR6A_MOUSE Trinucleotide repeat-containing gene 6A protein OS=Mus musculus GN=Tnrc6a PE=2 SV=1	2	2	2	2	2	3	203.15	0.9	0.9	1015500	13483000	13.2772	12235	162450
	G3X9G2;Q9JM52;Q5SXG1;Q5SXG3;F7AMS7	Misshapen-like kinase 1	Mink1	>tr|G3X9G2|G3X9G2_MOUSE Misshapen-like kinase 1 OS=Mus musculus GN=Mink1 PE=1 SV=1;>sp|Q9JM52|MINK1_MOUSE Misshapen-like kinase 1 OS=Mus musculus GN=Mink1 PE=1 SV=3;>tr|Q5SXG1|Q5SXG1_MOUSE Misshapen-like kinase 1 OS=Mus musculus GN=Mink1 PE=1 SV=1;>tr|Q5SX	7	5	14	4	9	22	151.22	5.3	14.7	9177200	120290000	13.1075	145670	1909400
	A2AG50;A2AG51	MAP7 domain-containing protein 2	Map7d2	>sp|A2AG50|MA7D2_MOUSE MAP7 domain-containing protein 2 OS=Mus musculus GN=Map7d2 PE=1 SV=1;>tr|A2AG51|A2AG51_MOUSE MAP7 domain-containing protein 2 (Fragment) OS=Mus musculus GN=Map7d2 PE=1 SV=2	2	2	8	2	8	12	86.049	2.4	16.9	5103100	66224000	12.9772	145800	1892100
	Z4YL78;K3W4R5;A2AGT5	Cytoskeleton-associated protein 5	Ckap5	>tr|Z4YL78|Z4YL78_MOUSE Cytoskeleton-associated protein 5 OS=Mus musculus GN=Ckap5 PE=1 SV=1;>tr|K3W4R5|K3W4R5_MOUSE Cytoskeleton-associated protein 5 OS=Mus musculus GN=Ckap5 PE=1 SV=1;>sp|A2AGT5|CKAP5_MOUSE Cytoskeleton-associated protein 5 OS=Mus muscul	3	1	3	1	3	6	218.71	0.6	2.4	870500	11192000	12.857	8451.4	108660
	E9PYJ7;Q6ZPQ6	Membrane-associated phosphatidylinositol transfer protein 2	Pitpnm2	>tr|E9PYJ7|E9PYJ7_MOUSE Membrane-associated phosphatidylinositol transfer protein 2 OS=Mus musculus GN=Pitpnm2 PE=1 SV=1;>sp|Q6ZPQ6|PITM2_MOUSE Membrane-associated phosphatidylinositol transfer protein 2 OS=Mus musculus GN=Pitpnm2 PE=1 SV=2	2	2	5	2	5	8	147.62	1.7	4.9	2662400	33364000	12.5316	42260	529590
	Q8C5X1	Protein 4931406P16Rik	4931406P16Rik	>tr|Q8C5X1|Q8C5X1_MOUSE Protein 4931406P16Rik OS=Mus musculus GN=4931406P16Rik PE=1 SV=1	1	1	3	1	3	3	115.62	1.1	5	689590	8630400	12.5153	15324	191790
	S4R1M2;D3YXK2	Scaffold attachment factor B1	Safb	>tr|S4R1M2|S4R1M2_MOUSE Scaffold attachment factor B1 OS=Mus musculus GN=Safb PE=1 SV=1;>sp|D3YXK2|SAFB1_MOUSE Scaffold attachment factor B1 OS=Mus musculus GN=Safb PE=1 SV=2	2	2	5	1	3	16	105.32	5.1	7.5	5402000	67509000	12.497	150060	1875300
	Q3V117;Q91V92	ATP-citrate synthase	Acly	>tr|Q3V117|Q3V117_MOUSE ATP-citrate synthase OS=Mus musculus GN=Acly PE=1 SV=1;>sp|Q91V92|ACLY_MOUSE ATP-citrate synthase OS=Mus musculus GN=Acly PE=1 SV=1	3	2	5	2	5	8	120.79	2.6	5.8	1683000	20763000	12.3369	28050	346060
	A0A087WNV1;A0A087WSR7;A0A087WR52;Q8K2K6;A0A087WRL1	Arf-GAP domain and FG repeat-containing protein 1	Agfg1	>tr|A0A087WNV1|A0A087WNV1_MOUSE Arf-GAP domain and FG repeat-containing protein 1 OS=Mus musculus GN=Agfg1 PE=1 SV=1;>tr|A0A087WSR7|A0A087WSR7_MOUSE Arf-GAP domain and FG repeat-containing protein 1 OS=Mus musculus GN=Agfg1 PE=1 SV=1;>tr|A0A087WR52|A0A087W	5	2	3	2	3	8	53.974	7.1	12.3	4711000	57173000	12.1361	277120	3363100
	Q5SX39;G3UW82;P13542;Q5SX40	Myosin-4	Myh4	>sp|Q5SX39|MYH4_MOUSE Myosin-4 OS=Mus musculus GN=Myh4 PE=2 SV=1;>tr|G3UW82|G3UW82_MOUSE MCG140437, isoform CRA_d OS=Mus musculus GN=Myh2 PE=1 SV=1;>sp|P13542|MYH8_MOUSE Myosin-8 OS=Mus musculus GN=Myh8 PE=2 SV=2;>sp|Q5SX40|MYH1_MOUSE Myosin-1 OS=Mus muscu	7	1	2	1	2	2	222.86	0.7	1.1	751560	9113000	12.1254	7368.3	89343
	O55028;D3Z7R0	[3-methyl-2-oxobutanoate dehydrogenase [lipoamide]] kinase, mitochondrial	Bckdk	>sp|O55028|BCKD_MOUSE [3-methyl-2-oxobutanoate dehydrogenase [lipoamide]] kinase, mitochondrial OS=Mus musculus GN=Bckdk PE=1 SV=1;>tr|D3Z7R0|D3Z7R0_MOUSE [3-methyl-2-oxobutanoate dehydrogenase [lipoamide]] kinase, mitochondrial (Fragment) OS=Mus musculus	2	2	7	2	7	10	46.587	5.3	18	8721900	105520000	12.0983	415330	5024800
	Q9QYH6	Melanoma-associated antigen D1	Maged1	>sp|Q9QYH6|MAGD1_MOUSE Melanoma-associated antigen D1 OS=Mus musculus GN=Maged1 PE=1 SV=1	7	2	8	2	8	19	85.669	2.1	14.7	4201400	50481000	12.0153	161590	1941600
	P43274	Histone H1.4	Hist1h1e	>sp|P43274|H14_MOUSE Histone H1.4 OS=Mus musculus GN=Hist1h1e PE=1 SV=2	3	1	2	1	2	16	21.977	5.5	15.1	967290	11454000	11.8413	107480	1272600
	A2A543;Q8R3Z5;A2A542;A2A545	Voltage-dependent L-type calcium channel subunit beta-1	Cacnb1	>tr|A2A543|A2A543_MOUSE Voltage-dependent L-type calcium channel subunit beta-1 OS=Mus musculus GN=Cacnb1 PE=1 SV=1;>sp|Q8R3Z5|CACB1_MOUSE Voltage-dependent L-type calcium channel subunit beta-1 OS=Mus musculus GN=Cacnb1 PE=1 SV=1;>tr|A2A542|A2A542_MOUSE V	4	2	6	1	4	5	65.481	3.9	16.1	382220	4470800	11.6969	13651	159670
	G3UXJ6;G3UZ48;G3UZI2;G3V018;Q7TMK9;G3UWM1	Heterogeneous nuclear ribonucleoprotein Q	Syncrip	>tr|G3UXJ6|G3UXJ6_MOUSE Heterogeneous nuclear ribonucleoprotein Q OS=Mus musculus GN=Syncrip PE=1 SV=1;>tr|G3UZ48|G3UZ48_MOUSE Heterogeneous nuclear ribonucleoprotein Q OS=Mus musculus GN=Syncrip PE=1 SV=1;>tr|G3UZI2|G3UZI2_MOUSE Heterogeneous nuclear ribo	9	5	6	2	3	7	49.704	10	12.3	2197600	25251000	11.4903	99891	1147800
	E9PUL9;B2RQ80;B9EKN8;P83510;E0CZD7;E0CY98;E0CZF8;E0CXD6	Traf2 and NCK-interacting protein kinase	Tnik	>tr|E9PUL9|E9PUL9_MOUSE Traf2 and NCK-interacting protein kinase OS=Mus musculus GN=Tnik PE=1 SV=1;>tr|B2RQ80|B2RQ80_MOUSE Tnik protein OS=Mus musculus GN=Tnik PE=1 SV=1;>tr|B9EKN8|B9EKN8_MOUSE TRAF2 and NCK interacting kinase OS=Mus musculus GN=Tnik PE=1	8	4	18	3	13	47	151.3	3.5	13.8	24477000	280120000	11.4442	422020	4829600
	G3UWM5;B7ZCJ0;A0A0A0MQE8;B7ZCJ1;Q6DFV3	Rho GTPase-activating protein 21 (Fragment)	Arhgap21	>tr|G3UWM5|G3UWM5_MOUSE Rho GTPase-activating protein 21 (Fragment) OS=Mus musculus GN=Arhgap21 PE=1 SV=1;>tr|B7ZCJ0|B7ZCJ0_MOUSE Rho GTPase-activating protein 21 OS=Mus musculus GN=Arhgap21 PE=1 SV=1;>tr|A0A0A0MQE8|A0A0A0MQE8_MOUSE Rho GTPase-activating p	5	3	9	2	8	13	141.29	3	11.7	5410700	58784000	10.8644	88700	963670
	G3X9Y1;O35681	Synaptotagmin III, isoform CRA_a	Syt3	>tr|G3X9Y1|G3X9Y1_MOUSE Synaptotagmin III, isoform CRA_a OS=Mus musculus GN=Syt3 PE=1 SV=1;>sp|O35681|SYT3_MOUSE Synaptotagmin-3 OS=Mus musculus GN=Syt3 PE=1 SV=2	2	3	5	3	5	8	63.244	6.3	10.9	4737400	49943000	10.5423	182210	1920900
	P97379	Ras GTPase-activating protein-binding protein 2	G3bp2	>sp|P97379|G3BP2_MOUSE Ras GTPase-activating protein-binding protein 2 OS=Mus musculus GN=G3bp2 PE=1 SV=2	1	2	7	1	6	15	54.087	4.6	22.8	6110600	64415000	10.5415	277750	2927900
	D3YX27;Q9JIY5;D3YX28;F6TCV0	Serine protease HTRA2, mitochondrial	Htra2	>tr|D3YX27|D3YX27_MOUSE Serine protease HTRA2, mitochondrial OS=Mus musculus GN=Htra2 PE=1 SV=1;>sp|Q9JIY5|HTRA2_MOUSE Serine protease HTRA2, mitochondrial OS=Mus musculus GN=Htra2 PE=1 SV=2;>tr|D3YX28|D3YX28_MOUSE Serine protease HTRA2, mitochondrial OS=M	7	2	6	2	6	7	45.822	6.3	18.1	6674100	68533000	10.2685	333710	3426700
	Q8CH09	SURP and G-patch domain-containing protein 2	Sugp2	>sp|Q8CH09|SUGP2_MOUSE SURP and G-patch domain-containing protein 2 OS=Mus musculus GN=Sugp2 PE=2 SV=2	4	2	6	2	6	6	118.1	2.1	7.2	2247500	22537000	10.0276	41620	417350
	E9QAS9;E9QAT0;D3Z6U8;E9QNF5;Q6AXB7;E9QAS8;P35922	Fragile X mental retardation protein 1 homolog	Fmr1	>tr|E9QAS9|E9QAS9_MOUSE Fragile X mental retardation protein 1 homolog OS=Mus musculus GN=Fmr1 PE=1 SV=1;>tr|E9QAT0|E9QAT0_MOUSE Fragile X mental retardation protein 1 homolog OS=Mus musculus GN=Fmr1 PE=1 SV=1;>tr|D3Z6U8|D3Z6U8_MOUSE Fragile X mental retar	7	1	4	1	3	4	65.918	1.4	11.5	1458700	14264000	9.77857	48623	475460
	Q68ED7	CREB-regulated transcription coactivator 1	Crtc1	>sp|Q68ED7|CRTC1_MOUSE CREB-regulated transcription coactivator 1 OS=Mus musculus GN=Crtc1 PE=1 SV=1	1	2	3	2	3	5	66.944	5.1	10	1804100	17550000	9.72784	150340	1462500
	Q9D6C8;Q8BLR2	Copine-4	Cpne4	>tr|Q9D6C8|Q9D6C8_MOUSE Copine-4 OS=Mus musculus GN=Cpne4 PE=1 SV=1;>sp|Q8BLR2|CPNE4_MOUSE Copine-4 OS=Mus musculus GN=Cpne4 PE=1 SV=1	5	2	5	1	4	8	52.783	4.4	13.1	1283000	11869000	9.25097	53457	494550
	A2AHJ7;A2AHK0;Q80UP3	Diacylglycerol kinase	Dgkz	>tr|A2AHJ7|A2AHJ7_MOUSE Diacylglycerol kinase OS=Mus musculus GN=Dgkz PE=1 SV=1;>tr|A2AHK0|A2AHK0_MOUSE Diacylglycerol kinase OS=Mus musculus GN=Dgkz PE=1 SV=1;>sp|Q80UP3|DGKZ_MOUSE Diacylglycerol kinase zeta OS=Mus musculus GN=Dgkz PE=1 SV=2	3	2	4	1	3	2	105.9	3.7	6.9	1346400	12232000	9.08497	31311	284470
	P26369	Splicing factor U2AF 65 kDa subunit	U2af2	>sp|P26369|U2AF2_MOUSE Splicing factor U2AF 65 kDa subunit OS=Mus musculus GN=U2af2 PE=1 SV=3	1	1	2	1	2	2	53.516	1.7	3.6	577630	5136400	8.8922	38509	342420
	E9Q070;P14869	Uncharacterized protein	Gm8730	>tr|E9Q070|E9Q070_MOUSE Uncharacterized protein OS=Mus musculus GN=Gm8730 PE=1 SV=1;>sp|P14869|RLA0_MOUSE 60S acidic ribosomal protein P0 OS=Mus musculus GN=Rplp0 PE=1 SV=3	3	3	4	3	4	9	34.216	19.9	19.9	3573700	31621000	8.84825	274900	2432400
	Q8VHM5;F7B5B5;A2AW41	Heterogeneous nuclear ribonucleoprotein R	Hnrnpr	>tr|Q8VHM5|Q8VHM5_MOUSE Heterogeneous nuclear ribonucleoprotein R OS=Mus musculus GN=Hnrnpr PE=1 SV=1;>tr|F7B5B5|F7B5B5_MOUSE Protein Hnrnpr OS=Mus musculus GN=Hnrnpr PE=1 SV=1;>tr|A2AW41|A2AW41_MOUSE Protein Hnrnpr (Fragment) OS=Mus musculus GN=Hnrnpr PE=	6	6	12	3	9	20	70.887	9.3	19	11870000	102800000	8.66049	349120	3023500
	Q8R555	Cartilage acidic protein 1	Crtac1	>sp|Q8R555|CRAC1_MOUSE Cartilage acidic protein 1 OS=Mus musculus GN=Crtac1 PE=2 SV=1	1	1	3	1	3	4	70.324	1.4	7.1	971030	8164400	8.40798	40459	340180
	G3X9V2;P30999;D3Z7H6;E9Q8Z4;E9Q8Z9;D3Z2H2;E9Q8Z6;E9Q8Z8;E9Q8Z5;E9Q986;E9Q907;E9Q905;E9Q901;E9Q904;D3Z2H7;E9Q906;E9Q903	Catenin (Cadherin associated protein), delta 1, isoform CRA_a	Ctnnd1	>tr|G3X9V2|G3X9V2_MOUSE Catenin (Cadherin associated protein), delta 1, isoform CRA_a OS=Mus musculus GN=Ctnnd1 PE=1 SV=1;>sp|P30999|CTND1_MOUSE Catenin delta-1 OS=Mus musculus GN=Ctnnd1 PE=1 SV=2;>tr|D3Z7H6|D3Z7H6_MOUSE Catenin delta-1 OS=Mus musculus GN=	17	6	22	6	22	45	104.1	9.1	23.8	41608000	346730000	8.33325	849140	7076200
	Q9EPU0	Regulator of nonsense transcripts 1	Upf1	>sp|Q9EPU0|RENT1_MOUSE Regulator of nonsense transcripts 1 OS=Mus musculus GN=Upf1 PE=1 SV=2	1	7	14	7	14	20	123.97	9.5	16.3	28665000	235820000	8.22676	494220	4065800
	Q99LF4	tRNA-splicing ligase RtcB homolog	Rtcb	>sp|Q99LF4|RTCB_MOUSE tRNA-splicing ligase RtcB homolog OS=Mus musculus GN=Rtcb PE=2 SV=1	1	2	10	2	10	16	55.249	5.9	27.9	11806000	97083000	8.22319	491900	4045100
	P15864	Histone H1.2	Hist1h1c	>sp|P15864|H12_MOUSE Histone H1.2 OS=Mus musculus GN=Hist1h1c PE=1 SV=2	1	3	4	1	2	16	21.266	16.5	16.5	3004300	24246000	8.07043	333810	2694000
	Q8C2Q3;E9QL13	RNA-binding protein 14	Rbm14	>sp|Q8C2Q3|RBM14_MOUSE RNA-binding protein 14 OS=Mus musculus GN=Rbm14 PE=1 SV=1;>tr|E9QL13|E9QL13_MOUSE MCG8382, isoform CRA_c OS=Mus musculus GN=Rbm14 PE=1 SV=2	4	6	10	6	9	30	69.448	11.8	20.5	44975000	357230000	7.94286	1955400	15532000
	Q3U741;Q501J6	DEAD (Asp-Glu-Ala-Asp) box polypeptide 17, isoform CRA_a	Ddx17	>tr|Q3U741|Q3U741_MOUSE DEAD (Asp-Glu-Ala-Asp) box polypeptide 17, isoform CRA_a OS=Mus musculus GN=Ddx17 PE=1 SV=1;>sp|Q501J6|DDX17_MOUSE Probable ATP-dependent RNA helicase DDX17 OS=Mus musculus GN=Ddx17 PE=1 SV=1	2	9	20	5	15	41	72.584	12.7	25	115290000	911390000	7.9052	3602900	28481000
	E9Q0B1;E9PW14;B2RPU6;Q9D067	Nuclear protein MDM1	Mdm1	>tr|E9Q0B1|E9Q0B1_MOUSE Nuclear protein MDM1 OS=Mus musculus GN=Mdm1 PE=1 SV=1;>tr|E9PW14|E9PW14_MOUSE Nuclear protein MDM1 OS=Mus musculus GN=Mdm1 PE=1 SV=1;>tr|B2RPU6|B2RPU6_MOUSE Mdm1 protein OS=Mus musculus GN=Mdm1 PE=1 SV=1;>sp|Q9D067|MDM1_MOUSE Nucle	4	1	3	1	3	7	75.673	2.4	8	875860	6916900	7.89727	21897	172920
	Q6PE13	Proline-rich transmembrane protein 3	Prrt3	>sp|Q6PE13|PRRT3_MOUSE Proline-rich transmembrane protein 3 OS=Mus musculus GN=Prrt3 PE=1 SV=1	1	1	2	1	2	3	101.22	1.9	4.4	718770	5656900	7.87025	18915	148870
	E9Q5B0;Q80VC9	Calmodulin-regulated spectrin-associated protein 3	Camsap3	>tr|E9Q5B0|E9Q5B0_MOUSE Calmodulin-regulated spectrin-associated protein 3 OS=Mus musculus GN=Camsap3 PE=1 SV=1;>sp|Q80VC9|CAMP3_MOUSE Calmodulin-regulated spectrin-associated protein 3 OS=Mus musculus GN=Camsap3 PE=1 SV=1	2	3	8	3	8	15	135.27	2.5	9.3	7650300	59466000	7.77303	112500	874500
	Q91XW9;A0A0A6YVS5;Q91XX6;Q91XX8;Q91XX5;Q91XY5;Q91XX7;Q91XX3;Q91XY9;Q91XX4;Q91XZ0;Q91XY6;Q91XY7;Q91XY3;Q91XY2;Q91XY0;Q91XX9;Q91XY8;Q91XX1;Q6DD96;Q91XX0;Q91XY4	MCG133388, isoform CRA_f	Pcdhgc5	>tr|Q91XW9|Q91XW9_MOUSE MCG133388, isoform CRA_f OS=Mus musculus GN=Pcdhgc5 PE=1 SV=1;>tr|A0A0A6YVS5|A0A0A6YVS5_MOUSE Protein Pcdhgc5 OS=Mus musculus GN=Pcdhgc5 PE=4 SV=1;>tr|Q91XX6|Q91XX6_MOUSE Protein Pcdhgb4 OS=Mus musculus GN=Pcdhgb4 PE=2 SV=1;>tr|Q91X	22	1	2	1	2	2	101.89	1.6	3.6	991060	7675300	7.74454	24776	191880
	E9Q6Y8	Ubiquitin carboxyl-terminal hydrolase	Usp31	>tr|E9Q6Y8|E9Q6Y8_MOUSE Ubiquitin carboxyl-terminal hydrolase OS=Mus musculus GN=Usp31 PE=1 SV=1	1	1	4	1	4	5	146.32	1.2	4.7	2531000	18974000	7.49664	37776	283200
	Q8BH04	Phosphoenolpyruvate carboxykinase [GTP], mitochondrial	Pck2	>sp|Q8BH04|PCKGM_MOUSE Phosphoenolpyruvate carboxykinase [GTP], mitochondrial OS=Mus musculus GN=Pck2 PE=1 SV=1	1	2	5	2	5	8	70.527	4.5	9.8	4243500	30661000	7.2254	121240	876030
	Q9EQH3	Vacuolar protein sorting-associated protein 35	Vps35	>sp|Q9EQH3|VPS35_MOUSE Vacuolar protein sorting-associated protein 35 OS=Mus musculus GN=Vps35 PE=1 SV=1	1	1	3	1	3	3	91.712	1.4	4.4	2216500	15656000	7.06339	51545	364100
	Q91VM5;Q9WV02;A2AFI4;A2AFI3	RNA binding motif protein, X-linked-like-1	Rbmxl1	>sp|Q91VM5|RMXL1_MOUSE RNA binding motif protein, X-linked-like-1 OS=Mus musculus GN=Rbmxl1 PE=2 SV=1;>sp|Q9WV02|RBMX_MOUSE RNA-binding motif protein, X chromosome OS=Mus musculus GN=Rbmx PE=1 SV=1;>tr|A2AFI4|A2AFI4_MOUSE RNA-binding motif protein, X chrom	5	2	3	2	3	7	42.161	8.8	14.9	7868600	55410000	7.04191	314740	2216400
	Q60900	ELAV-like protein 3	Elavl3	>sp|Q60900|ELAV3_MOUSE ELAV-like protein 3 OS=Mus musculus GN=Elavl3 PE=1 SV=1	1	2	5	2	4	5	39.533	7.1	15.8	4749100	33198000	6.99038	279360	1952800
	A0A087WRU0;A0A087WQ94;A0A087WQM0;A0A087WQS0;E9Q0S6	Protein Tns1 (Fragment)	Tns1	>tr|A0A087WRU0|A0A087WRU0_MOUSE Protein Tns1 (Fragment) OS=Mus musculus GN=Tns1 PE=1 SV=1;>tr|A0A087WQ94|A0A087WQ94_MOUSE Protein Tns1 (Fragment) OS=Mus musculus GN=Tns1 PE=1 SV=1;>tr|A0A087WQM0|A0A087WQM0_MOUSE Protein Tns1 OS=Mus musculus GN=Tns1 PE=1 SV	6	1	3	1	3	11	181.79	1.2	3.8	5016600	34991000	6.97504	62708	437380
	Q3UR02;Q80Y51;B1AXZ4;B1AXZ0;Q80UJ0;B1AXZ6;B1AXZ5;Q60899	ELAV-like protein	Elavl2	>tr|Q3UR02|Q3UR02_MOUSE ELAV-like protein OS=Mus musculus GN=Elavl2 PE=1 SV=1;>tr|Q80Y51|Q80Y51_MOUSE ELAV-like protein OS=Mus musculus GN=Elavl2 PE=1 SV=1;>tr|B1AXZ4|B1AXZ4_MOUSE ELAV-like protein OS=Mus musculus GN=Elavl2 PE=1 SV=1;>tr|B1AXZ0|B1AXZ0_MOUS	8	2	7	2	3	5	39.489	7.2	27.6	9210400	64065000	6.95572	575650	4004100
	Q3TDT0;Q9R1R2	Tripartite motif-containing protein 3	Trim3	>tr|Q3TDT0|Q3TDT0_MOUSE Tripartite motif-containing protein 3 OS=Mus musculus GN=Trim3 PE=1 SV=1;>sp|Q9R1R2|TRIM3_MOUSE Tripartite motif-containing protein 3 OS=Mus musculus GN=Trim3 PE=1 SV=1	2	2	7	2	7	12	78.271	1.7	9.1	12022000	80781000	6.71943	324920	2183300
	Q61584;A0A0G2JEP0	Fragile X mental retardation syndrome-related protein 1	Fxr1	>sp|Q61584|FXR1_MOUSE Fragile X mental retardation syndrome-related protein 1 OS=Mus musculus GN=Fxr1 PE=1 SV=2;>tr|A0A0G2JEP0|A0A0G2JEP0_MOUSE Fragile X mental retardation syndrome-related protein 1 OS=Mus musculus GN=Fxr1 PE=4 SV=1	4	1	8	0	6	12	76.221	1.9	15.2	6096800	40905000	6.70926	190520	1278300
	Q7TSJ2;D3Z6W1	Microtubule-associated protein 6	Map6	>sp|Q7TSJ2|MAP6_MOUSE Microtubule-associated protein 6 OS=Mus musculus GN=Map6 PE=1 SV=2;>tr|D3Z6W1|D3Z6W1_MOUSE Microtubule-associated protein 6 OS=Mus musculus GN=Map6 PE=1 SV=1	2	19	32	19	32	253	96.449	40.5	52.8	142260000	950490000	6.68136	2294600	15331000
	P83741;F7CZC4;E9PZ38;E9Q6Q2;E0CZE3;E9QMI9;E9QJQ9;E0CYT1;E9QMI8;E9QM73;Q80UE6;Q3UH66	Serine/threonine-protein kinase WNK1	Wnk1	>sp|P83741|WNK1_MOUSE Serine/threonine-protein kinase WNK1 OS=Mus musculus GN=Wnk1 PE=1 SV=2;>tr|F7CZC4|F7CZC4_MOUSE Serine/threonine-protein kinase WNK1 (Fragment) OS=Mus musculus GN=Wnk1 PE=1 SV=1;>tr|E9PZ38|E9PZ38_MOUSE Serine/threonine-protein kinase W	12	1	2	1	2	2	250.93	0.4	1.4	1841200	12140000	6.59353	31207	205770
	D3Z5P0;Q5RJI5	Serine/threonine-protein kinase BRSK1	Brsk1	>tr|D3Z5P0|D3Z5P0_MOUSE Serine/threonine-protein kinase BRSK1 OS=Mus musculus GN=Brsk1 PE=1 SV=1;>sp|Q5RJI5|BRSK1_MOUSE Serine/threonine-protein kinase BRSK1 OS=Mus musculus GN=Brsk1 PE=1 SV=1	2	3	4	3	4	30	77.196	7.5	10.1	5054100	32924000	6.51432	126350	823100
	E9Q4Z6;Q8C008	Double zinc ribbon and ankyrin repeat-containing protein 1	Dzank1	>tr|E9Q4Z6|E9Q4Z6_MOUSE Double zinc ribbon and ankyrin repeat-containing protein 1 OS=Mus musculus GN=Dzank1 PE=1 SV=1;>sp|Q8C008|DZAN1_MOUSE Double zinc ribbon and ankyrin repeat-containing protein 1 OS=Mus musculus GN=Dzank1 PE=1 SV=2	2	4	10	4	10	22	85.152	7.4	16.9	16835000	109570000	6.50846	374110	2435000
	F8WI57;Q99MR0	Actin-like protein 6B	Actl6b	>tr|F8WI57|F8WI57_MOUSE Actin-like protein 6B OS=Mus musculus GN=Actl6b PE=1 SV=1;>sp|Q99MR0|ACL6B_MOUSE Actin-like protein 6B OS=Mus musculus GN=Actl6b PE=1 SV=1	4	3	4	3	4	8	41.689	16.3	19.7	13196000	85757000	6.49871	733100	4764300
	B2M1R6;P61979;D3Z5X4;D3YWG1;H3BKD0;Q8BT23;H3BK96;H3BLL4	Heterogeneous nuclear ribonucleoprotein K	Hnrnpk	>tr|B2M1R6|B2M1R6_MOUSE Heterogeneous nuclear ribonucleoprotein K OS=Mus musculus GN=Hnrnpk PE=1 SV=1;>sp|P61979|HNRPK_MOUSE Heterogeneous nuclear ribonucleoprotein K OS=Mus musculus GN=Hnrnpk PE=1 SV=1;>tr|D3Z5X4|D3Z5X4_MOUSE Protein Gm7964 OS=Mus musculu	11	7	10	7	10	28	48.562	18.6	28.6	41448000	263730000	6.36291	1657900	10549000
	Q8C854;A2ATP6;G8JL68;A2ATP5;F6XJA1	Myelin expression factor 2	Myef2	>sp|Q8C854|MYEF2_MOUSE Myelin expression factor 2 OS=Mus musculus GN=Myef2 PE=1 SV=1;>tr|A2ATP6|A2ATP6_MOUSE Myelin expression factor 2 OS=Mus musculus GN=Myef2 PE=1 SV=2;>tr|G8JL68|G8JL68_MOUSE Myelin expression factor 2 (Fragment) OS=Mus musculus GN=Myef	5	10	16	10	16	49	63.294	16.8	32.5	93011000	589010000	6.33269	3577300	22654000
	H7BX26;Q6A065;A0A0A6YXK7	Centrosomal protein of 170 kDa	Cep170	>tr|H7BX26|H7BX26_MOUSE Centrosomal protein of 170 kDa OS=Mus musculus GN=Cep170 PE=1 SV=1;>sp|Q6A065|CE170_MOUSE Centrosomal protein of 170 kDa OS=Mus musculus GN=Cep170 PE=1 SV=2;>tr|A0A0A6YXK7|A0A0A6YXK7_MOUSE Centrosomal protein of 170 kDa (Fragment) O	5	4	6	4	6	12	173.94	4.1	5.6	7260700	45825000	6.31137	88545	558850
	Q8K310;A0A087WSP7;A0A087WQZ1	Matrin-3	Matr3	>sp|Q8K310|MATR3_MOUSE Matrin-3 OS=Mus musculus GN=Matr3 PE=1 SV=1;>tr|A0A087WSP7|A0A087WSP7_MOUSE MCG121979, isoform CRA_a OS=Mus musculus GN=Matr3 PE=1 SV=1;>tr|A0A087WQZ1|A0A087WQZ1_MOUSE Matrin-3 OS=Mus musculus GN=Matr3 PE=1 SV=1	12	5	12	5	12	58	94.629	9.2	14.4	128090000	790450000	6.17105	3462000	21364000
	Q8C570;A2ASC6	mRNA export factor	Rae1	>sp|Q8C570|RAE1L_MOUSE mRNA export factor OS=Mus musculus GN=Rae1 PE=1 SV=1;>tr|A2ASC6|A2ASC6_MOUSE mRNA export factor (Fragment) OS=Mus musculus GN=Rae1 PE=1 SV=1	2	4	5	4	5	7	40.965	17.9	25.8	29123000	178130000	6.11647	2240200	13702000
	Q9WUA2	Phenylalanine--tRNA ligase beta subunit	Farsb	>sp|Q9WUA2|SYFB_MOUSE Phenylalanine--tRNA ligase beta subunit OS=Mus musculus GN=Farsb PE=2 SV=2	4	3	3	3	3	6	65.696	5.3	5.1	1976000	12075000	6.11083	59880	365920
	E9PUB7;D3YX87;Q2YDW2	Protein misato homolog 1	Msto1	>tr|E9PUB7|E9PUB7_MOUSE Protein misato homolog 1 OS=Mus musculus GN=Msto1 PE=1 SV=1;>tr|D3YX87|D3YX87_MOUSE Protein misato homolog 1 OS=Mus musculus GN=Msto1 PE=1 SV=1;>sp|Q2YDW2|MSTO1_MOUSE Protein misato homolog 1 OS=Mus musculus GN=Msto1 PE=2 SV=1	3	1	2	1	2	3	61.207	2	4.5	1440100	8700900	6.04187	46455	280670
	Q9EQC5	N-terminal kinase-like protein	Scyl1	>sp|Q9EQC5|NTKL_MOUSE N-terminal kinase-like protein OS=Mus musculus GN=Scyl1 PE=1 SV=1	1	1	2	1	2	5	89.159	2.4	3.3	1490400	8968600	6.01758	38214	229960
	B1AQY2;Q69ZH9;F8VQ11	Rho GTPase-activating protein 23	Arhgap23	>tr|B1AQY2|B1AQY2_MOUSE Rho GTPase-activating protein 23 OS=Mus musculus GN=Arhgap23 PE=1 SV=1;>sp|Q69ZH9|RHG23_MOUSE Rho GTPase-activating protein 23 OS=Mus musculus GN=Arhgap23 PE=2 SV=2;>tr|F8VQ11|F8VQ11_MOUSE Rho GTPase-activating protein 23 OS=Mus mus	4	4	11	3	10	20	162.21	3.6	11	9931500	58574000	5.8978	119660	705710
	B8JK33;B8JK32;Q9D0E1	Heterogeneous nuclear ribonucleoprotein M	Hnrnpm	>tr|B8JK33|B8JK33_MOUSE Heterogeneous nuclear ribonucleoprotein M OS=Mus musculus GN=Hnrnpm PE=1 SV=1;>tr|B8JK32|B8JK32_MOUSE Heterogeneous nuclear ribonucleoprotein M OS=Mus musculus GN=Hnrnpm PE=1 SV=1;>sp|Q9D0E1|HNRPM_MOUSE Heterogeneous nuclear ribonuc	7	14	28	14	28	213	68.161	30.2	54.8	883630000	5159700000	5.83921	19209000	112170000
	Q8R516	E3 ubiquitin-protein ligase MIB2	Mib2	>sp|Q8R516|MIB2_MOUSE E3 ubiquitin-protein ligase MIB2 OS=Mus musculus GN=Mib2 PE=1 SV=2	2	1	3	1	3	3	105.96	1.3	3.7	2109500	12158000	5.76345	41362	238400
	J3QK20;Q8R0S4	Voltage-dependent L-type calcium channel subunit beta-4	Cacnb4	>tr|J3QK20|J3QK20_MOUSE Voltage-dependent L-type calcium channel subunit beta-4 OS=Mus musculus GN=Cacnb4 PE=1 SV=1;>sp|Q8R0S4|CACB4_MOUSE Voltage-dependent L-type calcium channel subunit beta-4 OS=Mus musculus GN=Cacnb4 PE=1 SV=2	4	3	8	2	6	18	57.849	8.5	23.1	13927000	79053000	5.67624	480260	2726000
	Q8JZP9;Q9D2H3	GAS2-like protein 1	Gas2l1	>sp|Q8JZP9|GA2L1_MOUSE GAS2-like protein 1 OS=Mus musculus GN=Gas2l1 PE=2 SV=1;>tr|Q9D2H3|Q9D2H3_MOUSE GAS2-like protein 1 OS=Mus musculus GN=Gas2l1 PE=1 SV=1	3	6	9	6	9	18	72.41	12.1	21.5	9689700	54719000	5.64713	242240	1368000
	Q4KMM3;E9Q0A7	Oxidation resistance protein 1	Oxr1	>sp|Q4KMM3|OXR1_MOUSE Oxidation resistance protein 1 OS=Mus musculus GN=Oxr1 PE=2 SV=3;>tr|E9Q0A7|E9Q0A7_MOUSE Oxidation resistance protein 1 OS=Mus musculus GN=Oxr1 PE=1 SV=1	2	1	2	1	2	3	95.911	2.3	4.8	379700	2135100	5.62312	8830.3	49653
	Q6P5B5;Q9WVR4	Fragile X mental retardation syndrome-related protein 2	Fxr2	>tr|Q6P5B5|Q6P5B5_MOUSE Fragile X mental retardation syndrome-related protein 2 OS=Mus musculus GN=Fxr2 PE=1 SV=1;>sp|Q9WVR4|FXR2_MOUSE Fragile X mental retardation syndrome-related protein 2 OS=Mus musculus GN=Fxr2 PE=1 SV=1	2	3	7	2	5	9	74.252	7.9	15.6	2675400	14987000	5.60178	76440	428200
	Q925I1;H3BK90	ATPase family AAA domain-containing protein 3	Atad3	>sp|Q925I1|ATAD3_MOUSE ATPase family AAA domain-containing protein 3 OS=Mus musculus GN=Atad3 PE=1 SV=1;>tr|H3BK90|H3BK90_MOUSE ATPase family AAA domain-containing protein 3 (Fragment) OS=Mus musculus GN=Atad3a PE=1 SV=1	5	1	11	1	11	13	66.741	1.4	25.7	8832600	48467000	5.48729	267660	1468700
	Z4YJT3;Q6ZQ58	La-related protein 1	Larp1	>tr|Z4YJT3|Z4YJT3_MOUSE La-related protein 1 OS=Mus musculus GN=Larp1 PE=1 SV=1;>sp|Q6ZQ58|LARP1_MOUSE La-related protein 1 OS=Mus musculus GN=Larp1 PE=1 SV=3	2	2	2	2	2	6	121.15	4.1	4.1	1917100	10414000	5.43216	33053	179560
	Q8K406	Leucine-rich repeat LGI family member 3	Lgi3	>sp|Q8K406|LGI3_MOUSE Leucine-rich repeat LGI family member 3 OS=Mus musculus GN=Lgi3 PE=1 SV=1	1	3	4	3	4	7	61.817	6.2	9.3	4222000	22931000	5.43131	156370	849280
	E9Q8N5;Q08EB6;Q8BRT1;F7DCH5	CLIP-associating protein 2	Clasp2	>tr|E9Q8N5|E9Q8N5_MOUSE CLIP-associating protein 2 OS=Mus musculus GN=Clasp2 PE=1 SV=1;>tr|Q08EB6|Q08EB6_MOUSE CLIP associating protein 2 OS=Mus musculus GN=Clasp2 PE=1 SV=1;>sp|Q8BRT1|CLAP2_MOUSE CLIP-associating protein 2 OS=Mus musculus GN=Clasp2 PE=1 S	4	6	14	6	12	40	140.72	6.1	15.5	40936000	216050000	5.27775	553190	2919600
	Q924S8	Sprouty-related, EVH1 domain-containing protein 1	Spred1	>sp|Q924S8|SPRE1_MOUSE Sprouty-related, EVH1 domain-containing protein 1 OS=Mus musculus GN=Spred1 PE=1 SV=1	1	1	2	1	2	3	50.664	3.6	3.6	1208800	6177600	5.11052	57564	294170
	O54941	SWI/SNF-related matrix-associated actin-dependent regulator of chromatin subfamily E member 1	Smarce1	>sp|O54941|SMCE1_MOUSE SWI/SNF-related matrix-associated actin-dependent regulator of chromatin subfamily E member 1 OS=Mus musculus GN=Smarce1 PE=1 SV=1	1	1	5	1	5	6	46.638	3.4	17.8	5200900	26475000	5.09047	260040	1323700
	Q9Z2X1;J3QMT0;J3QM80	Heterogeneous nuclear ribonucleoprotein F	Hnrnpf	>sp|Q9Z2X1|HNRPF_MOUSE Heterogeneous nuclear ribonucleoprotein F OS=Mus musculus GN=Hnrnpf PE=1 SV=3;>tr|J3QMT0|J3QMT0_MOUSE Heterogeneous nuclear ribonucleoprotein F (Fragment) OS=Mus musculus GN=Hnrnpf PE=1 SV=5;>tr|J3QM80|J3QM80_MOUSE Heterogeneous nucl	6	3	6	3	4	8	45.729	10.6	17.6	10801000	53874000	4.98787	720100	3591600
	O08919	Numb-like protein	Numbl	>sp|O08919|NUMBL_MOUSE Numb-like protein OS=Mus musculus GN=Numbl PE=1 SV=3	1	3	5	3	5	9	64.13	5.1	6	7664300	38102000	4.97136	333230	1656600
	Q80WT0	Junctophilin-4	Jph4	>sp|Q80WT0|JPH4_MOUSE Junctophilin-4 OS=Mus musculus GN=Jph4 PE=2 SV=1	1	1	3	1	3	3	65.999	2.7	7.6	1468000	7275500	4.95606	69904	346450
	Q6NS52	Diacylglycerol kinase beta	Dgkb	>sp|Q6NS52|DGKB_MOUSE Diacylglycerol kinase beta OS=Mus musculus GN=Dgkb PE=2 SV=2	2	1	4	1	4	9	90.271	2.1	5.5	8081200	39606000	4.901	224480	1100200
	Q9R1Z8	Vinexin	Sorbs3	>sp|Q9R1Z8|VINEX_MOUSE Vinexin OS=Mus musculus GN=Sorbs3 PE=1 SV=1	1	3	6	3	6	18	82.348	5.7	13.8	7059300	34456000	4.88094	176480	861400
	P43276	Histone H1.5	Hist1h1b	>sp|P43276|H15_MOUSE Histone H1.5 OS=Mus musculus GN=Hist1h1b PE=1 SV=2	1	2	2	2	2	17	22.576	6.3	6.3	423770	2044600	4.82479	47086	227180
	Q6ZPE2	Myotubularin-related protein 5	Sbf1	>sp|Q6ZPE2|MTMR5_MOUSE Myotubularin-related protein 5 OS=Mus musculus GN=Sbf1 PE=1 SV=2	1	1	3	1	3	4	208.69	0.6	3.2	3740800	17689000	4.72867	42998	203330
	Q61361	Brevican core protein	Bcan	>sp|Q61361|PGCB_MOUSE Brevican core protein OS=Mus musculus GN=Bcan PE=1 SV=2	1	1	2	1	2	4	95.814	1.8	4.9	1685600	7904500	4.68943	41111	192790
	Q8R361	Rab11 family-interacting protein 5	Rab11fip5	>sp|Q8R361|RFIP5_MOUSE Rab11 family-interacting protein 5 OS=Mus musculus GN=Rab11fip5 PE=1 SV=2	1	4	11	4	11	17	69.552	7.9	27	14292000	66439000	4.64868	420360	1954100
	Q80U49	Centrosomal protein of 170 kDa protein B	Cep170b	>sp|Q80U49|C170B_MOUSE Centrosomal protein of 170 kDa protein B OS=Mus musculus GN=Cep170b PE=1 SV=2	1	9	19	9	19	70	170.82	8.3	18.8	33726000	154530000	4.58192	355010	1626700
	E9Q6R7	Protein Utrn	Utrn	>tr|E9Q6R7|E9Q6R7_MOUSE Protein Utrn OS=Mus musculus GN=Utrn PE=1 SV=1	1	2	5	2	5	5	392.7	1	2.3	4581900	20721000	4.52236	26952	121890
	Q6PFD9	Nuclear pore complex protein Nup98-Nup96	Nup98	>sp|Q6PFD9|NUP98_MOUSE Nuclear pore complex protein Nup98-Nup96 OS=Mus musculus GN=Nup98 PE=1 SV=2	1	6	13	6	13	33	197.24	6.6	11.6	61675000	276910000	4.48983	811510	3643500
	Q61696;P17879	Heat shock 70 kDa protein 1A	Hspa1a	>sp|Q61696|HS71A_MOUSE Heat shock 70 kDa protein 1A OS=Mus musculus GN=Hspa1a PE=1 SV=2;>sp|P17879|HS71B_MOUSE Heat shock 70 kDa protein 1B OS=Mus musculus GN=Hspa1b PE=1 SV=3	2	5	10	3	4	13	70.078	10.8	20.7	10450000	46793000	4.4778	316680	1418000
	Q9CWE0;D6RCX5;D3Z0X8;D3YW54	Mitochondrial fission regulator 1-like	Mtfr1l	>sp|Q9CWE0|MFR1L_MOUSE Mitochondrial fission regulator 1-like OS=Mus musculus GN=Mtfr1l PE=1 SV=1;>tr|D6RCX5|D6RCX5_MOUSE Mitochondrial fission regulator 1-like OS=Mus musculus GN=Mtfr1l PE=1 SV=1;>tr|D3Z0X8|D3Z0X8_MOUSE Mitochondrial fission regulator 1-l	4	4	5	4	5	12	31.726	19	25.3	15626000	68563000	4.38775	1302200	5713600
	Q8K3I4	Rab effector MyRIP	Myrip	>sp|Q8K3I4|MYRIP_MOUSE Rab effector MyRIP OS=Mus musculus GN=Myrip PE=1 SV=1	1	1	2	1	2	2	94.923	1.3	4.1	1450200	6292000	4.33871	40284	174780
	O88737	Protein bassoon	Bsn	>sp|O88737|BSN_MOUSE Protein bassoon OS=Mus musculus GN=Bsn PE=1 SV=4	2	55	72	53	71	226	418.84	19.1	28.2	517050000	2235800000	4.32415	2750300	11893000
	A0A0G2JGL8;Q99PU8	Putative ATP-dependent RNA helicase DHX30	Dhx30	>tr|A0A0G2JGL8|A0A0G2JGL8_MOUSE Putative ATP-dependent RNA helicase DHX30 OS=Mus musculus GN=Dhx30 PE=4 SV=1;>sp|Q99PU8|DHX30_MOUSE Putative ATP-dependent RNA helicase DHX30 OS=Mus musculus GN=Dhx30 PE=2 SV=1	5	3	8	3	8	15	133.03	2.5	7.4	16280000	69528000	4.27076	217060	927040
	F6VQZ6;Q3UH99	Protein shisa-6 homolog (Fragment)	Shisa6	>tr|F6VQZ6|F6VQZ6_MOUSE Protein shisa-6 homolog (Fragment) OS=Mus musculus GN=Shisa6 PE=1 SV=1;>sp|Q3UH99|SHSA6_MOUSE Protein shisa-6 homolog OS=Mus musculus GN=Shisa6 PE=1 SV=1	3	6	9	6	9	24	56.12	15	25.5	14666000	62488000	4.26074	586620	2499500
	P63318;Q2NKI4	Protein kinase C gamma type	Prkcg	>sp|P63318|KPCG_MOUSE Protein kinase C gamma type OS=Mus musculus GN=Prkcg PE=1 SV=1;>tr|Q2NKI4|Q2NKI4_MOUSE Protein kinase C OS=Mus musculus GN=Prkcg PE=1 SV=1	2	8	17	6	15	71	78.357	13.3	23.1	330760000	1403700000	4.24386	9187800	38992000
	Q8BTS0;Q61656;S4R1I6	DEAD (Asp-Glu-Ala-Asp) box polypeptide 5	Ddx5	>tr|Q8BTS0|Q8BTS0_MOUSE DEAD (Asp-Glu-Ala-Asp) box polypeptide 5 OS=Mus musculus GN=Ddx5 PE=1 SV=1;>sp|Q61656|DDX5_MOUSE Probable ATP-dependent RNA helicase DDX5 OS=Mus musculus GN=Ddx5 PE=1 SV=2;>tr|S4R1I6|S4R1I6_MOUSE MCG2872, isoform CRA_b OS=Mus muscul	6	11	20	7	15	40	69.265	15.8	22.4	212070000	898110000	4.23497	6627200	28066000
	Q80U93	Nuclear pore complex protein Nup214	Nup214	>sp|Q80U93|NU214_MOUSE Nuclear pore complex protein Nup214 OS=Mus musculus GN=Nup214 PE=1 SV=2	1	4	6	4	6	8	212.98	3	4.6	14302000	60332000	4.21843	188180	793840
	E9QNQ4;A0A0A6YWG7;Q8CHG7	Rap guanine nucleotide exchange factor 2	Rapgef2	>tr|E9QNQ4|E9QNQ4_MOUSE Rap guanine nucleotide exchange factor 2 OS=Mus musculus GN=Rapgef2 PE=1 SV=1;>tr|A0A0A6YWG7|A0A0A6YWG7_MOUSE Rap guanine nucleotide exchange factor 2 OS=Mus musculus GN=Rapgef2 PE=1 SV=1;>sp|Q8CHG7|RPGF2_MOUSE Rap guanine nucleotid	3	4	7	4	7	13	166.43	4.4	7.6	17396000	73006000	4.19671	259640	1089600
	Q9Z204	Heterogeneous nuclear ribonucleoproteins C1/C2	Hnrnpc	>sp|Q9Z204|HNRPC_MOUSE Heterogeneous nuclear ribonucleoproteins C1/C2 OS=Mus musculus GN=Hnrnpc PE=1 SV=1	1	2	3	2	3	7	34.384	8.9	11.8	6454600	26783000	4.14944	358590	1488000
	P97351	40S ribosomal protein S3a	Rps3a	>sp|P97351|RS3A_MOUSE 40S ribosomal protein S3a OS=Mus musculus GN=Rps3a PE=1 SV=3	1	3	4	3	4	5	29.885	20.8	20.8	5529100	22935000	4.14805	325240	1349100
	O70194	Eukaryotic translation initiation factor 3 subunit D	Eif3d	>sp|O70194|EIF3D_MOUSE Eukaryotic translation initiation factor 3 subunit D OS=Mus musculus GN=Eif3d PE=1 SV=2	1	2	4	2	4	8	63.988	4.7	7.3	4620300	18806000	4.0703	184810	752220
	Q99MU3	Double-stranded RNA-specific adenosine deaminase	Adar	>sp|Q99MU3|DSRAD_MOUSE Double-stranded RNA-specific adenosine deaminase OS=Mus musculus GN=Adar PE=1 SV=2	1	1	2	1	2	4	130.45	1.3	2.8	1047300	4158000	3.97021	15631	62060
	Q8CH77	Neuron navigator 1	Nav1	>sp|Q8CH77|NAV1_MOUSE Neuron navigator 1 OS=Mus musculus GN=Nav1 PE=1 SV=2	1	2	5	2	5	5	202.37	2.2	4.9	4497300	17471000	3.88478	44973	174710
	Q9CQS4	Solute carrier family 25 member 46	Slc25a46	>sp|Q9CQS4|S2546_MOUSE Solute carrier family 25 member 46 OS=Mus musculus GN=Slc25a46 PE=1 SV=1	1	3	3	3	3	6	46.224	11.7	11.7	13436000	50916000	3.78952	610720	2314400
	Q99JX7;V9GXM5	Nuclear RNA export factor 1	Nxf1	>sp|Q99JX7|NXF1_MOUSE Nuclear RNA export factor 1 OS=Mus musculus GN=Nxf1 PE=1 SV=3;>tr|V9GXM5|V9GXM5_MOUSE Nuclear RNA export factor 1 (Fragment) OS=Mus musculus GN=Nxf1 PE=1 SV=1	4	1	3	1	3	4	70.299	1.5	5	2295600	8633900	3.76106	71738	269810
	Q3UDD3;Q8BG81;F6VR84	Polymerase delta-interacting protein 3	Poldip3	>tr|Q3UDD3|Q3UDD3_MOUSE Polymerase delta-interacting protein 3 OS=Mus musculus GN=Poldip3 PE=1 SV=1;>sp|Q8BG81|PDIP3_MOUSE Polymerase delta-interacting protein 3 OS=Mus musculus GN=Poldip3 PE=1 SV=1;>tr|F6VR84|F6VR84_MOUSE Polymerase delta-interacting prot	3	1	2	1	2	9	42.935	3.3	6.1	582430	2171600	3.72852	27735	103410
	A7YQ68;Q80Y24	Prickle-like 2 (Drosophila)	Prickle2	>tr|A7YQ68|A7YQ68_MOUSE Prickle-like 2 (Drosophila) OS=Mus musculus GN=Prickle2 PE=1 SV=1;>sp|Q80Y24|PRIC2_MOUSE Prickle-like protein 2 OS=Mus musculus GN=Prickle2 PE=1 SV=3	2	13	17	13	17	48	102.23	18.1	22.1	50566000	184840000	3.65542	1149200	4200800
	Q91W92	Cdc42 effector protein 1	Cdc42ep1	>sp|Q91W92|BORG5_MOUSE Cdc42 effector protein 1 OS=Mus musculus GN=Cdc42ep1 PE=1 SV=1	1	1	3	1	3	4	43.095	4.6	13.4	1612900	5888300	3.65075	89606	327130
	Q9WVK4	EH domain-containing protein 1	Ehd1	>sp|Q9WVK4|EHD1_MOUSE EH domain-containing protein 1 OS=Mus musculus GN=Ehd1 PE=1 SV=1	1	5	17	2	12	29	60.602	11.6	32.2	17807000	64748000	3.6361	614030	2232700
	Q61187	Tumor susceptibility gene 101 protein	Tsg101	>sp|Q61187|TS101_MOUSE Tumor susceptibility gene 101 protein OS=Mus musculus GN=Tsg101 PE=1 SV=2	2	1	3	1	3	5	44.123	3.1	13	3381100	12287000	3.63402	177950	646690
	Q5F2E8	Serine/threonine-protein kinase TAO1	Taok1	>sp|Q5F2E8|TAOK1_MOUSE Serine/threonine-protein kinase TAO1 OS=Mus musculus GN=Taok1 PE=1 SV=1	3	15	23	15	21	50	116.05	20.6	27.6	111390000	395170000	3.54763	2370000	8407800
	Q8JZQ2	AFG3-like protein 2	Afg3l2	>sp|Q8JZQ2|AFG32_MOUSE AFG3-like protein 2 OS=Mus musculus GN=Afg3l2 PE=1 SV=1	1	3	5	2	4	4	89.518	3.6	6.4	6316700	22391000	3.54473	134400	476410
	P47911;E9PUX4	60S ribosomal protein L6	Rpl6	>sp|P47911|RL6_MOUSE 60S ribosomal protein L6 OS=Mus musculus GN=Rpl6 PE=1 SV=3;>tr|E9PUX4|E9PUX4_MOUSE 60S ribosomal protein L6 OS=Mus musculus GN=Gm5428 PE=3 SV=1	2	5	7	5	7	18	33.509	18.2	20.6	70905000	245340000	3.46012	5064600	17524000
	Q6P8N8;Q9JHS4;F7BB92	ATP-dependent Clp protease ATP-binding subunit clpX-like, mitochondrial	Clpx	>tr|Q6P8N8|Q6P8N8_MOUSE ATP-dependent Clp protease ATP-binding subunit clpX-like, mitochondrial OS=Mus musculus GN=Clpx PE=1 SV=1;>sp|Q9JHS4|CLPX_MOUSE ATP-dependent Clp protease ATP-binding subunit clpX-like, mitochondrial OS=Mus musculus GN=Clpx PE=1 SV=	3	2	2	2	2	4	67.335	4.7	4.8	1745000	6009700	3.44395	45922	158150
	Q8BUY8	G-protein coupled receptor-associated sorting protein 2	Gprasp2	>sp|Q8BUY8|GASP2_MOUSE G-protein coupled receptor-associated sorting protein 2 OS=Mus musculus GN=Gprasp2 PE=2 SV=2	1	1	2	1	2	2	92.801	1.8	3.9	1600200	5509800	3.44319	48492	166970
	F6VME3;F6RT34;F6ZIA4;F7A0B0;F6RWW8;F6TYB7;P04370	Myelin basic protein (Fragment)	Mbp	>tr|F6VME3|F6VME3_MOUSE Myelin basic protein (Fragment) OS=Mus musculus GN=Mbp PE=1 SV=1;>tr|F6RT34|F6RT34_MOUSE Myelin basic protein (Fragment) OS=Mus musculus GN=Mbp PE=1 SV=1;>tr|F6ZIA4|F6ZIA4_MOUSE Myelin basic protein (Fragment) OS=Mus musculus GN=Mbp	7	5	7	5	7	72	20.829	28.5	34.2	162060000	548010000	3.38153	16206000	54801000
	Q5U4C1	G-protein coupled receptor-associated sorting protein 1	Gprasp1	>sp|Q5U4C1|GASP1_MOUSE G-protein coupled receptor-associated sorting protein 1 OS=Mus musculus GN=Gprasp1 PE=1 SV=1	1	2	3	2	3	3	151.74	3	4.6	9546000	32248000	3.37817	161800	546570
	Q80U23	Syntaphilin	Snph	>sp|Q80U23|SNPH_MOUSE Syntaphilin OS=Mus musculus GN=Snph PE=2 SV=3	1	1	2	1	2	3	53.752	3	5.7	1423700	4783000	3.35956	56947	191320
	E0CXZ9;P62482;E0CXI4;Q3UPV6;E0CYS2	Voltage-gated potassium channel subunit beta-2	Kcnab2	>tr|E0CXZ9|E0CXZ9_MOUSE Voltage-gated potassium channel subunit beta-2 OS=Mus musculus GN=Kcnab2 PE=1 SV=1;>sp|P62482|KCAB2_MOUSE Voltage-gated potassium channel subunit beta-2 OS=Mus musculus GN=Kcnab2 PE=1 SV=1;>tr|E0CXI4|E0CXI4_MOUSE Voltage-gated potas	5	1	2	1	2	5	42.734	2.6	9.4	3648300	12004000	3.2903	192020	631770
	Q3UMT1;F6XWD4	Protein phosphatase 1 regulatory subunit 12C	Ppp1r12c	>sp|Q3UMT1|PP12C_MOUSE Protein phosphatase 1 regulatory subunit 12C OS=Mus musculus GN=Ppp1r12c PE=1 SV=1;>tr|F6XWD4|F6XWD4_MOUSE Protein phosphatase 1 regulatory subunit 12C (Fragment) OS=Mus musculus GN=Ppp1r12c PE=1 SV=1	2	1	3	1	3	6	84.684	1.7	6.6	2449500	7945200	3.2436	61238	198630
	Q8CGF6	WD repeat-containing protein 47	Wdr47	>sp|Q8CGF6|WDR47_MOUSE WD repeat-containing protein 47 OS=Mus musculus GN=Wdr47 PE=1 SV=2	1	2	3	2	3	15	102.31	2.9	4.9	2923000	9361700	3.20277	67977	217710
	Q3USC7;Q8VE33;A2A5H8	Ganglioside-induced differentiation-associated protein 1-like 1	Gdap1l1	>tr|Q3USC7|Q3USC7_MOUSE Ganglioside-induced differentiation-associated protein 1-like 1 OS=Mus musculus GN=Gdap1l1 PE=1 SV=1;>sp|Q8VE33|GD1L1_MOUSE Ganglioside-induced differentiation-associated protein 1-like 1 OS=Mus musculus GN=Gdap1l1 PE=2 SV=1;>tr|A2A	3	2	3	2	3	3	41.92	10.9	15.8	10187000	32493000	3.18965	536170	1710200
	Q5F258;Q68FF6	ARF GTPase-activating protein GIT1	Git1	>tr|Q5F258|Q5F258_MOUSE ARF GTPase-activating protein GIT1 OS=Mus musculus GN=Git1 PE=1 SV=1;>sp|Q68FF6|GIT1_MOUSE ARF GTPase-activating protein GIT1 OS=Mus musculus GN=Git1 PE=1 SV=1	11	3	4	3	4	11	84.194	7.2	8.1	21298000	67652000	3.17645	546110	1734700
	Q6PB66	Leucine-rich PPR motif-containing protein, mitochondrial	Lrpprc	>sp|Q6PB66|LPPRC_MOUSE Leucine-rich PPR motif-containing protein, mitochondrial OS=Mus musculus GN=Lrpprc PE=1 SV=2	1	1	2	1	2	3	156.61	0.7	2.7	1898500	5994300	3.15739	21574	68117
	Q6A068	Cell division cycle 5-like protein	Cdc5l	>sp|Q6A068|CDC5L_MOUSE Cell division cycle 5-like protein OS=Mus musculus GN=Cdc5l PE=1 SV=2	1	1	2	1	2	2	92.188	1.2	3.1	1298900	4095900	3.15336	34181	107790
	F8WIZ7;Q8BXR9	Oxysterol-binding protein	Osbpl6	>tr|F8WIZ7|F8WIZ7_MOUSE Oxysterol-binding protein OS=Mus musculus GN=Osbpl6 PE=1 SV=1;>sp|Q8BXR9|OSBL6_MOUSE Oxysterol-binding protein-related protein 6 OS=Mus musculus GN=Osbpl6 PE=2 SV=1	3	2	5	2	5	6	109.72	2.3	6.6	4511400	14224000	3.1529	86757	273530
	Q5HZI2	C2 calcium-dependent domain-containing protein 4C	C2cd4cC2CD4	>sp|Q5HZI2|C2C4C_MOUSE C2 calcium-dependent domain-containing protein 4C OS=Mus musculus GN=C2cd4cC2CD4 family PE=2 SV=1	1	1	2	1	2	2	44.614	6	8.6	1345000	4215500	3.1342	74721	234200
	Q64511	DNA topoisomerase 2-beta	Top2b	>sp|Q64511|TOP2B_MOUSE DNA topoisomerase 2-beta OS=Mus musculus GN=Top2b PE=1 SV=2	2	1	3	1	3	5	181.91	0.7	3.6	5455400	16917000	3.10096	62705	194440
	P16460;J3QNG0	Argininosuccinate synthase	Ass1	>sp|P16460|ASSY_MOUSE Argininosuccinate synthase OS=Mus musculus GN=Ass1 PE=1 SV=1;>tr|J3QNG0|J3QNG0_MOUSE MCG15755 OS=Mus musculus GN=Gm5424 PE=3 SV=1	2	4	3	4	3	6	46.584	11.4	11.4	18512000	55826000	3.01567	881540	2658400
	Q99M87	DnaJ homolog subfamily A member 3, mitochondrial	Dnaja3	>sp|Q99M87|DNJA3_MOUSE DnaJ homolog subfamily A member 3, mitochondrial OS=Mus musculus GN=Dnaja3 PE=1 SV=1	1	2	6	2	6	7	52.443	6.2	23.3	16113000	48287000	2.99677	671380	2012000
	Q8CH25	SAFB-like transcription modulator	Sltm	>sp|Q8CH25|SLTM_MOUSE SAFB-like transcription modulator OS=Mus musculus GN=Sltm PE=1 SV=1	1	4	6	4	6	14	116.92	6.2	7.3	15176000	44994000	2.96481	370140	1097400
	Q7TN98;Q5SU48;Q5SU47	Cytoplasmic polyadenylation element-binding protein 4	Cpeb4	>sp|Q7TN98|CPEB4_MOUSE Cytoplasmic polyadenylation element-binding protein 4 OS=Mus musculus GN=Cpeb4 PE=1 SV=1;>tr|Q5SU48|Q5SU48_MOUSE Cytoplasmic polyadenylation element-binding protein 4 OS=Mus musculus GN=Cpeb4 PE=1 SV=1;>tr|Q5SU47|Q5SU47_MOUSE Cytopla	3	6	10	4	7	13	80.121	12.1	18	13708000	40437000	2.94988	489560	1444200
	Q9QUG9	RAS guanyl-releasing protein 2	Rasgrp2	>sp|Q9QUG9|GRP2_MOUSE RAS guanyl-releasing protein 2 OS=Mus musculus GN=Rasgrp2 PE=1 SV=2	3	1	4	1	4	5	69.445	2	7.9	2067900	6057000	2.92906	60819	178150
	Q9R1L5	Microtubule-associated serine/threonine-protein kinase 1	Mast1	>sp|Q9R1L5|MAST1_MOUSE Microtubule-associated serine/threonine-protein kinase 1 OS=Mus musculus GN=Mast1 PE=1 SV=3	1	2	3	2	3	4	171	2.1	3.4	7132000	20759000	2.91068	95093	276790
	Q9D8E6	60S ribosomal protein L4	Rpl4	>sp|Q9D8E6|RL4_MOUSE 60S ribosomal protein L4 OS=Mus musculus GN=Rpl4 PE=1 SV=3	1	8	11	8	11	23	47.153	20.8	30.3	44840000	130430000	2.90879	2802500	8151800
	P09405	Nucleolin	Ncl	>sp|P09405|NUCL_MOUSE Nucleolin OS=Mus musculus GN=Ncl PE=1 SV=2	1	5	6	5	6	11	76.722	7.6	10.5	13217000	38327000	2.89983	367130	1064600
	Q03141	MAP/microtubule affinity-regulating kinase 3	Mark3	>sp|Q03141|MARK3_MOUSE MAP/microtubule affinity-regulating kinase 3 OS=Mus musculus GN=Mark3 PE=1 SV=2	1	7	14	5	11	21	84.389	15.9	24	25314000	72149000	2.85016	617420	1759700
	F6Q5Z1;O55222	Integrin-linked protein kinase (Fragment)	Ilk	>tr|F6Q5Z1|F6Q5Z1_MOUSE Integrin-linked protein kinase (Fragment) OS=Mus musculus GN=Ilk PE=1 SV=1;>sp|O55222|ILK_MOUSE Integrin-linked protein kinase OS=Mus musculus GN=Ilk PE=1 SV=2	2	1	2	1	2	2	24.895	6.4	12.8	1778400	4995000	2.8087	148200	416250
	E9QB02;Q68FL6	Methionine--tRNA ligase, cytoplasmic	Mars	>tr|E9QB02|E9QB02_MOUSE Methionine--tRNA ligase, cytoplasmic OS=Mus musculus GN=Mars PE=1 SV=1;>sp|Q68FL6|SYMC_MOUSE Methionine--tRNA ligase, cytoplasmic OS=Mus musculus GN=Mars PE=2 SV=1	3	1	3	1	3	3	102.37	2.1	4.3	1599700	4491400	2.80765	35549	99810
	F6T9T6;Q8C3Q5	Protein shisa-7 (Fragment)	Shisa7	>tr|F6T9T6|F6T9T6_MOUSE Protein shisa-7 (Fragment) OS=Mus musculus GN=Shisa7 PE=1 SV=1;>sp|Q8C3Q5|SHSA7_MOUSE Protein shisa-7 OS=Mus musculus GN=Shisa7 PE=1 SV=3	2	9	10	9	10	31	40.552	22.7	28	63524000	177780000	2.79863	3343300	9357100
	E9PVU7	cAMP-specific 3,5-cyclic phosphodiesterase 4D	Pde4d	>tr|E9PVU7|E9PVU7_MOUSE cAMP-specific 3,5-cyclic phosphodiesterase 4D OS=Mus musculus GN=Pde4d PE=1 SV=1	6	2	3	2	3	3	90.758	4.5	5.9	4956900	13857000	2.7955	133970	374500
	P14152	Malate dehydrogenase, cytoplasmic	Mdh1	>sp|P14152|MDHC_MOUSE Malate dehydrogenase, cytoplasmic OS=Mus musculus GN=Mdh1 PE=1 SV=3	1	1	2	1	2	2	36.511	8.7	12.3	6578800	18175000	2.76266	469910	1298200
	Q8C413;Q91WG7;F2Z409	Diacylglycerol kinase	Dgkg	>tr|Q8C413|Q8C413_MOUSE Diacylglycerol kinase OS=Mus musculus GN=Dgkg PE=1 SV=1;>sp|Q91WG7|DGKG_MOUSE Diacylglycerol kinase gamma OS=Mus musculus GN=Dgkg PE=2 SV=1;>tr|F2Z409|F2Z409_MOUSE Diacylglycerol kinase gamma OS=Mus musculus GN=Dgkg PE=1 SV=1	3	1	2	1	2	2	83.971	2.3	6	2491000	6880200	2.76202	77845	215010
	D3YXA6;Q7TNM2;Q3TC52	Tripartite motif-containing protein 46	Trim46	>tr|D3YXA6|D3YXA6_MOUSE Tripartite motif-containing protein 46 OS=Mus musculus GN=Trim46 PE=1 SV=1;>sp|Q7TNM2|TRI46_MOUSE Tripartite motif-containing protein 46 OS=Mus musculus GN=Trim46 PE=2 SV=1;>tr|Q3TC52|Q3TC52_MOUSE Tripartite motif-containing protein	4	3	4	3	4	6	80.915	6.7	7.6	9749800	26528000	2.72088	232140	631630
	P58281;H7BX01;E0CXD1	Dynamin-like 120 kDa protein, mitochondrial	Opa1	>sp|P58281|OPA1_MOUSE Dynamin-like 120 kDa protein, mitochondrial OS=Mus musculus GN=Opa1 PE=1 SV=1;>tr|H7BX01|H7BX01_MOUSE Dynamin-like 120 kDa protein, mitochondrial OS=Mus musculus GN=Opa1 PE=1 SV=1;>tr|E0CXD1|E0CXD1_MOUSE Dynamin-like 120 kDa protein,	4	13	21	13	21	44	111.34	18.6	25.4	125020000	335590000	2.68429	2315100	6214600
	B8QI35;P60469;F6UYF1	Liprin-alpha 3	Ppfia3	>tr|B8QI35|B8QI35_MOUSE Liprin-alpha 3 OS=Mus musculus GN=Ppfia3 PE=1 SV=1;>sp|P60469|LIPA3_MOUSE Liprin-alpha-3 OS=Mus musculus GN=Ppfia3 PE=1 SV=1;>tr|F6UYF1|F6UYF1_MOUSE Liprin-alpha-3 (Fragment) OS=Mus musculus GN=Ppfia3 PE=1 SV=1	3	8	10	8	10	16	133.42	10.2	13.1	24427000	65091000	2.66472	393980	1049900
	E9PWB1;D3Z4N0;D3Z0X5;Q6PDH0;F6RUK9;F6RYD0;E9Q307;E9PWW4	Pleckstrin homology-like domain family B member 1	Phldb1	>tr|E9PWB1|E9PWB1_MOUSE Pleckstrin homology-like domain family B member 1 OS=Mus musculus GN=Phldb1 PE=1 SV=1;>tr|D3Z4N0|D3Z4N0_MOUSE Pleckstrin homology-like domain family B member 1 OS=Mus musculus GN=Phldb1 PE=1 SV=1;>tr|D3Z0X5|D3Z0X5_MOUSE Pleckstrin h	11	6	10	6	10	17	145.04	6.5	11.4	24543000	65051000	2.65049	366310	970910
	P35436	Glutamate receptor ionotropic, NMDA 2A	Grin2a	>sp|P35436|NMDE1_MOUSE Glutamate receptor ionotropic, NMDA 2A OS=Mus musculus GN=Grin2a PE=1 SV=2	1	2	4	2	4	7	165.42	2.3	4.9	7595800	20107000	2.64712	118680	314170
	Q6NZL0	Protein SOGA3	Soga3	>sp|Q6NZL0|SOGA3_MOUSE Protein SOGA3 OS=Mus musculus GN=Soga3 PE=2 SV=2	3	4	8	4	6	11	103.48	4.9	7.7	13907000	36666000	2.63651	239780	632170
	E9QMR2;F8VPN7;Q8BIK4	Dedicator of cytokinesis protein 9	Dock9	>tr|E9QMR2|E9QMR2_MOUSE Dedicator of cytokinesis protein 9 OS=Mus musculus GN=Dock9 PE=1 SV=1;>tr|F8VPN7|F8VPN7_MOUSE Dedicator of cytokinesis protein 9 OS=Mus musculus GN=Dock9 PE=1 SV=1;>sp|Q8BIK4|DOCK9_MOUSE Dedicator of cytokinesis protein 9 OS=Mus mus	3	2	3	2	3	4	234.91	1.4	2.1	4691200	12360000	2.63472	43039	113400
	Q9D6F9	Tubulin beta-4A chain	Tubb4a	>sp|Q9D6F9|TBB4A_MOUSE Tubulin beta-4A chain OS=Mus musculus GN=Tubb4a PE=1 SV=3	1	23	26	7	8	108	49.585	59.5	59.5	1901300000	5003700000	2.63173	95063000	250180000
	P43275	Histone H1.1	Hist1h1a	>sp|P43275|H11_MOUSE Histone H1.1 OS=Mus musculus GN=Hist1h1a PE=1 SV=2	1	1	2	1	2	1	21.785	10.3	13.6	2881100	7576900	2.62986	411590	1082400
	Q9CX86	Heterogeneous nuclear ribonucleoprotein A0	Hnrnpa0	>sp|Q9CX86|ROA0_MOUSE Heterogeneous nuclear ribonucleoprotein A0 OS=Mus musculus GN=Hnrnpa0 PE=1 SV=1	1	2	2	2	2	5	30.53	11.8	11.8	13652000	35806000	2.62277	975170	2557600
	Q8BH57	WD repeat-containing protein 48	Wdr48	>sp|Q8BH57|WDR48_MOUSE WD repeat-containing protein 48 OS=Mus musculus GN=Wdr48 PE=1 SV=1	1	2	3	2	3	5	76.006	4.4	8	2258000	5801100	2.56913	66411	170620
	Q9QX11;Q3TZ02;A2A517	Cytohesin-1	Cyth1	>sp|Q9QX11|CYH1_MOUSE Cytohesin-1 OS=Mus musculus GN=Cyth1 PE=1 SV=2;>tr|Q3TZ02|Q3TZ02_MOUSE Cytohesin-1 OS=Mus musculus GN=Cyth1 PE=1 SV=1;>tr|A2A517|A2A517_MOUSE Cytohesin-1 (Fragment) OS=Mus musculus GN=Cyth1 PE=1 SV=1	3	1	3	1	2	6	46.273	6.3	12.6	7847900	20000000	2.54845	392400	999980
	Q8VCK3;P83887	Tubulin gamma-2 chain	Tubg2	>sp|Q8VCK3|TBG2_MOUSE Tubulin gamma-2 chain OS=Mus musculus GN=Tubg2 PE=1 SV=1;>sp|P83887|TBG1_MOUSE Tubulin gamma-1 chain OS=Mus musculus GN=Tubg1 PE=1 SV=1	2	2	4	2	4	6	51.121	6.7	14.2	13357000	33398000	2.50041	580740	1452100
	Q0PHV7	Dapper homolog 3	Dact3	>sp|Q0PHV7|DACT3_MOUSE Dapper homolog 3 OS=Mus musculus GN=Dact3 PE=1 SV=1	1	3	3	3	3	6	63.286	6.9	6.9	4246500	10595000	2.495	193020	481600
	Q3V3R1	Monofunctional C1-tetrahydrofolate synthase, mitochondrial	Mthfd1l	>sp|Q3V3R1|C1TM_MOUSE Monofunctional C1-tetrahydrofolate synthase, mitochondrial OS=Mus musculus GN=Mthfd1l PE=1 SV=2	1	2	4	2	4	4	105.73	2.6	5.5	5489500	13617000	2.48055	101660	252170
	A2AGR0;A2AGQ6;E9QN47;A2AGQ4;Q80U28;A2AGR1;A2AGQ3;A2AGQ2;A2AGQ8;A2AGQ7;A2AGQ9;A2AGQ5	MAP kinase-activating death domain protein	Madd	>tr|A2AGR0|A2AGR0_MOUSE MAP kinase-activating death domain protein OS=Mus musculus GN=Madd PE=1 SV=1;>tr|A2AGQ6|A2AGQ6_MOUSE MAP kinase-activating death domain protein OS=Mus musculus GN=Madd PE=1 SV=1;>tr|E9QN47|E9QN47_MOUSE MAP kinase-activating death do	12	1	2	1	2	3	175.1	0.6	1.6	2893700	7112600	2.45796	40757	100180
	E9QK62;Q8CHT1;F6SWQ9	Ephexin-1	Ngef	>tr|E9QK62|E9QK62_MOUSE Ephexin-1 OS=Mus musculus GN=Ngef PE=1 SV=1;>sp|Q8CHT1|NGEF_MOUSE Ephexin-1 OS=Mus musculus GN=Ngef PE=1 SV=1;>tr|F6SWQ9|F6SWQ9_MOUSE Ephexin-1 (Fragment) OS=Mus musculus GN=Ngef PE=1 SV=1	3	2	3	2	3	6	82.208	3.2	5.4	8536300	20965000	2.45598	243890	598990
	Q9EQP2	EH domain-containing protein 4	Ehd4	>sp|Q9EQP2|EHD4_MOUSE EH domain-containing protein 4 OS=Mus musculus GN=Ehd4 PE=1 SV=1	1	5	5	4	4	9	61.48	12.2	10.4	8916000	21858000	2.45155	297200	728590
	P68372	Tubulin beta-4B chain	Tubb4b	>sp|P68372|TBB4B_MOUSE Tubulin beta-4B chain OS=Mus musculus GN=Tubb4b PE=1 SV=1	4	28	30	2	2	122	49.83	59.3	59.3	4944800000	12077000000	2.44236	247240000	603840000
	P58252	Elongation factor 2	Eef2	>sp|P58252|EF2_MOUSE Elongation factor 2 OS=Mus musculus GN=Eef2 PE=1 SV=2	1	3	4	3	4	9	95.313	3.5	5.2	12389000	30181000	2.43611	275320	670690
	P14733	Lamin-B1	Lmnb1	>sp|P14733|LMNB1_MOUSE Lamin-B1 OS=Mus musculus GN=Lmnb1 PE=1 SV=3	1	6	9	5	7	23	66.785	12.8	17.5	14549000	34684000	2.38394	404130	963440
	A0A087WPP8;Q6AXH6;Q6AXD2;P62484;A0A087WRS3	Abl interactor 2	Abi2	>tr|A0A087WPP8|A0A087WPP8_MOUSE Abl interactor 2 OS=Mus musculus GN=Abi2 PE=1 SV=1;>tr|Q6AXH6|Q6AXH6_MOUSE Abi2 protein OS=Mus musculus GN=Abi2 PE=1 SV=1;>tr|Q6AXD2|Q6AXD2_MOUSE Abi2 protein OS=Mus musculus GN=Abi2 PE=1 SV=1;>sp|P62484|ABI2_MOUSE Abl inter	7	2	2	1	2	3	52.482	6.3	6.5	2490100	5897000	2.36818	138340	327610
	A0A0A6YX71;A0A0A6YX33;A0A0A6YWI6;Q6PGN3	Serine/threonine-protein kinase DCLK2	Dclk2	>tr|A0A0A6YX71|A0A0A6YX71_MOUSE Serine/threonine-protein kinase DCLK2 OS=Mus musculus GN=Dclk2 PE=1 SV=1;>tr|A0A0A6YX33|A0A0A6YX33_MOUSE Serine/threonine-protein kinase DCLK2 OS=Mus musculus GN=Dclk2 PE=1 SV=1;>tr|A0A0A6YWI6|A0A0A6YWI6_MOUSE Serine/threoni	4	5	5	5	5	15	78.052	9.1	9.1	25829000	59412000	2.30021	698080	1605700
	Q923A8;Q62073;A2AP93;A2AP92	Map3k7 protein	Map3k7	>tr|Q923A8|Q923A8_MOUSE Map3k7 protein OS=Mus musculus GN=Map3k7 PE=1 SV=1;>sp|Q62073|M3K7_MOUSE Mitogen-activated protein kinase kinase kinase 7 OS=Mus musculus GN=Map3k7 PE=1 SV=1;>tr|A2AP93|A2AP93_MOUSE Mitogen-activated protein kinase kinase kinase 7 O	4	1	3	1	3	4	67.193	1.2	7.4	3582000	8220000	2.29481	119400	274000
	Q9ET77	Junctophilin-3	Jph3	>sp|Q9ET77|JPH3_MOUSE Junctophilin-3 OS=Mus musculus GN=Jph3 PE=2 SV=1	1	2	3	2	3	3	81.228	3.9	5.4	4421000	10132000	2.29179	133970	307020
	Q99KQ4	Nicotinamide phosphoribosyltransferase	Nampt	>sp|Q99KQ4|NAMPT_MOUSE Nicotinamide phosphoribosyltransferase OS=Mus musculus GN=Nampt PE=1 SV=1	1	1	2	1	2	5	55.446	2.6	6.9	9099400	20765000	2.28202	313770	716040
	Q6ZQ18	Protein EFR3 homolog B	Efr3b	>sp|Q6ZQ18|EFR3B_MOUSE Protein EFR3 homolog B OS=Mus musculus GN=Efr3b PE=2 SV=2	3	2	4	2	4	4	92.405	3.3	6.2	2757600	6263400	2.27132	62674	142350
	E9Q2A6;Q3UDE9;Q9QVP9;F7CCX1	Protein-tyrosine kinase 2-beta	Ptk2b	>tr|E9Q2A6|E9Q2A6_MOUSE Protein-tyrosine kinase 2-beta OS=Mus musculus GN=Ptk2b PE=1 SV=1;>tr|Q3UDE9|Q3UDE9_MOUSE Protein-tyrosine kinase 2-beta OS=Mus musculus GN=Ptk2b PE=1 SV=1;>sp|Q9QVP9|FAK2_MOUSE Protein-tyrosine kinase 2-beta OS=Mus musculus GN=Ptk2	4	2	4	2	4	6	111.1	2.7	5.9	4787000	10615000	2.21746	74797	165860
	Q0KL02	Triple functional domain protein	Trio	>sp|Q0KL02|TRIO_MOUSE Triple functional domain protein OS=Mus musculus GN=Trio PE=1 SV=3	1	5	4	3	2	7	347.86	2.1	1.8	10440000	23148000	2.21724	71999	159640
	Q9CRC8	Leucine-rich repeat-containing protein 40	Lrrc40	>sp|Q9CRC8|LRC40_MOUSE Leucine-rich repeat-containing protein 40 OS=Mus musculus GN=Lrrc40 PE=2 SV=2	5	2	3	2	3	5	68.075	3.3	8.5	4301200	9535500	2.21694	110290	244500
	A0A0G2JDT9;A0A0G2JFZ5;E9Q6L9;Q80TE7;B9EHV0	Leucine-rich repeat-containing protein 7	Lrrc7	>tr|A0A0G2JDT9|A0A0G2JDT9_MOUSE Leucine-rich repeat-containing protein 7 OS=Mus musculus GN=Lrrc7 PE=4 SV=1;>tr|A0A0G2JFZ5|A0A0G2JFZ5_MOUSE Leucine-rich repeat-containing protein 7 (Fragment) OS=Mus musculus GN=Lrrc7 PE=4 SV=1;>tr|E9Q6L9|E9Q6L9_MOUSE Leuci	5	31	36	29	34	142	167.5	28	35.3	540240000	1179100000	2.18255	7300600	15934000
	Q80TR1	Latrophilin-1	Lphn1	>sp|Q80TR1|LPHN1_MOUSE Latrophilin-1 OS=Mus musculus GN=Lphn1 PE=1 SV=2	1	2	3	2	3	6	161.68	1.8	2.4	14408000	31430000	2.18143	221660	483540
	E0CXE0;E0CXS4;G3XA20;E0CYS1	Protein Grip2	Grip2	>tr|E0CXE0|E0CXE0_MOUSE Protein Grip2 OS=Mus musculus GN=Grip2 PE=1 SV=1;>tr|E0CXS4|E0CXS4_MOUSE Protein Grip2 OS=Mus musculus GN=Grip2 PE=1 SV=1;>tr|G3XA20|G3XA20_MOUSE MCG130431, isoform CRA_a OS=Mus musculus GN=Grip2 PE=1 SV=1;>tr|E0CYS1|E0CYS1_MOUSE Pr	4	2	2	2	2	3	88.055	3.3	3.3	3816200	8320500	2.18031	93079	202940
	Q922D8	C-1-tetrahydrofolate synthase, cytoplasmic	Mthfd1	>sp|Q922D8|C1TC_MOUSE C-1-tetrahydrofolate synthase, cytoplasmic OS=Mus musculus GN=Mthfd1 PE=1 SV=4	1	7	8	7	8	13	101.2	10.3	11.3	27348000	59322000	2.16915	546960	1186400
	O08583;G3X9I4;Q9JJW6	THO complex subunit 4	Alyref	>sp|O08583|THOC4_MOUSE THO complex subunit 4 OS=Mus musculus GN=Alyref PE=1 SV=3;>tr|G3X9I4|G3X9I4_MOUSE Aly/REF export factor 2 OS=Mus musculus GN=Alyref2 PE=1 SV=1;>sp|Q9JJW6|ALRF2_MOUSE Aly/REF export factor 2 OS=Mus musculus GN=Alyref2 PE=1 SV=1	3	3	3	3	3	5	26.94	23.1	16.1	3503900	7599500	2.16887	269530	584580
	Q61495;Q7TSF1	Desmoglein-1-alpha	Dsg1a	>sp|Q61495|DSG1A_MOUSE Desmoglein-1-alpha OS=Mus musculus GN=Dsg1a PE=2 SV=2;>sp|Q7TSF1|DSG1B_MOUSE Desmoglein-1-beta OS=Mus musculus GN=Dsg1b PE=1 SV=1	2	2	2	2	2	5	114.6	1.5	1.5	6646200	14334000	2.15672	162100	349600
	Q8VHJ5	Serine/threonine-protein kinase MARK1	Mark1	>sp|Q8VHJ5|MARK1_MOUSE Serine/threonine-protein kinase MARK1 OS=Mus musculus GN=Mark1 PE=1 SV=2	1	8	11	6	8	23	88.334	14.2	18.7	21103000	45048000	2.13467	468960	1001100
	Q9CWF2	Tubulin beta-2B chain	Tubb2b	>sp|Q9CWF2|TBB2B_MOUSE Tubulin beta-2B chain OS=Mus musculus GN=Tubb2b PE=1 SV=1	1	27	30	2	2	292	49.953	58.7	59.3	7201600000	15266000000	2.11981	360080000	763300000
	Q8R570;B2FDF6	Synaptosomal-associated protein 47	Snap47	>sp|Q8R570|SNP47_MOUSE Synaptosomal-associated protein 47 OS=Mus musculus GN=Snap47 PE=1 SV=1;>tr|B2FDF6|B2FDF6_MOUSE Synaptosomal-associated protein 47 OS=Mus musculus GN=Snap47 PE=1 SV=1	4	3	4	3	4	7	46.524	10.9	15.7	24778000	51862000	2.09307	953000	1994700
	Q5DTT2	PH and SEC7 domain-containing protein 1	Psd	>sp|Q5DTT2|PSD1_MOUSE PH and SEC7 domain-containing protein 1 OS=Mus musculus GN=Psd PE=1 SV=2	1	5	6	5	6	16	109.69	6.6	6.2	20392000	42648000	2.09141	443300	927120
	G3UWL8;G5E881;Q3TUH1;D6RGT1	Phosphatidate cytidylyltransferase, mitochondrial (Fragment)	Tamm41	>tr|G3UWL8|G3UWL8_MOUSE Phosphatidate cytidylyltransferase, mitochondrial (Fragment) OS=Mus musculus GN=Tamm41 PE=1 SV=5;>tr|G5E881|G5E881_MOUSE Phosphatidate cytidylyltransferase, mitochondrial OS=Mus musculus GN=Tamm41 PE=1 SV=1;>sp|Q3TUH1|TAM41_MOUSE Ph	4	1	2	1	2	3	24.805	6.3	13.1	14813000	30739000	2.07514	1851700	3842300
	Q8CH72	E3 ubiquitin-protein ligase TRIM32	Trim32	>sp|Q8CH72|TRI32_MOUSE E3 ubiquitin-protein ligase TRIM32 OS=Mus musculus GN=Trim32 PE=1 SV=2	2	2	2	2	2	4	72.057	3.7	3.8	6606700	13581000	2.05564	183520	377260
	E9QMP6;Q05512;E9Q9N6;E9PYX3;Q3T9A3;F6ZS70;F7A3Q3;F6ZEX4	Serine/threonine-protein kinase MARK2	Mark2	>tr|E9QMP6|E9QMP6_MOUSE Serine/threonine-protein kinase MARK2 OS=Mus musculus GN=Mark2 PE=1 SV=2;>sp|Q05512|MARK2_MOUSE Serine/threonine-protein kinase MARK2 OS=Mus musculus GN=Mark2 PE=1 SV=3;>tr|E9Q9N6|E9Q9N6_MOUSE Serine/threonine-protein kinase MARK2 O	16	6	10	6	9	23	86.355	14	22.4	30905000	63353000	2.04993	686790	1407800
	Q5ICG5;Q8R1X1;Q91WC3;Q5F2C5;E9Q7Y2;Q8BYJ0	Long chain acyl-CoA synthetase 6 isoform 3	Acsl6	>tr|Q5ICG5|Q5ICG5_MOUSE Long chain acyl-CoA synthetase 6 isoform 3 OS=Mus musculus GN=Acsl6 PE=1 SV=1;>tr|Q8R1X1|Q8R1X1_MOUSE Acyl-CoA synthetase long-chain family member 6 OS=Mus musculus GN=Acsl6 PE=1 SV=2;>sp|Q91WC3|ACSL6_MOUSE Long-chain-fatty-acid--Co	10	1	3	1	3	4	77.969	1.3	6.3	2178100	4363800	2.00349	54452	109090
	sp|P08865|RSSA_HUMAN;P14206	40S ribosomal protein SA	Rpsa	>sp|P08865|RSSA_HUMAN 40S ribosomal protein SA OS=Homo sapiens GN=RPSA PE=1 SV=4;>sp|P14206|RSSA_MOUSE 40S ribosomal protein SA OS=Mus musculus GN=Rpsa PE=1 SV=4	2	2	3	2	3	3	32.854	11.9	14.6	22054000	44096000	1.99946	1696500	3392000
	Q3UEB3	Poly(U)-binding-splicing factor PUF60	Puf60	>sp|Q3UEB3|PUF60_MOUSE Poly(U)-binding-splicing factor PUF60 OS=Mus musculus GN=Puf60 PE=2 SV=2	1	1	2	1	2	2	60.248	3.2	6	3882400	7744500	1.99477	155300	309780
	Q6I6G8	E3 ubiquitin-protein ligase HECW2	Hecw2	>sp|Q6I6G8|HECW2_MOUSE E3 ubiquitin-protein ligase HECW2 OS=Mus musculus GN=Hecw2 PE=2 SV=1	1	1	3	1	2	6	176.23	1	2.7	9296700	18483000	1.98812	130940	260330
	Q9D6Z1;F7CHQ7	Nucleolar protein 56	Nop56	>sp|Q9D6Z1|NOP56_MOUSE Nucleolar protein 56 OS=Mus musculus GN=Nop56 PE=1 SV=2;>tr|F7CHQ7|F7CHQ7_MOUSE Nucleolar protein 56 (Fragment) OS=Mus musculus GN=Nop56 PE=1 SV=1	7	2	5	2	5	7	64.464	4.8	11.6	7632700	15086000	1.9765	246220	486650
	Q5DTY9	BTB/POZ domain-containing protein KCTD16	Kctd16	>sp|Q5DTY9|KCD16_MOUSE BTB/POZ domain-containing protein KCTD16 OS=Mus musculus GN=Kctd16 PE=1 SV=2	1	3	5	3	5	7	48.972	8.9	11.5	4175200	8126900	1.94647	181530	353340
	Q8K268	ATP-binding cassette sub-family F member 3	Abcf3	>sp|Q8K268|ABCF3_MOUSE ATP-binding cassette sub-family F member 3 OS=Mus musculus GN=Abcf3 PE=1 SV=1	1	2	3	2	3	5	79.864	3.2	6.3	3745000	7258100	1.93808	113480	219940
	Q61768	Kinesin-1 heavy chain	Kif5b	>sp|Q61768|KINH_MOUSE Kinesin-1 heavy chain OS=Mus musculus GN=Kif5b PE=1 SV=3	2	3	8	1	6	10	109.55	3.8	10.1	11406000	22104000	1.93793	190100	368400
	Q9D8N0	Elongation factor 1-gamma	Eef1g	>sp|Q9D8N0|EF1G_MOUSE Elongation factor 1-gamma OS=Mus musculus GN=Eef1g PE=1 SV=3	1	2	2	2	2	5	50.06	5.3	5.3	4069100	7882500	1.93716	169550	328440
	E9QN14;F8VPQ4;Q812A2	SLIT-ROBO Rho GTPase-activating protein 3	Srgap3	>tr|E9QN14|E9QN14_MOUSE SLIT-ROBO Rho GTPase-activating protein 3 OS=Mus musculus GN=Srgap3 PE=1 SV=1;>tr|F8VPQ4|F8VPQ4_MOUSE SLIT-ROBO Rho GTPase-activating protein 3 OS=Mus musculus GN=Srgap3 PE=1 SV=1;>sp|Q812A2|SRGP3_MOUSE SLIT-ROBO Rho GTPase-activati	3	4	4	4	4	13	121.72	3.9	3.9	7829300	15158000	1.93606	130490	252630
	Q9JJA9	General receptor for phosphoinositides 1-associated scaffold protein	Grasp	>sp|Q9JJA9|GRASP_MOUSE General receptor for phosphoinositides 1-associated scaffold protein OS=Mus musculus GN=Grasp PE=1 SV=2	1	2	2	2	2	4	42.337	8.9	7.7	2089900	4041500	1.93382	104490	202080
	Q8BZI0	Actin filament-associated protein 1-like 1	Afap1l1	>sp|Q8BZI0|AF1L1_MOUSE Actin filament-associated protein 1-like 1 OS=Mus musculus GN=Afap1l1 PE=1 SV=1	1	1	2	1	2	2	86.637	2.3	4.4	4599700	8889400	1.9326	124320	240260
	Q60598;Q921L6	Src substrate cortactin	Cttn	>sp|Q60598|SRC8_MOUSE Src substrate cortactin OS=Mus musculus GN=Cttn PE=1 SV=2;>tr|Q921L6|Q921L6_MOUSE Cortactin, isoform CRA_a OS=Mus musculus GN=Cttn PE=1 SV=1	2	4	3	4	3	9	61.249	7.5	12.5	10801000	20873000	1.93251	415410	802790
	Q3TL44	NLR family member X1	Nlrx1	>sp|Q3TL44|NLRX1_MOUSE NLR family member X1 OS=Mus musculus GN=Nlrx1 PE=2 SV=1	1	2	3	2	3	3	107.83	2.1	2.9	3644200	6976900	1.91452	82823	158570
	Q6P1B9;O08539	Bin1 protein	Bin1	>tr|Q6P1B9|Q6P1B9_MOUSE Bin1 protein OS=Mus musculus GN=Bin1 PE=1 SV=1;>sp|O08539|BIN1_MOUSE Myc box-dependent-interacting protein 1 OS=Mus musculus GN=Bin1 PE=1 SV=1	2	4	4	4	4	13	52.763	12.4	12.4	51147000	97821000	1.91255	2045900	3912800
	P20029	78 kDa glucose-regulated protein	Hspa5	>sp|P20029|GRP78_MOUSE 78 kDa glucose-regulated protein OS=Mus musculus GN=Hspa5 PE=1 SV=3	1	14	19	13	18	44	72.421	23.8	29.8	148360000	281710000	1.89883	4945300	9390400
	A0A067XG53;O70589	Peripheral plasma membrane protein CASK (Fragment)	Cask	>tr|A0A067XG53|A0A067XG53_MOUSE Peripheral plasma membrane protein CASK (Fragment) OS=Mus musculus GN=Cask PE=1 SV=1;>sp|O70589|CSKP_MOUSE Peripheral plasma membrane protein CASK OS=Mus musculus GN=Cask PE=1 SV=2	2	2	2	2	2	3	99.226	3.3	3.3	2078300	3946100	1.89872	48332	91771
	Q8CDG3	Deubiquitinating protein VCIP135	Vcpip1	>sp|Q8CDG3|VCIP1_MOUSE Deubiquitinating protein VCIP135 OS=Mus musculus GN=Vcpip1 PE=2 SV=1	1	3	5	3	5	9	134.5	4.8	6.9	9980700	18938000	1.89746	144650	274470
	F6R4N2;E9QAD0;Q3UEQ1;E9Q9A0;F6V2U0;D3YUD3;D3YUL8;D3Z230;Q9EPW0;A0A0A6YXS5	Type I inositol 3,4-bisphosphate 4-phosphatase	Inpp4a	>tr|F6R4N2|F6R4N2_MOUSE Type I inositol 3,4-bisphosphate 4-phosphatase OS=Mus musculus GN=Inpp4a PE=1 SV=1;>tr|E9QAD0|E9QAD0_MOUSE Type I inositol 3,4-bisphosphate 4-phosphatase OS=Mus musculus GN=Inpp4a PE=1 SV=1;>tr|Q3UEQ1|Q3UEQ1_MOUSE Type I inositol 3,	10	2	4	2	4	4	76.493	3.7	6.9	5432600	10268000	1.89007	159780	301990
	Q8CG29;G3V011;P70248	Myosin IF	Myo1f	>tr|Q8CG29|Q8CG29_MOUSE Myosin IF OS=Mus musculus GN=Myo1f PE=1 SV=1;>tr|G3V011|G3V011_MOUSE Unconventional myosin-If OS=Mus musculus GN=Myo1f PE=1 SV=1;>sp|P70248|MYO1F_MOUSE Unconventional myosin-If OS=Mus musculus GN=Myo1f PE=1 SV=1	3	3	4	2	3	3	125.21	2.7	3.7	8624500	16270000	1.88649	156810	295810
	Q8CGK3	Lon protease homolog, mitochondrial	Lonp1	>sp|Q8CGK3|LONM_MOUSE Lon protease homolog, mitochondrial OS=Mus musculus GN=Lonp1 PE=1 SV=2	1	3	4	3	4	6	105.84	4.1	5.9	10600000	19931000	1.88028	246510	463510
	B7FAV1;B7FAU9;Q8BTM8	Filamin, alpha (Fragment)	Flna	>tr|B7FAV1|B7FAV1_MOUSE Filamin, alpha (Fragment) OS=Mus musculus GN=Flna PE=1 SV=1;>tr|B7FAU9|B7FAU9_MOUSE Filamin, alpha OS=Mus musculus GN=Flna PE=1 SV=1;>sp|Q8BTM8|FLNA_MOUSE Filamin-A OS=Mus musculus GN=Flna PE=1 SV=5	5	5	4	5	4	10	274.63	3.9	3.2	12470000	23048000	1.84828	94469	174610
	Q52KF7;A2BEE9;P70175	Disks large homolog 3	Dlg3	>tr|Q52KF7|Q52KF7_MOUSE Disks large homolog 3 OS=Mus musculus GN=Dlg3 PE=1 SV=1;>tr|A2BEE9|A2BEE9_MOUSE Disks large homolog 3 OS=Mus musculus GN=Dlg3 PE=1 SV=1;>sp|P70175|DLG3_MOUSE Disks large homolog 3 OS=Mus musculus GN=Dlg3 PE=1 SV=1	4	13	19	12	18	50	90.327	22	27.4	153290000	283110000	1.84689	3930500	7259200
	Q8C015	Serine/threonine-protein kinase PAK 7	Pak7	>sp|Q8C015|PAK7_MOUSE Serine/threonine-protein kinase PAK 7 OS=Mus musculus GN=Pak7 PE=1 SV=1	1	7	8	7	8	28	80.947	14	14	43686000	79871000	1.8283	1284900	2349200
	Q9ESJ0	Exportin-4	Xpo4	>sp|Q9ESJ0|XPO4_MOUSE Exportin-4 OS=Mus musculus GN=Xpo4 PE=2 SV=2	1	3	3	3	3	8	129.98	3.2	3.2	13488000	24542000	1.81954	232550	423130
	O88935	Synapsin-1	Syn1	>sp|O88935|SYN1_MOUSE Synapsin-1 OS=Mus musculus GN=Syn1 PE=1 SV=2	1	4	6	4	6	40	74.096	10.6	17.4	37694000	68422000	1.8152	942340	1710500
	Q9Z2D6	Methyl-CpG-binding protein 2	Mecp2	>sp|Q9Z2D6|MECP2_MOUSE Methyl-CpG-binding protein 2 OS=Mus musculus GN=Mecp2 PE=1 SV=1	3	2	3	2	3	6	52.307	6.2	10.5	3208300	5818800	1.81367	145830	264490
	Q8BP00	IQ calmodulin-binding motif-containing protein 1	Iqcb1	>sp|Q8BP00|IQCB1_MOUSE IQ calmodulin-binding motif-containing protein 1 OS=Mus musculus GN=Iqcb1 PE=1 SV=2	1	2	2	2	2	3	68.733	3.7	3.7	5490200	9893200	1.80197	177100	319140
	E9QKH8;O35927	Catenin delta-2	Ctnnd2	>tr|E9QKH8|E9QKH8_MOUSE Catenin delta-2 OS=Mus musculus GN=Ctnnd2 PE=1 SV=1;>sp|O35927|CTND2_MOUSE Catenin delta-2 OS=Mus musculus GN=Ctnnd2 PE=1 SV=1	2	15	19	13	17	65	134.94	18.1	18.1	139130000	250150000	1.79796	2280900	4100900
	D3YXZ3;Q91YS4;O88448;D3Z5Y7	Kinesin light chain 2	Klc2	>tr|D3YXZ3|D3YXZ3_MOUSE Kinesin light chain 2 OS=Mus musculus GN=Klc2 PE=1 SV=1;>tr|Q91YS4|Q91YS4_MOUSE Kinesin light chain 2 OS=Mus musculus GN=Klc2 PE=1 SV=1;>sp|O88448|KLC2_MOUSE Kinesin light chain 2 OS=Mus musculus GN=Klc2 PE=1 SV=1;>tr|D3Z5Y7|D3Z5Y7_	4	2	3	2	3	5	68.176	4.9	8.3	5023000	9027000	1.79713	135760	243970
	Q8JZW4;E9Q1V2	Copine-5	Cpne5	>sp|Q8JZW4|CPNE5_MOUSE Copine-5 OS=Mus musculus GN=Cpne5 PE=2 SV=1;>tr|E9Q1V2|E9Q1V2_MOUSE Copine-5 (Fragment) OS=Mus musculus GN=Cpne5 PE=1 SV=1	4	8	6	4	3	19	65.592	16.9	13.7	50113000	88994000	1.77587	1789800	3178400
	P23242	Gap junction alpha-1 protein	Gja1	>sp|P23242|CXA1_MOUSE Gap junction alpha-1 protein OS=Mus musculus GN=Gja1 PE=1 SV=2	1	5	4	5	4	12	43.004	20.2	16.5	113760000	201510000	1.77136	6320000	11195000
	P98203	Armadillo repeat protein deleted in velo-cardio-facial syndrome homolog	Arvcf	>sp|P98203|ARVC_MOUSE Armadillo repeat protein deleted in velo-cardio-facial syndrome homolog OS=Mus musculus GN=Arvcf PE=1 SV=2	1	4	5	4	5	10	105.06	5.8	7.7	16394000	28989000	1.76827	334570	591610
	Q9DBE8	Alpha-1,3/1,6-mannosyltransferase ALG2	Alg2	>sp|Q9DBE8|ALG2_MOUSE Alpha-1,3/1,6-mannosyltransferase ALG2 OS=Mus musculus GN=Alg2 PE=2 SV=2	2	2	3	2	3	7	47.404	8.4	8.9	21074000	37200000	1.76521	1003500	1771500
	Q3TKD0;E9PV58;Q99LG2;Q8BFY9;J3QMX2	Transportin-1 (Fragment)	Tnpo1	>tr|Q3TKD0|Q3TKD0_MOUSE Transportin-1 (Fragment) OS=Mus musculus GN=Tnpo1 PE=1 SV=1;>tr|E9PV58|E9PV58_MOUSE Transportin-2 OS=Mus musculus GN=Tnpo2 PE=1 SV=1;>sp|Q99LG2|TNPO2_MOUSE Transportin-2 OS=Mus musculus GN=Tnpo2 PE=2 SV=1;>sp|Q8BFY9|TNPO1_MOUSE Tran	5	1	2	1	2	2	91.736	1	2.5	2360200	4159700	1.76244	62111	109470
	Q9QXY6	EH domain-containing protein 3	Ehd3	>sp|Q9QXY6|EHD3_MOUSE EH domain-containing protein 3 OS=Mus musculus GN=Ehd3 PE=1 SV=2	1	8	14	4	8	17	60.82	17	24.9	26636000	46765000	1.75571	951280	1670200
	Q91XU0	ATPase WRNIP1	Wrnip1	>sp|Q91XU0|WRIP1_MOUSE ATPase WRNIP1 OS=Mus musculus GN=Wrnip1 PE=1 SV=2	1	4	4	4	4	8	71.793	8.2	8	12053000	20980000	1.74065	430470	749280
	F8WHW6;O70161	Phosphatidylinositol 4-phosphate 5-kinase type-1 gamma	Pip5k1c	>tr|F8WHW6|F8WHW6_MOUSE Phosphatidylinositol 4-phosphate 5-kinase type-1 gamma OS=Mus musculus GN=Pip5k1c PE=1 SV=1;>sp|O70161|PI51C_MOUSE Phosphatidylinositol 4-phosphate 5-kinase type-1 gamma OS=Mus musculus GN=Pip5k1c PE=1 SV=2	5	6	6	5	5	21	75.515	8.9	12.1	23386000	40699000	1.74031	754380	1312900
	Q9WUM5	Succinyl-CoA ligase [ADP/GDP-forming] subunit alpha, mitochondrial	Suclg1	>sp|Q9WUM5|SUCA_MOUSE Succinyl-CoA ligase [ADP/GDP-forming] subunit alpha, mitochondrial OS=Mus musculus GN=Suclg1 PE=1 SV=4	1	3	4	3	4	7	36.154	9.2	13.6	26571000	45712000	1.72037	2043900	3516300
	S4R2T7	Ankyrin-2 (Fragment)	Ank2	>tr|S4R2T7|S4R2T7_MOUSE Ankyrin-2 (Fragment) OS=Mus musculus GN=Ank2 PE=1 SV=2	1	50	51	3	3	10	131.2	43.8	44.1	58775000	100820000	1.71536	979580	1680400
	E9QMK3;E9QMK2;G3XA35;E9PYH0;Q62059;Q8BS97	Versican core protein	Vcan	>tr|E9QMK3|E9QMK3_MOUSE Versican core protein OS=Mus musculus GN=Vcan PE=1 SV=1;>tr|E9QMK2|E9QMK2_MOUSE Versican core protein OS=Mus musculus GN=Vcan PE=1 SV=1;>tr|G3XA35|G3XA35_MOUSE MCG116562, isoform CRA_a OS=Mus musculus GN=Vcan PE=1 SV=1;>tr|E9PYH0|E9	7	2	3	2	3	6	74.318	3.1	6	11544000	19770000	1.71258	412280	706060
	Q9ERD7	Tubulin beta-3 chain	Tubb3	>sp|Q9ERD7|TBB3_MOUSE Tubulin beta-3 chain OS=Mus musculus GN=Tubb3 PE=1 SV=1	1	23	29	8	12	421	50.418	51.8	64.2	18915000000	32264000000	1.70574	945740000	1613200000
	Q8VDP4	Cell cycle and apoptosis regulator protein 2	Ccar2	>sp|Q8VDP4|CCAR2_MOUSE Cell cycle and apoptosis regulator protein 2 OS=Mus musculus GN=Ccar2 PE=1 SV=2	1	4	6	4	6	9	103	6.6	11.4	16765000	28454000	1.69723	335300	569080
	D9HP81;Q9EQZ7	Regulating synaptic membrane exocytosis 2	Rims2	>tr|D9HP81|D9HP81_MOUSE Regulating synaptic membrane exocytosis 2 OS=Mus musculus GN=Rims2 PE=1 SV=1;>sp|Q9EQZ7|RIMS2_MOUSE Regulating synaptic membrane exocytosis protein 2 OS=Mus musculus GN=Rims2 PE=1 SV=1	2	2	4	2	4	6	177.62	2.6	5	10565000	17828000	1.68746	117390	198090
	F6RK07;A2AUX5;A2AUX3;B7ZD29;Q3UHC7;F6QQP6	Disabled homolog 2-interacting protein (Fragment)	Dab2ip	>tr|F6RK07|F6RK07_MOUSE Disabled homolog 2-interacting protein (Fragment) OS=Mus musculus GN=Dab2ip PE=1 SV=1;>tr|A2AUX5|A2AUX5_MOUSE Disabled homolog 2-interacting protein OS=Mus musculus GN=Dab2ip PE=1 SV=1;>tr|A2AUX3|A2AUX3_MOUSE Disabled homolog 2-inte	6	4	5	2	3	3	119.53	4.5	5.5	3959700	6670200	1.68452	61870	104220
	Q9QYX7;S4R2E0	Protein piccolo	Pclo	>sp|Q9QYX7|PCLO_MOUSE Protein piccolo OS=Mus musculus GN=Pclo PE=1 SV=4;>tr|S4R2E0|S4R2E0_MOUSE Protein piccolo (Fragment) OS=Mus musculus GN=Pclo PE=1 SV=1	2	34	38	32	37	98	550.83	9.1	10.5	226560000	379620000	1.67558	920960	1543200
	E9QAQ3;Q6ZQ82;D3Z1X5	Rho GTPase-activating protein 26	Arhgap26	>tr|E9QAQ3|E9QAQ3_MOUSE Rho GTPase-activating protein 26 OS=Mus musculus GN=Arhgap26 PE=1 SV=1;>sp|Q6ZQ82|RHG26_MOUSE Rho GTPase-activating protein 26 OS=Mus musculus GN=Arhgap26 PE=1 SV=3;>tr|D3Z1X5|D3Z1X5_MOUSE Rho GTPase-activating protein 26 (Fragment)	4	3	3	3	3	8	85.951	4.5	4.5	24209000	40459000	1.67124	562990	940910
	A0A0A6YW06;J3QNM3;E9QKQ9;E9QLZ9;Q03173;A0A0A6YXC8;E9QKR1	Protein enabled homolog	Enah	>tr|A0A0A6YW06|A0A0A6YW06_MOUSE Protein enabled homolog OS=Mus musculus GN=Enah PE=1 SV=1;>tr|J3QNM3|J3QNM3_MOUSE Protein enabled homolog OS=Mus musculus GN=Enah PE=1 SV=1;>tr|E9QKQ9|E9QKQ9_MOUSE Protein enabled homolog OS=Mus musculus GN=Enah PE=1 SV=1;>t	7	3	3	3	3	7	83.983	8.2	8.2	4900800	8178100	1.66873	196030	327130
	Q91YU6	Leucine zipper putative tumor suppressor 2	Lzts2	>sp|Q91YU6|LZTS2_MOUSE Leucine zipper putative tumor suppressor 2 OS=Mus musculus GN=Lzts2 PE=2 SV=3	1	3	4	3	4	10	72.577	8.6	9.7	20776000	34493000	1.66023	577120	958140
	E9Q447;A3KGU5	Spectrin alpha chain, non-erythrocytic 1	Sptan1	>tr|E9Q447|E9Q447_MOUSE Spectrin alpha chain, non-erythrocytic 1 OS=Mus musculus GN=Sptan1 PE=1 SV=1;>tr|A3KGU5|A3KGU5_MOUSE Spectrin alpha chain, non-erythrocytic 1 OS=Mus musculus GN=Sptan1 PE=1 SV=1	3	234	239	4	5	27	285.34	66.5	67.7	474220000	781550000	1.64807	3316200	5465400
	Q80TH2;B2RUJ2;B7ZNX6	Protein LAP2	Erbb2ip	>sp|Q80TH2|LAP2_MOUSE Protein LAP2 OS=Mus musculus GN=Erbb2ip PE=1 SV=3;>tr|B2RUJ2|B2RUJ2_MOUSE Erbb2ip protein OS=Mus musculus GN=Erbb2ip PE=1 SV=1;>tr|B7ZNX6|B7ZNX6_MOUSE Erbb2ip protein OS=Mus musculus GN=Erbb2ip PE=1 SV=1	3	4	5	2	3	3	157.25	4.4	5.8	5873900	9671100	1.64645	68301	112460
	H7BX46;G3X932;P59281	Rho GTPase-activating protein 39	Arhgap39	>tr|H7BX46|H7BX46_MOUSE Rho GTPase-activating protein 39 OS=Mus musculus GN=Arhgap39 PE=1 SV=1;>tr|G3X932|G3X932_MOUSE DNA segment, Chr 15, Wayne State University 169, expressed, isoform CRA_a OS=Mus musculus GN=Arhgap39 PE=1 SV=1;>sp|P59281|RHG39_MOUSE Rh	4	7	6	7	6	18	121.68	7.5	7.5	43323000	70881000	1.63611	698750	1143200
	F8SLP9;D3YYH0;F8SLQ3;F8SLQ1;Q8C437	PEX5-related protein	Pex5l	>tr|F8SLP9|F8SLP9_MOUSE PEX5-related protein OS=Mus musculus GN=Pex5l PE=1 SV=1;>tr|D3YYH0|D3YYH0_MOUSE PEX5-related protein OS=Mus musculus GN=Pex5l PE=1 SV=1;>tr|F8SLQ3|F8SLQ3_MOUSE PEX5-related protein OS=Mus musculus GN=Pex5l PE=1 SV=1;>tr|F8SLQ1|F8SLQ	5	3	4	3	4	12	63.138	7.6	10.2	17789000	29051000	1.63309	613430	1001700
	F6RB63;A2BI12;Q99JF8	PC4 and SFRS1-interacting protein (Fragment)	Psip1	>tr|F6RB63|F6RB63_MOUSE PC4 and SFRS1-interacting protein (Fragment) OS=Mus musculus GN=Psip1 PE=1 SV=1;>tr|A2BI12|A2BI12_MOUSE PC4 and SFRS1-interacting protein OS=Mus musculus GN=Psip1 PE=1 SV=1;>sp|Q99JF8|PSIP1_MOUSE PC4 and SFRS1-interacting protein OS	3	2	2	2	2	2	10.353	14.4	14.4	2644600	4297100	1.62486	440770	716180
	P63038	60 kDa heat shock protein, mitochondrial	Hspd1	>sp|P63038|CH60_MOUSE 60 kDa heat shock protein, mitochondrial OS=Mus musculus GN=Hspd1 PE=1 SV=1	3	9	8	9	8	50	60.955	21.5	19.4	121080000	196000000	1.61876	3669200	5939300
	O35295	Transcriptional activator protein Pur-beta	Purb	>sp|O35295|PURB_MOUSE Transcriptional activator protein Pur-beta OS=Mus musculus GN=Purb PE=1 SV=3	1	5	6	1	3	17	33.901	12.7	21.6	10539000	17021000	1.61505	1171000	1891200
	P28738	Kinesin heavy chain isoform 5C	Kif5c	>sp|P28738|KIF5C_MOUSE Kinesin heavy chain isoform 5C OS=Mus musculus GN=Kif5c PE=1 SV=3	3	5	8	3	6	22	109.27	6.7	11.7	22348000	36064000	1.61375	385320	621800
	P49615;A0A0G2JDL3	Cyclin-dependent-like kinase 5	Cdk5	>sp|P49615|CDK5_MOUSE Cyclin-dependent-like kinase 5 OS=Mus musculus GN=Cdk5 PE=1 SV=1;>tr|A0A0G2JDL3|A0A0G2JDL3_MOUSE Cyclin-dependent-like kinase 5 OS=Mus musculus GN=Cdk5 PE=4 SV=1	2	7	8	6	7	18	33.288	28.4	31.2	56456000	90700000	1.60656	2971300	4773700
	Q7TNS5	Protein B630019K06Rik	B630019K06Rik	>tr|Q7TNS5|Q7TNS5_MOUSE Protein B630019K06Rik OS=Mus musculus GN=B630019K06Rik PE=1 SV=1	1	2	3	2	3	5	34.857	8.1	12.6	5763700	9253300	1.60544	480300	771110
	Q5EG47	5-AMP-activated protein kinase catalytic subunit alpha-1	Prkaa1	>sp|Q5EG47|AAPK1_MOUSE 5-AMP-activated protein kinase catalytic subunit alpha-1 OS=Mus musculus GN=Prkaa1 PE=1 SV=2	1	1	2	1	2	3	63.928	1.8	4.7	4904100	7820500	1.59469	175150	279300
	Q811P8	Rho GTPase-activating protein 32	Arhgap32	>sp|Q811P8|RHG32_MOUSE Rho GTPase-activating protein 32 OS=Mus musculus GN=Arhgap32 PE=1 SV=2	1	15	15	14	14	49	229.72	9.7	11.2	115260000	183420000	1.59136	1130000	1798300
	D3Z4B2;Q9CWZ7	Gamma-soluble NSF attachment protein (Fragment)	Napg	>tr|D3Z4B2|D3Z4B2_MOUSE Gamma-soluble NSF attachment protein (Fragment) OS=Mus musculus GN=Napg PE=1 SV=1;>sp|Q9CWZ7|SNAG_MOUSE Gamma-soluble NSF attachment protein OS=Mus musculus GN=Napg PE=1 SV=1	2	4	4	4	4	7	39.366	13.6	13.6	10713000	16990000	1.58592	510170	809040
	B1AWE0;Q6PFA2;B1AWE1;B1AWD8;B1AWD9;O08585	Clathrin light chain A	Clta	>tr|B1AWE0|B1AWE0_MOUSE Clathrin light chain A OS=Mus musculus GN=Clta PE=1 SV=1;>tr|Q6PFA2|Q6PFA2_MOUSE Clathrin light chain A OS=Mus musculus GN=Clta PE=1 SV=1;>tr|B1AWE1|B1AWE1_MOUSE Clathrin light chain A OS=Mus musculus GN=Clta PE=1 SV=1;>tr|B1AWD8|B1	6	1	3	1	3	4	23.478	8.3	22.2	8690000	13742000	1.58136	1241400	1963100
	A0A0A0MQ73;Q6PDK2	Histone-lysine N-methyltransferase	Kmt2d	>tr|A0A0A0MQ73|A0A0A0MQ73_MOUSE Histone-lysine N-methyltransferase OS=Mus musculus GN=Kmt2d PE=1 SV=1;>sp|Q6PDK2|KMT2D_MOUSE Histone-lysine N-methyltransferase 2D OS=Mus musculus GN=Kmt2d PE=1 SV=2	3	1	4	1	4	7	600.3	0.2	1.2	8554200	13496000	1.5777	41126	64886
	Z4YJJ5;Q80TQ2	Ubiquitin carboxyl-terminal hydrolase CYLD	Cyld	>tr|Z4YJJ5|Z4YJJ5_MOUSE Ubiquitin carboxyl-terminal hydrolase CYLD OS=Mus musculus GN=Cyld PE=1 SV=1;>sp|Q80TQ2|CYLD_MOUSE Ubiquitin carboxyl-terminal hydrolase CYLD OS=Mus musculus GN=Cyld PE=1 SV=2	2	5	7	5	7	16	106.84	7.2	8.3	20903000	32712000	1.56494	454410	711120
	E9Q8P8;Q3TY60	Protein FAM131B	Fam131b	>tr|E9Q8P8|E9Q8P8_MOUSE Protein FAM131B OS=Mus musculus GN=Fam131b PE=1 SV=1;>sp|Q3TY60|F131B_MOUSE Protein FAM131B OS=Mus musculus GN=Fam131b PE=1 SV=1	2	1	2	1	2	3	38.958	3.3	9.4	2552100	3992700	1.56448	159510	249540
	D3YZU5;D3YZU1	SH3 and multiple ankyrin repeat domains protein 1	Shank1	>tr|D3YZU5|D3YZU5_MOUSE SH3 and multiple ankyrin repeat domains protein 1 OS=Mus musculus GN=Shank1 PE=1 SV=1;>sp|D3YZU1|SHAN1_MOUSE SH3 and multiple ankyrin repeat domains protein 1 OS=Mus musculus GN=Shank1 PE=1 SV=1	2	40	42	2	2	173	225.46	27.1	27.6	688440000	1075300000	1.56194	7913100	12360000
	Q5SNZ0	Girdin	Ccdc88a	>sp|Q5SNZ0|GRDN_MOUSE Girdin OS=Mus musculus GN=Ccdc88a PE=1 SV=2	1	1	2	1	2	5	215.92	0.7	1.5	5278600	8205900	1.55456	56155	87297
	Q9Z268	RasGAP-activating-like protein 1	Rasal1	>sp|Q9Z268|RASL1_MOUSE RasGAP-activating-like protein 1 OS=Mus musculus GN=Rasal1 PE=2 SV=2	1	4	6	4	6	13	89.394	6	8.8	17161000	26504000	1.54443	418560	646450
	Q3UHJ0	AP2-associated protein kinase 1	Aak1	>sp|Q3UHJ0|AAK1_MOUSE AP2-associated protein kinase 1 OS=Mus musculus GN=Aak1 PE=1 SV=2	1	4	3	4	3	20	103.35	7.1	5.3	9081400	14017000	1.54348	238980	368870
	D3YUS5;E9PW37	Protein Rasal2	Rasal2	>tr|D3YUS5|D3YUS5_MOUSE Protein Rasal2 OS=Mus musculus GN=Rasal2 PE=1 SV=1;>tr|E9PW37|E9PW37_MOUSE Protein Rasal2 OS=Mus musculus GN=Rasal2 PE=1 SV=1	2	6	6	5	5	11	142.01	7.9	7.9	26957000	41231000	1.52951	379680	580720
	Q9DC53	Copine-8	Cpne8	>sp|Q9DC53|CPNE8_MOUSE Copine-8 OS=Mus musculus GN=Cpne8 PE=2 SV=3	1	5	5	1	2	3	64.667	9.7	11.4	4489200	6823600	1.52	149640	227450
	Q2M3X8;B1B1B8	Phosphatase and actin regulator 1	Phactr1	>sp|Q2M3X8|PHAR1_MOUSE Phosphatase and actin regulator 1 OS=Mus musculus GN=Phactr1 PE=1 SV=1;>tr|B1B1B8|B1B1B8_MOUSE Phosphatase and actin regulator OS=Mus musculus GN=Phactr1 PE=1 SV=1	3	8	6	8	6	16	66.285	11.7	10	20099000	30389000	1.51197	803940	1215600
	Q8BPU7	Engulfment and cell motility protein 1	Elmo1	>sp|Q8BPU7|ELMO1_MOUSE Engulfment and cell motility protein 1 OS=Mus musculus GN=Elmo1 PE=1 SV=2	1	1	2	1	2	3	83.935	2.1	3.6	1621000	2427600	1.49759	41563	62245
	B1ASC0;H7BX92;H7BX74;H7BWZ2;Q8CGM1	Adhesion G protein-coupled receptor B2	Adgrb2	>tr|B1ASC0|B1ASC0_MOUSE Adhesion G protein-coupled receptor B2 OS=Mus musculus GN=Adgrb2 PE=4 SV=2;>tr|H7BX92|H7BX92_MOUSE Adhesion G protein-coupled receptor B2 OS=Mus musculus GN=Adgrb2 PE=4 SV=1;>tr|H7BX74|H7BX74_MOUSE Adhesion G protein-coupled recepto	5	4	4	4	4	7	160.56	4.1	4.1	5826700	8706300	1.49421	89642	133940
	Q8CIP4	MAP/microtubule affinity-regulating kinase 4	Mark4	>sp|Q8CIP4|MARK4_MOUSE MAP/microtubule affinity-regulating kinase 4 OS=Mus musculus GN=Mark4 PE=1 SV=1	1	3	3	3	3	6	82.643	6.5	6.5	5359000	7957200	1.48483	127590	189460
	P17156	Heat shock-related 70 kDa protein 2	Hspa2	>sp|P17156|HSP72_MOUSE Heat shock-related 70 kDa protein 2 OS=Mus musculus GN=Hspa2 PE=1 SV=2	1	15	18	7	9	19	69.641	25.1	30	38855000	57261000	1.47371	1110100	1636000
	Q64332	Synapsin-2	Syn2	>sp|Q64332|SYN2_MOUSE Synapsin-2 OS=Mus musculus GN=Syn2 PE=1 SV=2	1	6	9	6	9	41	63.372	12.6	17.2	50589000	74355000	1.46979	1806700	2655500
	Q8CF96	Synaptotagmin VIIbeta	Syt7	>tr|Q8CF96|Q8CF96_MOUSE Synaptotagmin VIIbeta OS=Mus musculus GN=Syt7 PE=1 SV=1	1	13	10	1	2	4	50.67	30.2	23.3	16284000	23932000	1.46966	707990	1040500
	F7C0F2;Q0VF62;B1AR74;Q8CCN5;B1AR76;F7CPM1	Breast carcinoma-amplified sequence 3 homolog (Fragment)	Bcas3	>tr|F7C0F2|F7C0F2_MOUSE Breast carcinoma-amplified sequence 3 homolog (Fragment) OS=Mus musculus GN=Bcas3 PE=1 SV=1;>tr|Q0VF62|Q0VF62_MOUSE Bcas3 protein OS=Mus musculus GN=Bcas3 PE=1 SV=1;>tr|B1AR74|B1AR74_MOUSE Breast carcinoma-amplified sequence 3 homol	6	1	2	1	2	4	74.917	2	4	1937600	2826600	1.45882	66815	97470
	Q922H2	[Pyruvate dehydrogenase (acetyl-transferring)] kinase isozyme 3, mitochondrial	Pdk3	>sp|Q922H2|PDK3_MOUSE [Pyruvate dehydrogenase (acetyl-transferring)] kinase isozyme 3, mitochondrial OS=Mus musculus GN=Pdk3 PE=1 SV=1	1	2	2	2	2	3	47.922	7.2	7.2	15087000	21992000	1.45768	628630	916310
	Q99JR1	Sideroflexin-1	Sfxn1	>sp|Q99JR1|SFXN1_MOUSE Sideroflexin-1 OS=Mus musculus GN=Sfxn1 PE=1 SV=3	1	4	5	3	4	7	35.649	14.6	20.2	16146000	23497000	1.45528	1076400	1566400
	Q9JLM8;A0A0G2JGQ6;Q8CCN4;A0A0G2JE54	Serine/threonine-protein kinase DCLK1	Dclk1	>sp|Q9JLM8|DCLK1_MOUSE Serine/threonine-protein kinase DCLK1 OS=Mus musculus GN=Dclk1 PE=1 SV=1;>tr|A0A0G2JGQ6|A0A0G2JGQ6_MOUSE Serine/threonine-protein kinase DCLK1 OS=Mus musculus GN=Dclk1 PE=4 SV=1;>tr|Q8CCN4|Q8CCN4_MOUSE Serine/threonine-protein kinase	11	12	15	11	15	58	84.152	25.5	29.5	198370000	286860000	1.44609	5834400	8437200
	Q9WUB3;E9PUM3	Glycogen phosphorylase, muscle form	Pygm	>sp|Q9WUB3|PYGM_MOUSE Glycogen phosphorylase, muscle form OS=Mus musculus GN=Pygm PE=1 SV=3;>tr|E9PUM3|E9PUM3_MOUSE Alpha-1,4 glucan phosphorylase OS=Mus musculus GN=Pygm PE=1 SV=1	2	7	8	2	3	3	97.285	8.2	9.9	14003000	20108000	1.43598	274570	394270
	Q6P9K8	Caskin-1	Caskin1	>sp|Q6P9K8|CSKI1_MOUSE Caskin-1 OS=Mus musculus GN=Caskin1 PE=1 SV=2	1	10	13	10	13	37	150.49	11.7	17	48754000	69973000	1.43523	658840	945580
	A2AWS5;B7ZDF7;Q3UJF1;B7ZDF5;Q9Z2V6;B7ZDF6;B7ZDF4	Histone deacetylase 5	Hdac5	>tr|A2AWS5|A2AWS5_MOUSE Histone deacetylase 5 OS=Mus musculus GN=Hdac5 PE=1 SV=1;>tr|B7ZDF7|B7ZDF7_MOUSE Histone deacetylase OS=Mus musculus GN=Hdac5 PE=1 SV=1;>tr|Q3UJF1|Q3UJF1_MOUSE Histone deacetylase OS=Mus musculus GN=Hdac5 PE=1 SV=1;>tr|B7ZDF5|B7ZDF5	7	1	2	1	2	2	111.46	2	2.9	2828800	4043300	1.42933	61496	87899
	E9PZ19;D3Z169	Protein Igsf9b	Igsf9b	>tr|E9PZ19|E9PZ19_MOUSE Protein Igsf9b OS=Mus musculus GN=Igsf9b PE=1 SV=1;>tr|D3Z169|D3Z169_MOUSE Protein Igsf9b OS=Mus musculus GN=Igsf9b PE=1 SV=1	2	3	5	3	5	10	144.95	3.2	5.6	21785000	30858000	1.41648	418950	593420
	H3BJU7;H3BJX8;H3BJ45;H3BJ40;H3BKH9;Q60875	Rho guanine nucleotide exchange factor 2	Arhgef2	>tr|H3BJU7|H3BJU7_MOUSE Rho guanine nucleotide exchange factor 2 OS=Mus musculus GN=Arhgef2 PE=1 SV=1;>tr|H3BJX8|H3BJX8_MOUSE Rho guanine nucleotide exchange factor 2 OS=Mus musculus GN=Arhgef2 PE=1 SV=1;>tr|H3BJ45|H3BJ45_MOUSE Rho guanine nucleotide excha	12	19	23	14	18	58	108.59	25.9	32	252600000	356900000	1.41291	4766000	6733900
	D3YXT0;Q91WD5;A0A0A6YW30	NADH dehydrogenase [ubiquinone] iron-sulfur protein 2, mitochondrial	Ndufs2	>tr|D3YXT0|D3YXT0_MOUSE NADH dehydrogenase [ubiquinone] iron-sulfur protein 2, mitochondrial OS=Mus musculus GN=Ndufs2 PE=1 SV=1;>sp|Q91WD5|NDUS2_MOUSE NADH dehydrogenase [ubiquinone] iron-sulfur protein 2, mitochondrial OS=Mus musculus GN=Ndufs2 PE=1 SV=1	3	2	2	2	2	3	49.573	7.1	7.1	5426500	7646900	1.40918	217060	305880
	Q7TMM9	Tubulin beta-2A chain	Tubb2a	>sp|Q7TMM9|TBB2A_MOUSE Tubulin beta-2A chain OS=Mus musculus GN=Tubb2a PE=1 SV=1	1	27	30	2	2	32	49.906	58.7	59.3	1583700000	2217500000	1.4002	79186000	110870000
	Q3UHD9	Arf-GAP with GTPase, ANK repeat and PH domain-containing protein 2	Agap2	>sp|Q3UHD9|AGAP2_MOUSE Arf-GAP with GTPase, ANK repeat and PH domain-containing protein 2 OS=Mus musculus GN=Agap2 PE=2 SV=1	1	6	10	6	10	23	124.51	6.6	12.7	90401000	126160000	1.39556	1705700	2380300
	B7ZCU2;B7ZCU5;B7ZCU4;B7ZCU3;B7ZCU0;J3QNK8;Q8CBW3	Abl interactor 1	Abi1	>tr|B7ZCU2|B7ZCU2_MOUSE Abl interactor 1 OS=Mus musculus GN=Abi1 PE=1 SV=1;>tr|B7ZCU5|B7ZCU5_MOUSE Abl interactor 1 OS=Mus musculus GN=Abi1 PE=1 SV=1;>tr|B7ZCU4|B7ZCU4_MOUSE Abl interactor 1 OS=Mus musculus GN=Abi1 PE=1 SV=1;>tr|B7ZCU3|B7ZCU3_MOUSE Abl int	7	3	3	2	3	8	43.174	11.7	12	13263000	18455000	1.39146	698040	971290
	P63017;Q504P4	Heat shock cognate 71 kDa protein	Hspa8	>sp|P63017|HSP7C_MOUSE Heat shock cognate 71 kDa protein OS=Mus musculus GN=Hspa8 PE=1 SV=1;>tr|Q504P4|Q504P4_MOUSE Heat shock cognate 71 kDa protein OS=Mus musculus GN=Hspa8 PE=1 SV=1	4	25	30	17	20	183	70.87	37.9	43.7	2364800000	3289300000	1.39094	71660000	99676000
	P50516;D3Z1B9	V-type proton ATPase catalytic subunit A	Atp6v1a	>sp|P50516|VATA_MOUSE V-type proton ATPase catalytic subunit A OS=Mus musculus GN=Atp6v1a PE=1 SV=2;>tr|D3Z1B9|D3Z1B9_MOUSE V-type proton ATPase catalytic subunit A (Fragment) OS=Mus musculus GN=Atp6v1a PE=1 SV=1	4	9	12	9	12	45	68.325	18.3	23.7	112740000	156700000	1.38992	3315800	4608900
	P19246	Neurofilament heavy polypeptide	Nefh	>sp|P19246|NFH_MOUSE Neurofilament heavy polypeptide OS=Mus musculus GN=Nefh PE=1 SV=3	1	17	18	15	16	74	116.99	15.9	19.9	803010000	1107000000	1.37856	21132000	29131000
	Q8C605;Q9WUA3	ATP-dependent 6-phosphofructokinase	Pfkp	>tr|Q8C605|Q8C605_MOUSE ATP-dependent 6-phosphofructokinase OS=Mus musculus GN=Pfkp PE=1 SV=1;>sp|Q9WUA3|PFKAP_MOUSE ATP-dependent 6-phosphofructokinase, platelet type OS=Mus musculus GN=Pfkp PE=1 SV=1	5	9	10	8	9	18	85.546	13.5	13.6	50239000	69077000	1.37497	1522400	2093200
	V9GWT6;V9GXH3;F8VPM7;Q99MI1;V9GXF0;V9GXP8	ELKS/Rab6-interacting/CAST family member 1	Erc1	>tr|V9GWT6|V9GWT6_MOUSE ELKS/Rab6-interacting/CAST family member 1 OS=Mus musculus GN=Erc1 PE=1 SV=1;>tr|V9GXH3|V9GXH3_MOUSE ELKS/Rab6-interacting/CAST family member 1 OS=Mus musculus GN=Erc1 PE=1 SV=1;>tr|F8VPM7|F8VPM7_MOUSE ELKS/Rab6-interacting/CAST fam	7	5	7	2	3	4	108.85	5.2	7.5	11460000	15757000	1.37496	243820	335250
	A0A0A6YW67;E9Q9J0;E9Q4P0;E9Q5F6;E9QNP0;Q5SX22;P62984;P62983;P0CG49;P0CG50;J3QK04	MCG23377, isoform CRA_b	Gm8797	>tr|A0A0A6YW67|A0A0A6YW67_MOUSE MCG23377, isoform CRA_b OS=Mus musculus GN=Gm8797 PE=4 SV=1;>tr|E9Q9J0|E9Q9J0_MOUSE Ubiquitin-60S ribosomal protein L40 (Fragment) OS=Mus musculus GN=Uba52 PE=1 SV=1;>tr|E9Q4P0|E9Q4P0_MOUSE KxDL motif-containing protein 1 (F	12	6	8	6	8	58	8.7279	61	68.8	545010000	747570000	1.37166	136250000	186890000
	Q80X90	Filamin-B	Flnb	>sp|Q80X90|FLNB_MOUSE Filamin-B OS=Mus musculus GN=Flnb PE=1 SV=3	1	2	2	2	2	3	277.82	1.1	1.1	5638900	7723000	1.36959	39710	54387
	Q9Z110	Delta-1-pyrroline-5-carboxylate synthase	Aldh18a1	>sp|Q9Z110|P5CS_MOUSE Delta-1-pyrroline-5-carboxylate synthase OS=Mus musculus GN=Aldh18a1 PE=1 SV=2	1	3	5	3	5	6	87.265	4.5	8.6	5921400	8063200	1.36171	125990	171560
	Q91VD9	NADH-ubiquinone oxidoreductase 75 kDa subunit, mitochondrial	Ndufs1	>sp|Q91VD9|NDUS1_MOUSE NADH-ubiquinone oxidoreductase 75 kDa subunit, mitochondrial OS=Mus musculus GN=Ndufs1 PE=1 SV=2	4	6	9	6	9	13	79.776	9.1	13.6	15389000	20685000	1.34414	366420	492500
	P63037	DnaJ homolog subfamily A member 1	Dnaja1	>sp|P63037|DNJA1_MOUSE DnaJ homolog subfamily A member 1 OS=Mus musculus GN=Dnaja1 PE=1 SV=1	1	2	3	2	3	7	44.868	8.8	10.3	14430000	19264000	1.335	687140	917320
	S4R291;S4R245;S4R2F3	Ankyrin-2	Ank2	>tr|S4R291|S4R291_MOUSE Ankyrin-2 OS=Mus musculus GN=Ank2 PE=1 SV=1;>tr|S4R245|S4R245_MOUSE Ankyrin-2 OS=Mus musculus GN=Ank2 PE=1 SV=1;>tr|S4R2F3|S4R2F3_MOUSE Ankyrin-2 (Fragment) OS=Mus musculus GN=Ank2 PE=1 SV=2	11	115	118	3	3	6	432.25	37.3	37.2	22450000	29872000	1.3306	111690	148620
	Q8CJ40	Rootletin	Crocc	>sp|Q8CJ40|CROCC_MOUSE Rootletin OS=Mus musculus GN=Crocc PE=1 SV=2	1	13	14	12	14	25	226.94	8.6	10.9	58513000	77678000	1.32753	513270	681380
	Q8BPM0	Disheveled-associated activator of morphogenesis 1	Daam1	>sp|Q8BPM0|DAAM1_MOUSE Disheveled-associated activator of morphogenesis 1 OS=Mus musculus GN=Daam1 PE=1 SV=4	1	2	2	2	2	3	123.37	2.3	2.3	9110400	12003000	1.31751	151840	200050
	B8QI34;Q8BSS9	Liprin-alpha 2	Ppfia2	>tr|B8QI34|B8QI34_MOUSE Liprin-alpha 2 OS=Mus musculus GN=Ppfia2 PE=1 SV=1;>sp|Q8BSS9|LIPA2_MOUSE Liprin-alpha-2 OS=Mus musculus GN=Ppfia2 PE=1 SV=2	4	4	4	4	3	13	143.33	4.4	5.2	19415000	25565000	1.31677	298700	393310
	Q01853	Transitional endoplasmic reticulum ATPase	Vcp	>sp|Q01853|TERA_MOUSE Transitional endoplasmic reticulum ATPase OS=Mus musculus GN=Vcp PE=1 SV=4	8	6	4	6	4	13	89.321	9.8	5.7	22091000	28893000	1.30791	490920	642070
	P20357	Microtubule-associated protein 2	Map2	>sp|P20357|MTAP2_MOUSE Microtubule-associated protein 2 OS=Mus musculus GN=Map2 PE=1 SV=2	9	20	22	13	15	184	199.13	13.8	15.3	324630000	423530000	1.30465	3731300	4868200
	E9Q7G0;F6ZQA3	Protein Numa1	Numa1	>tr|E9Q7G0|E9Q7G0_MOUSE Protein Numa1 OS=Mus musculus GN=Numa1 PE=1 SV=1;>tr|F6ZQA3|F6ZQA3_MOUSE Protein Numa1 (Fragment) OS=Mus musculus GN=Numa1 PE=1 SV=1	2	5	4	5	4	6	235.63	4	3.3	18851000	24508000	1.30009	163920	213110
	Q9WV31	Activity-regulated cytoskeleton-associated protein	Arc	>sp|Q9WV31|ARC_MOUSE Activity-regulated cytoskeleton-associated protein OS=Mus musculus GN=Arc PE=1 SV=1	1	5	4	5	4	11	45.32	17.9	14.1	38325000	49470000	1.2908	2555000	3298000
	Q80YA9;A2AI78	Connector enhancer of kinase suppressor of ras 2	Cnksr2	>sp|Q80YA9|CNKR2_MOUSE Connector enhancer of kinase suppressor of ras 2 OS=Mus musculus GN=Cnksr2 PE=1 SV=1;>tr|A2AI78|A2AI78_MOUSE Connector enhancer of kinase suppressor of ras 2 OS=Mus musculus GN=Cnksr2 PE=1 SV=1	2	12	14	11	13	50	117.39	14.6	15.6	190360000	245490000	1.28961	3965800	5114400
	A2ARP8;Q9QYR6	Microtubule-associated protein 1A	Map1a	>tr|A2ARP8|A2ARP8_MOUSE Microtubule-associated protein 1A OS=Mus musculus GN=Map1a PE=1 SV=1;>sp|Q9QYR6|MAP1A_MOUSE Microtubule-associated protein 1A OS=Mus musculus GN=Map1a PE=1 SV=2	2	24	26	23	25	127	325.88	12.9	14.5	412570000	530300000	1.28536	3327200	4276600
	B1AU25;Q9Z0X1	Apoptosis-inducing factor 1, mitochondrial	Aifm1	>tr|B1AU25|B1AU25_MOUSE Apoptosis-inducing factor 1, mitochondrial OS=Mus musculus GN=Aifm1 PE=1 SV=1;>sp|Q9Z0X1|AIFM1_MOUSE Apoptosis-inducing factor 1, mitochondrial OS=Mus musculus GN=Aifm1 PE=1 SV=1	2	5	9	5	9	15	66.113	10	21.4	14511000	18644000	1.28482	483690	621450
	Q8CGY8	UDP-N-acetylglucosamine--peptide N-acetylglucosaminyltransferase 110 kDa subunit	Ogt	>sp|Q8CGY8|OGT1_MOUSE UDP-N-acetylglucosamine--peptide N-acetylglucosaminyltransferase 110 kDa subunit OS=Mus musculus GN=Ogt PE=1 SV=2	1	5	8	5	8	9	116.95	6.1	8.4	26604000	34150000	1.28364	532070	683000
	Q9QZQ8	Core histone macro-H2A.1	H2afy	>sp|Q9QZQ8|H2AY_MOUSE Core histone macro-H2A.1 OS=Mus musculus GN=H2afy PE=1 SV=3	2	3	3	3	3	4	39.735	13.7	11.3	10014000	12725000	1.27072	556310	706950
	E9Q1X8;O08532	Voltage-dependent calcium channel subunit alpha-2/delta-1	Cacna2d1	>tr|E9Q1X8|E9Q1X8_MOUSE Voltage-dependent calcium channel subunit alpha-2/delta-1 OS=Mus musculus GN=Cacna2d1 PE=1 SV=2;>sp|O08532|CA2D1_MOUSE Voltage-dependent calcium channel subunit alpha-2/delta-1 OS=Mus musculus GN=Cacna2d1 PE=1 SV=1	2	3	3	3	3	6	123.2	3.1	3.1	23063000	29158000	1.26428	427090	539960
	F6YTZ4;J3QMG5;P25444;D3YVC1;E9Q1N8;D3YWJ3;D3Z536	Protein Gm6576	Gm6576	>tr|F6YTZ4|F6YTZ4_MOUSE Protein Gm6576 OS=Mus musculus GN=Gm6576 PE=3 SV=2;>tr|J3QMG5|J3QMG5_MOUSE Protein Gm5786 OS=Mus musculus GN=Gm5786 PE=3 SV=1;>sp|P25444|RS2_MOUSE 40S ribosomal protein S2 OS=Mus musculus GN=Rps2 PE=2 SV=3;>tr|D3YVC1|D3YVC1_MOUSE 40	7	4	3	4	3	6	30.101	16.4	12.4	15691000	19599000	1.24906	922990	1152900
	Q9WU78	Programmed cell death 6-interacting protein	Pdcd6ip	>sp|Q9WU78|PDC6I_MOUSE Programmed cell death 6-interacting protein OS=Mus musculus GN=Pdcd6ip PE=1 SV=3	1	1	5	1	5	13	96.023	0.9	6.7	18527000	23114000	1.24758	402760	502470
	Q9JJZ2	Tubulin alpha-8 chain	Tuba8	>sp|Q9JJZ2|TBA8_MOUSE Tubulin alpha-8 chain OS=Mus musculus GN=Tuba8 PE=1 SV=1	1	11	12	3	4	15	50.051	24.9	26.1	44816000	55841000	1.24601	2134100	2659100
	D3YVV9;E9Q1U2;Q91YE8	Synaptopodin-2	Synpo2	>tr|D3YVV9|D3YVV9_MOUSE Synaptopodin-2 OS=Mus musculus GN=Synpo2 PE=1 SV=1;>tr|E9Q1U2|E9Q1U2_MOUSE Synaptopodin-2 OS=Mus musculus GN=Synpo2 PE=1 SV=1;>sp|Q91YE8|SYNP2_MOUSE Synaptopodin-2 OS=Mus musculus GN=Synpo2 PE=1 SV=2	5	7	7	7	7	19	129.63	11.1	11.1	87708000	109260000	1.24572	1486600	1851800
	A0A0G2JGW6;A0A0G2JF79;Q3UTQ8;A0A0G2JFE2	Cyclin-dependent kinase-like 5	Cdkl5	>tr|A0A0G2JGW6|A0A0G2JGW6_MOUSE Cyclin-dependent kinase-like 5 OS=Mus musculus GN=Cdkl5 PE=4 SV=1;>tr|A0A0G2JF79|A0A0G2JF79_MOUSE Cyclin-dependent kinase-like 5 OS=Mus musculus GN=Cdkl5 PE=4 SV=1;>sp|Q3UTQ8|CDKL5_MOUSE Cyclin-dependent kinase-like 5 OS=Mus	5	19	25	19	25	68	107.57	27.3	37.7	133230000	165910000	1.24529	2379100	2962600
	E9QLQ9;B2RUG9;Q61315;E9Q4H1	Adenomatous polyposis coli protein	Apc	>tr|E9QLQ9|E9QLQ9_MOUSE Adenomatous polyposis coli protein OS=Mus musculus GN=Apc PE=1 SV=1;>tr|B2RUG9|B2RUG9_MOUSE Adenomatosis polyposis coli OS=Mus musculus GN=Apc PE=1 SV=1;>sp|Q61315|APC_MOUSE Adenomatous polyposis coli protein OS=Mus musculus GN=Apc	5	5	6	5	6	14	307.46	2.7	3.6	16072000	19992000	1.2439	105040	130660
	Q9DC28	Casein kinase I isoform delta	Csnk1d	>sp|Q9DC28|KC1D_MOUSE Casein kinase I isoform delta OS=Mus musculus GN=Csnk1d PE=1 SV=2	1	4	3	2	2	2	47.316	10.6	7.7	16244000	20042000	1.23381	706280	871410
	Q9JME5	AP-3 complex subunit beta-2	Ap3b2	>sp|Q9JME5|AP3B2_MOUSE AP-3 complex subunit beta-2 OS=Mus musculus GN=Ap3b2 PE=1 SV=2	2	6	7	6	7	26	119.19	7.9	8.9	57991000	71527000	1.23342	966510	1192100
	E9Q3L2	Protein Pi4ka	Pi4ka	>tr|E9Q3L2|E9Q3L2_MOUSE Protein Pi4ka OS=Mus musculus GN=Pi4ka PE=1 SV=1	3	3	4	3	4	5	231.35	1.9	2.5	11158000	13745000	1.23185	97875	120570
	P42669	Transcriptional activator protein Pur-alpha	Pura	>sp|P42669|PURA_MOUSE Transcriptional activator protein Pur-alpha OS=Mus musculus GN=Pura PE=1 SV=1	1	10	12	7	9	32	34.883	31.2	33.6	394290000	485200000	1.23057	49286000	60650000
	A0A0A6YW88;Q3UHL1	CaM kinase-like vesicle-associated protein	Camkv	>tr|A0A0A6YW88|A0A0A6YW88_MOUSE CaM kinase-like vesicle-associated protein OS=Mus musculus GN=Camkv PE=1 SV=1;>sp|Q3UHL1|CAMKV_MOUSE CaM kinase-like vesicle-associated protein OS=Mus musculus GN=Camkv PE=1 SV=2	2	2	2	2	2	11	51.674	6.6	6.6	11992000	14743000	1.2294	521380	641010
	E9PWP6	Regulating synaptic membrane exocytosis protein 1 (Fragment)	Rims1	>tr|E9PWP6|E9PWP6_MOUSE Regulating synaptic membrane exocytosis protein 1 (Fragment) OS=Mus musculus GN=Rims1 PE=1 SV=3	1	5	6	1	2	7	89.256	10.3	13.3	20397000	25018000	1.22655	536770	658380
	B7ZNS2;B1AZP2	Disks large-associated protein 4	Dlgap4	>tr|B7ZNS2|B7ZNS2_MOUSE Disks large-associated protein 4 OS=Mus musculus GN=Dlgap4 PE=1 SV=1;>sp|B1AZP2|DLGP4_MOUSE Disks large-associated protein 4 OS=Mus musculus GN=Dlgap4 PE=1 SV=1	7	12	13	11	12	32	106.17	14.5	15.8	116170000	141160000	1.21512	2581500	3137000
	P47708	Rabphilin-3A	Rph3a	>sp|P47708|RP3A_MOUSE Rabphilin-3A OS=Mus musculus GN=Rph3a PE=1 SV=2	1	5	4	5	4	37	75.488	11.2	9.4	20168000	24470000	1.21331	560230	679720
	Q3UHD6	Sorting nexin-27	Snx27	>sp|Q3UHD6|SNX27_MOUSE Sorting nexin-27 OS=Mus musculus GN=Snx27 PE=1 SV=2	3	1	3	1	3	4	60.988	2.8	7.6	4765600	5756100	1.20784	170200	205570
	G3X9V4;Q01097	Glutamate receptor ionotropic, NMDA 2B	Grin2b	>tr|G3X9V4|G3X9V4_MOUSE Glutamate receptor ionotropic, NMDA 2B OS=Mus musculus GN=Grin2b PE=1 SV=1;>sp|Q01097|NMDE2_MOUSE Glutamate receptor ionotropic, NMDA 2B OS=Mus musculus GN=Grin2b PE=1 SV=3	3	15	19	15	19	52	165.99	12.9	15.4	197820000	238910000	1.20771	3091000	3733000
	P70168	Importin subunit beta-1	Kpnb1	>sp|P70168|IMB1_MOUSE Importin subunit beta-1 OS=Mus musculus GN=Kpnb1 PE=1 SV=2	1	3	2	3	2	4	97.183	3.8	2.4	3016200	3636200	1.20556	75405	90905
	P97434;F6RND9	Myosin phosphatase Rho-interacting protein	Mprip	>sp|P97434|MPRIP_MOUSE Myosin phosphatase Rho-interacting protein OS=Mus musculus GN=Mprip PE=1 SV=2;>tr|F6RND9|F6RND9_MOUSE Myosin phosphatase Rho-interacting protein (Fragment) OS=Mus musculus GN=Mprip PE=1 SV=1	2	27	23	2	2	17	116.41	27.5	26.2	68821000	82638000	1.20077	1147000	1377300
	P99024	Tubulin beta-5 chain	Tubb5	>sp|P99024|TBB5_MOUSE Tubulin beta-5 chain OS=Mus musculus GN=Tubb5 PE=1 SV=1	1	28	29	5	4	33	49.67	59.5	53.4	277740000	332630000	1.19763	13887000	16631000
	Q6GQW0;E9QJW1;H7BWX5	Ankyrin repeat and BTB/POZ domain-containing protein BTBD11	Btbd11	>sp|Q6GQW0|BTBDB_MOUSE Ankyrin repeat and BTB/POZ domain-containing protein BTBD11 OS=Mus musculus GN=Btbd11 PE=2 SV=2;>tr|E9QJW1|E9QJW1_MOUSE Ankyrin repeat and BTB/POZ domain-containing protein BTBD11 OS=Mus musculus GN=Btbd11 PE=1 SV=1;>tr|H7BWX5|H7BWX5	3	3	4	3	4	10	121.56	2.9	3.9	34961000	41514000	1.18744	699210	830280
	Q8C0T5	Signal-induced proliferation-associated 1-like protein 1	Sipa1l1	>sp|Q8C0T5|SI1L1_MOUSE Signal-induced proliferation-associated 1-like protein 1 OS=Mus musculus GN=Sipa1l1 PE=1 SV=2	1	18	18	18	18	55	197.03	16.6	16.3	167560000	195940000	1.16937	1861700	2177100
	Q3UHB8	Coiled-coil domain-containing protein 177	Ccdc177	>sp|Q3UHB8|CC177_MOUSE Coiled-coil domain-containing protein 177 OS=Mus musculus GN=Ccdc177 PE=1 SV=1	1	9	12	9	12	44	79.856	15	16.7	149010000	173620000	1.16516	5518900	6430200
	P62141	Serine/threonine-protein phosphatase PP1-beta catalytic subunit	Ppp1cb	>sp|P62141|PP1B_MOUSE Serine/threonine-protein phosphatase PP1-beta catalytic subunit OS=Mus musculus GN=Ppp1cb PE=1 SV=3	1	4	5	2	3	7	37.186	13.5	17.4	46873000	54559000	1.16397	2757200	3209400
	P51141	Segment polarity protein dishevelled homolog DVL-1	Dvl1	>sp|P51141|DVL1_MOUSE Segment polarity protein dishevelled homolog DVL-1 OS=Mus musculus GN=Dvl1 PE=1 SV=2	1	1	3	1	3	3	75.358	2.9	8.9	10118000	11714000	1.15774	326390	377860
	D3YTS3;Q68FD9	Protein D630045J12Rik	D630045J12Rik	>tr|D3YTS3|D3YTS3_MOUSE Protein D630045J12Rik OS=Mus musculus GN=D630045J12Rik PE=1 SV=1;>sp|Q68FD9|K1549_MOUSE UPF0606 protein KIAA1549 OS=Mus musculus GN=Kiaa1549 PE=1 SV=3	3	3	4	3	4	6	179.21	3.7	4.4	12663000	14452000	1.14128	238920	272680
	P15105;D3Z121;D3YVK1	Glutamine synthetase	Glul	>sp|P15105|GLNA_MOUSE Glutamine synthetase OS=Mus musculus GN=Glul PE=1 SV=6;>tr|D3Z121|D3Z121_MOUSE Glutamine synthetase (Fragment) OS=Mus musculus GN=Glul PE=1 SV=2;>tr|D3YVK1|D3YVK1_MOUSE Glutamine synthetase (Fragment) OS=Mus musculus GN=Glul PE=1 SV=5	3	2	2	2	2	54	42.119	5.6	5.6	143600000	162760000	1.13343	8446900	9574200
	P54775	26S protease regulatory subunit 6B	Psmc4	>sp|P54775|PRS6B_MOUSE 26S protease regulatory subunit 6B OS=Mus musculus GN=Psmc4 PE=1 SV=2	1	2	3	2	3	3	47.408	6.9	10.8	16640000	18807000	1.13023	665580	752290
	Q8CI94	Glycogen phosphorylase, brain form	Pygb	>sp|Q8CI94|PYGB_MOUSE Glycogen phosphorylase, brain form OS=Mus musculus GN=Pygb PE=1 SV=3	3	21	22	16	17	64	96.729	28.2	27.8	394750000	442420000	1.12076	8399000	9413200
	Q99NE5;F6Y0S3;F6VBV0;F6VBT9;F6VBR4;F6TZK4;A0A087WSA4	Regulating synaptic membrane exocytosis protein 1	Rims1	>sp|Q99NE5|RIMS1_MOUSE Regulating synaptic membrane exocytosis protein 1 OS=Mus musculus GN=Rims1 PE=1 SV=2;>tr|F6Y0S3|F6Y0S3_MOUSE Regulating synaptic membrane exocytosis protein 1 OS=Mus musculus GN=Rims1 PE=1 SV=2;>tr|F6VBV0|F6VBV0_MOUSE Regulating syna	8	10	10	6	6	28	163.16	11.7	12.1	63856000	70575000	1.10522	886890	980200
	Q8CAQ8;E9Q800;E9QAY6	MICOS complex subunit Mic60	Immt	>sp|Q8CAQ8|MIC60_MOUSE MICOS complex subunit Mic60 OS=Mus musculus GN=Immt PE=1 SV=1;>tr|E9Q800|E9Q800_MOUSE MICOS complex subunit Mic60 OS=Mus musculus GN=Immt PE=1 SV=1;>tr|E9QAY6|E9QAY6_MOUSE MICOS complex subunit Mic60 OS=Mus musculus GN=Immt PE=1 SV=1	5	13	16	13	16	58	83.899	24.3	29.5	208590000	230360000	1.10437	4534600	5007800
	P68369;P05213;P68373	Tubulin alpha-1A chain	Tuba1a	>sp|P68369|TBA1A_MOUSE Tubulin alpha-1A chain OS=Mus musculus GN=Tuba1a PE=1 SV=1;>sp|P05213|TBA1B_MOUSE Tubulin alpha-1B chain OS=Mus musculus GN=Tuba1b PE=1 SV=2;>sp|P68373|TBA1C_MOUSE Tubulin alpha-1C chain OS=Mus musculus GN=Tuba1c PE=1 SV=1	3	20	22	3	4	296	50.135	41	47.9	19080000000	21061000000	1.10383	908570000	1002900000
	P80313	T-complex protein 1 subunit eta	Cct7	>sp|P80313|TCPH_MOUSE T-complex protein 1 subunit eta OS=Mus musculus GN=Cct7 PE=1 SV=1	1	1	2	1	2	3	59.652	2.2	4	3624100	3972200	1.09605	124970	136970
	Q61753;F6ZSB7	D-3-phosphoglycerate dehydrogenase	Phgdh	>sp|Q61753|SERA_MOUSE D-3-phosphoglycerate dehydrogenase OS=Mus musculus GN=Phgdh PE=1 SV=3;>tr|F6ZSB7|F6ZSB7_MOUSE D-3-phosphoglycerate dehydrogenase (Fragment) OS=Mus musculus GN=Phgdh PE=1 SV=1	2	7	9	7	9	29	56.585	15	16.9	143350000	157080000	1.09578	6516000	7139900
	P11531	Dystrophin	Dmd	>sp|P11531|DMD_MOUSE Dystrophin OS=Mus musculus GN=Dmd PE=1 SV=3	3	6	5	6	5	10	425.83	2	2	16516000	18084000	1.09494	87852	96191
	E9PXB7;Q8CFI0;G3X9H8	E3 ubiquitin-protein ligase NEDD4-like	Nedd4l	>tr|E9PXB7|E9PXB7_MOUSE E3 ubiquitin-protein ligase NEDD4-like OS=Mus musculus GN=Nedd4l PE=1 SV=1;>sp|Q8CFI0|NED4L_MOUSE E3 ubiquitin-protein ligase NEDD4-like OS=Mus musculus GN=Nedd4l PE=1 SV=2;>tr|G3X9H8|G3X9H8_MOUSE E3 ubiquitin-protein ligase NEDD4-l	6	15	15	15	15	45	112.22	22.1	20.2	163260000	177630000	1.08802	3401200	3700600
	P62814	V-type proton ATPase subunit B, brain isoform	Atp6v1b2	>sp|P62814|VATB2_MOUSE V-type proton ATPase subunit B, brain isoform OS=Mus musculus GN=Atp6v1b2 PE=1 SV=1	2	5	8	5	8	14	56.55	13.1	18.4	35293000	38385000	1.08761	1411700	1535400
	E9Q7U2;Q8CGU1	Calcium-binding and coiled-coil domain-containing protein 1	Calcoco1	>tr|E9Q7U2|E9Q7U2_MOUSE Calcium-binding and coiled-coil domain-containing protein 1 OS=Mus musculus GN=Calcoco1 PE=1 SV=1;>sp|Q8CGU1|CACO1_MOUSE Calcium-binding and coiled-coil domain-containing protein 1 OS=Mus musculus GN=Calcoco1 PE=1 SV=2	2	3	4	3	4	6	70.932	7.6	9.2	12443000	13433000	1.07956	365980	395100
	Q5SWZ5	Myosin phosphatase Rho-interacting protein	Mprip	>tr|Q5SWZ5|Q5SWZ5_MOUSE Myosin phosphatase Rho-interacting protein OS=Mus musculus GN=Mprip PE=1 SV=1	3	57	55	32	34	242	257.28	29	29.7	1788800000	1929400000	1.0786	14310000	15435000
	A0A087WRF2;Q8BXK8;E9Q3K3	Arf-GAP with GTPase, ANK repeat and PH domain-containing protein 1	Agap1	>tr|A0A087WRF2|A0A087WRF2_MOUSE Arf-GAP with GTPase, ANK repeat and PH domain-containing protein 1 OS=Mus musculus GN=Agap1 PE=1 SV=1;>sp|Q8BXK8|AGAP1_MOUSE Arf-GAP with GTPase, ANK repeat and PH domain-containing protein 1 OS=Mus musculus GN=Agap1 PE=2 SV	3	2	4	2	4	5	89.02	4.4	7.5	9744200	10469000	1.07438	304510	327160
	Q8R1G6;A0A087WPL1;F7C957	PDZ and LIM domain protein 2	Pdlim2	>sp|Q8R1G6|PDLI2_MOUSE PDZ and LIM domain protein 2 OS=Mus musculus GN=Pdlim2 PE=1 SV=1;>tr|A0A087WPL1|A0A087WPL1_MOUSE PDZ and LIM domain protein 2 OS=Mus musculus GN=Pdlim2 PE=1 SV=1;>tr|F7C957|F7C957_MOUSE PDZ and LIM domain protein 2 (Fragment) OS=Mus	4	3	2	3	2	4	37.703	14.3	13.5	4483800	4785500	1.06729	249100	265860
	P14148;F6XI62	60S ribosomal protein L7	Rpl7	>sp|P14148|RL7_MOUSE 60S ribosomal protein L7 OS=Mus musculus GN=Rpl7 PE=1 SV=2;>tr|F6XI62|F6XI62_MOUSE 60S ribosomal protein L7 (Fragment) OS=Mus musculus GN=Rpl7 PE=1 SV=1	2	5	6	5	6	21	31.419	27.4	25.2	58681000	62516000	1.06535	4513900	4808900
	Q62417	Sorbin and SH3 domain-containing protein 1	Sorbs1	>sp|Q62417|SRBS1_MOUSE Sorbin and SH3 domain-containing protein 1 OS=Mus musculus GN=Sorbs1 PE=1 SV=2	1	33	35	9	8	166	143.07	28.9	28.5	1002300000	1063600000	1.06116	13730000	14569000
	A0A0G2JE46;A0A0G2JDP0;O35387;A0A0G2JGR0;A0A0G2JEE6;A0A0G2JFF9	HCLS1-associated protein X-1	Hax1	>tr|A0A0G2JE46|A0A0G2JE46_MOUSE HCLS1-associated protein X-1 OS=Mus musculus GN=Hax1 PE=4 SV=1;>tr|A0A0G2JDP0|A0A0G2JDP0_MOUSE HCLS1-associated protein X-1 OS=Mus musculus GN=Hax1 PE=4 SV=1;>sp|O35387|HAX1_MOUSE HCLS1-associated protein X-1 OS=Mus musculus	6	2	2	2	2	3	22.221	17.3	17.3	7588000	8034600	1.05886	632340	669550
	Q68FH0;A2AS45;A2AS44	Plakophilin-4	Pkp4	>sp|Q68FH0|PKP4_MOUSE Plakophilin-4 OS=Mus musculus GN=Pkp4 PE=1 SV=1;>tr|A2AS45|A2AS45_MOUSE Plakophilin-4 OS=Mus musculus GN=Pkp4 PE=1 SV=1;>tr|A2AS44|A2AS44_MOUSE Plakophilin-4 (Fragment) OS=Mus musculus GN=Pkp4 PE=1 SV=1	4	27	32	8	9	168	131.55	30.7	36.5	1280500000	1348900000	1.05342	20008000	21077000
	Q91V61;Q3U4F0	Sideroflexin-3	Sfxn3	>sp|Q91V61|SFXN3_MOUSE Sideroflexin-3 OS=Mus musculus GN=Sfxn3 PE=1 SV=1;>tr|Q3U4F0|Q3U4F0_MOUSE Sideroflexin-3 OS=Mus musculus GN=Sfxn3 PE=1 SV=1	2	13	16	12	15	34	35.406	43.6	49.2	377540000	397200000	1.05207	19870000	20905000
	Q8BRQ9;Q925N0	Sideroflexin	Sfxn5	>tr|Q8BRQ9|Q8BRQ9_MOUSE Sideroflexin OS=Mus musculus GN=Sfxn5 PE=1 SV=1;>sp|Q925N0|SFXN5_MOUSE Sideroflexin-5 OS=Mus musculus GN=Sfxn5 PE=1 SV=2	3	3	3	3	3	6	32.783	21.2	21.2	38999000	40885000	1.04836	2999900	3145000
	Q91UZ1;V9GXQ9;A2AT91	Phosphoinositide phospholipase C	Plcb4	>tr|Q91UZ1|Q91UZ1_MOUSE Phosphoinositide phospholipase C OS=Mus musculus GN=Plcb4 PE=1 SV=1;>tr|V9GXQ9|V9GXQ9_MOUSE Phosphoinositide phospholipase C OS=Mus musculus GN=Plcb4 PE=1 SV=1;>tr|A2AT91|A2AT91_MOUSE Phosphoinositide phospholipase C (Fragment) OS=M	4	6	7	6	7	16	134.53	6.6	7.7	42045000	43816000	1.04212	627530	653970
	Q8VDD5	Myosin-9	Myh9	>sp|Q8VDD5|MYH9_MOUSE Myosin-9 OS=Mus musculus GN=Myh9 PE=1 SV=4	2	124	131	103	112	834	226.37	53.3	53.3	19198000000	19959000000	1.03964	184600000	191920000
	Q61330	Contactin-2	Cntn2	>sp|Q61330|CNTN2_MOUSE Contactin-2 OS=Mus musculus GN=Cntn2 PE=1 SV=2	2	4	5	4	5	7	113.22	5.2	6.9	22984000	23808000	1.03585	459690	476170
	Q6P1J1;P97427	Crmp1 protein	Crmp1	>tr|Q6P1J1|Q6P1J1_MOUSE Crmp1 protein OS=Mus musculus GN=Crmp1 PE=1 SV=1;>sp|P97427|DPYL1_MOUSE Dihydropyrimidinase-related protein 1 OS=Mus musculus GN=Crmp1 PE=1 SV=1	2	11	10	7	7	31	74.22	19.7	16	124840000	128930000	1.03276	3285300	3392900
	Q920P5	Adenylate kinase isoenzyme 5	Ak5	>sp|Q920P5|KAD5_MOUSE Adenylate kinase isoenzyme 5 OS=Mus musculus GN=Ak5 PE=2 SV=2	1	2	3	2	3	6	63.322	5.3	6.8	9601300	9909900	1.03214	369280	381150
	F6YMV1;F6QYS7;Q8VHG2;B1AXE9;A0A067XG49	Angiomotin (Fragment)	Amot	>tr|F6YMV1|F6YMV1_MOUSE Angiomotin (Fragment) OS=Mus musculus GN=Amot PE=1 SV=1;>tr|F6QYS7|F6QYS7_MOUSE Angiomotin (Fragment) OS=Mus musculus GN=Amot PE=1 SV=1;>sp|Q8VHG2|AMOT_MOUSE Angiomotin OS=Mus musculus GN=Amot PE=1 SV=3;>tr|B1AXE9|B1AXE9_MOUSE Angio	5	5	5	5	5	12	75.618	12.4	12.4	15207000	15687000	1.03156	400180	412810
	Q4ACU6;A0A0A0MQD5	SH3 and multiple ankyrin repeat domains protein 3	Shank3	>sp|Q4ACU6|SHAN3_MOUSE SH3 and multiple ankyrin repeat domains protein 3 OS=Mus musculus GN=Shank3 PE=1 SV=3;>tr|A0A0A0MQD5|A0A0A0MQD5_MOUSE SH3 and multiple ankyrin repeat domains protein 3 OS=Mus musculus GN=Shank3 PE=1 SV=1	3	38	37	38	37	151	185.39	33.3	32.3	924210000	952740000	1.03087	12003000	12373000
	Q9EP53	Hamartin	Tsc1	>sp|Q9EP53|TSC1_MOUSE Hamartin OS=Mus musculus GN=Tsc1 PE=1 SV=1	1	2	2	2	2	3	128.74	2.8	2.8	849580	869850	1.02386	15447	15816
	Q6URW6;K3W4R2	Myosin-14	Myh14	>sp|Q6URW6|MYH14_MOUSE Myosin-14 OS=Mus musculus GN=Myh14 PE=1 SV=1;>tr|K3W4R2|K3W4R2_MOUSE Myosin-14 OS=Mus musculus GN=Myh14 PE=1 SV=1	3	110	117	102	109	545	228.58	48	49.6	6357900000	6436600000	1.01238	61134000	61890000
	B9EHJ3;P39447	Tight junction protein ZO-1	Tjp1	>tr|B9EHJ3|B9EHJ3_MOUSE Tight junction protein ZO-1 OS=Mus musculus GN=Tjp1 PE=1 SV=1;>sp|P39447|ZO1_MOUSE Tight junction protein ZO-1 OS=Mus musculus GN=Tjp1 PE=1 SV=2	2	31	31	31	31	107	188.85	30.9	32.3	537990000	538860000	1.00162	6113500	6123400
	Q9D051	Pyruvate dehydrogenase E1 component subunit beta, mitochondrial	Pdhb	>sp|Q9D051|ODPB_MOUSE Pyruvate dehydrogenase E1 component subunit beta, mitochondrial OS=Mus musculus GN=Pdhb PE=1 SV=1	1	3	3	3	3	8	38.937	9.7	9.7	28713000	28705000	0.999721	1367300	1366900
	E0CZ72;P28740;F8VQ42	Kinesin-like protein	Kif2a	>tr|E0CZ72|E0CZ72_MOUSE Kinesin-like protein OS=Mus musculus GN=Kif2a PE=1 SV=1;>sp|P28740|KIF2A_MOUSE Kinesin-like protein KIF2A OS=Mus musculus GN=Kif2a PE=1 SV=2;>tr|F8VQ42|F8VQ42_MOUSE Kinesin-like protein (Fragment) OS=Mus musculus GN=Kif2a PE=1 SV=1	4	3	4	3	4	11	83.86	5.5	7.7	14697000	14629000	0.995373	419920	417980
	A2AHG0	Leucine zipper putative tumor suppressor 3	Lzts3	>sp|A2AHG0|LZTS3_MOUSE Leucine zipper putative tumor suppressor 3 OS=Mus musculus GN=Lzts3 PE=2 SV=1	1	9	11	9	11	41	74.985	19.6	19	264150000	262210000	0.992656	7337500	7283600
	G5E8J2;B7ZW98;E9QNT8;G8JL84;D3YTV8;D3Z5M4;Q0VGY9;Q02357;G3UY11;F7D1P5	Ankyrin 1, erythroid	Ank1	>tr|G5E8J2|G5E8J2_MOUSE Ankyrin 1, erythroid OS=Mus musculus GN=Ank1 PE=1 SV=1;>tr|B7ZW98|B7ZW98_MOUSE Ank1 protein OS=Mus musculus GN=Ank1 PE=1 SV=1;>tr|E9QNT8|E9QNT8_MOUSE Ankyrin-1 OS=Mus musculus GN=Ank1 PE=1 SV=1;>tr|G8JL84|G8JL84_MOUSE Ankyrin-1 OS=M	11	11	13	7	9	22	202.52	7.3	9.4	56058000	55628000	0.992329	659500	654440
	Q9QZF2	Glypican-1	Gpc1	>sp|Q9QZF2|GPC1_MOUSE Glypican-1 OS=Mus musculus GN=Gpc1 PE=1 SV=1	1	1	2	1	2	4	61.359	3.1	5.6	16130000	15932000	0.987725	576080	569010
	D3Z781;E9QAU4;A2AQ25;Q8BHR1	Sickle tail protein	Etl4	>tr|D3Z781|D3Z781_MOUSE Sickle tail protein OS=Mus musculus GN=Etl4 PE=1 SV=2;>tr|E9QAU4|E9QAU4_MOUSE Sickle tail protein OS=Mus musculus GN=Etl4 PE=1 SV=1;>sp|A2AQ25|SKT_MOUSE Sickle tail protein OS=Mus musculus GN=Skt PE=1 SV=1;>tr|Q8BHR1|Q8BHR1_MOUSE Si	4	15	15	15	15	40	146.61	16.1	15.3	113610000	111920000	0.985125	1438100	1416700
	P07724	Serum albumin	Alb	>sp|P07724|ALBU_MOUSE Serum albumin OS=Mus musculus GN=Alb PE=1 SV=3	1	5	5	4	4	28	68.692	9	9	60257000	58986000	0.978907	1545000	1512500
	P17426	AP-2 complex subunit alpha-1	Ap2a1	>sp|P17426|AP2A1_MOUSE AP-2 complex subunit alpha-1 OS=Mus musculus GN=Ap2a1 PE=1 SV=1	4	14	15	11	12	42	107.66	17.1	17.9	193420000	189290000	0.978648	3649400	3571500
	O35129;F6Q8V7;F6QPR1	Prohibitin-2	Phb2	>sp|O35129|PHB2_MOUSE Prohibitin-2 OS=Mus musculus GN=Phb2 PE=1 SV=1;>tr|F6Q8V7|F6Q8V7_MOUSE Prohibitin-2 (Fragment) OS=Mus musculus GN=Phb2 PE=1 SV=1;>tr|F6QPR1|F6QPR1_MOUSE Prohibitin-2 (Fragment) OS=Mus musculus GN=Phb2 PE=1 SV=1	3	1	2	1	2	2	33.296	5.4	10.7	8663200	8393200	0.968834	393780	381510
	Q9JHU2;Q3UVT7	Palmdelphin	Palmd	>sp|Q9JHU2|PALMD_MOUSE Palmdelphin OS=Mus musculus GN=Palmd PE=1 SV=1;>tr|Q3UVT7|Q3UVT7_MOUSE Palmdelphin OS=Mus musculus GN=Palmd PE=1 SV=1	3	4	2	4	2	5	62.699	10	6	6929200	6709200	0.96825	266510	258050
	P61406;F6WT10	Telomerase-binding protein EST1A	Smg6	>sp|P61406|EST1A_MOUSE Telomerase-binding protein EST1A OS=Mus musculus GN=Smg6 PE=1 SV=1;>tr|F6WT10|F6WT10_MOUSE Telomerase-binding protein EST1A (Fragment) OS=Mus musculus GN=Smg6 PE=1 SV=1	2	1	3	1	3	5	160.49	0.9	3.7	81440000	78531000	0.96428	1100500	1061200
	E9Q133;P80318;Q3U0I3;F6Q609	T-complex protein 1 subunit gamma	Cct3	>tr|E9Q133|E9Q133_MOUSE T-complex protein 1 subunit gamma OS=Mus musculus GN=Cct3 PE=1 SV=1;>sp|P80318|TCPG_MOUSE T-complex protein 1 subunit gamma OS=Mus musculus GN=Cct3 PE=1 SV=1;>tr|Q3U0I3|Q3U0I3_MOUSE T-complex protein 1 subunit gamma OS=Mus musculus	4	6	4	6	4	12	56.526	12	9.7	21816000	20930000	0.959388	727210	697670
	Q9CZW5	Mitochondrial import receptor subunit TOM70	Tomm70a	>sp|Q9CZW5|TOM70_MOUSE Mitochondrial import receptor subunit TOM70 OS=Mus musculus GN=Tomm70a PE=1 SV=2	1	3	2	3	2	5	67.589	7.7	5.7	8891800	8514600	0.957579	286830	274670
	E9PYI7;F6VG99;E9PYF4;F6TFN2	Protein Lmo7	Lmo7	>tr|E9PYI7|E9PYI7_MOUSE Protein Lmo7 OS=Mus musculus GN=Lmo7 PE=1 SV=1;>tr|F6VG99|F6VG99_MOUSE Protein Lmo7 (Fragment) OS=Mus musculus GN=Lmo7 PE=1 SV=1;>tr|E9PYF4|E9PYF4_MOUSE Protein Lmo7 OS=Mus musculus GN=Lmo7 PE=1 SV=1;>tr|F6TFN2|F6TFN2_MOUSE Protein	6	15	15	15	15	54	164.74	17.1	15.9	261280000	249820000	0.956139	3148000	3009900
	P46460	Vesicle-fusing ATPase	Nsf	>sp|P46460|NSF_MOUSE Vesicle-fusing ATPase OS=Mus musculus GN=Nsf PE=1 SV=2	3	22	24	22	24	121	82.613	32.1	32.4	1496100000	1426900000	0.953746	31832000	30359000
	Q9Z0H8	CAP-Gly domain-containing linker protein 2	Clip2	>sp|Q9Z0H8|CLIP2_MOUSE CAP-Gly domain-containing linker protein 2 OS=Mus musculus GN=Clip2 PE=1 SV=2	6	4	4	4	4	8	115.91	5.5	5.5	20065000	19127000	0.953252	318500	303610
	Q91XV3	Brain acid soluble protein 1	Basp1	>sp|Q91XV3|BASP1_MOUSE Brain acid soluble protein 1 OS=Mus musculus GN=Basp1 PE=1 SV=3	1	4	5	4	5	16	22.086	45.6	61.9	20639000	19659000	0.952517	2063900	1965900
	P50396;D6RI86;Q61598	Rab GDP dissociation inhibitor alpha	Gdi1	>sp|P50396|GDIA_MOUSE Rab GDP dissociation inhibitor alpha OS=Mus musculus GN=Gdi1 PE=1 SV=3;>tr|D6RI86|D6RI86_MOUSE Rab GDP dissociation inhibitor alpha (Fragment) OS=Mus musculus GN=Gdi1 PE=1 SV=2;>sp|Q61598|GDIB_MOUSE Rab GDP dissociation inhibitor beta	3	2	2	2	2	3	50.521	5.1	5.1	5243900	4989500	0.951486	209760	199580
	Q8K0U4	Heat shock 70 kDa protein 12A	Hspa12a	>sp|Q8K0U4|HS12A_MOUSE Heat shock 70 kDa protein 12A OS=Mus musculus GN=Hspa12a PE=1 SV=1	1	11	17	9	15	42	74.87	17.8	28	238520000	226590000	0.949983	6276800	5962800
	P46660	Alpha-internexin	Ina	>sp|P46660|AINX_MOUSE Alpha-internexin OS=Mus musculus GN=Ina PE=1 SV=3	1	29	28	25	25	220	55.382	50.5	51.7	6052300000	5735700000	0.947689	178010000	168700000
	A2AJA9	Uncharacterized protein C9orf172 homolog	Gm996	>sp|A2AJA9|CI172_MOUSE Uncharacterized protein C9orf172 homolog OS=Mus musculus GN=Gm996 PE=1 SV=1	1	26	24	26	24	101	107.18	27	26.7	837940000	793980000	0.947538	15810000	14981000
	Q02257	Junction plakoglobin	Jup	>sp|Q02257|PLAK_MOUSE Junction plakoglobin OS=Mus musculus GN=Jup PE=1 SV=3	1	13	13	12	12	50	81.8	19.2	19.2	181870000	172050000	0.946005	3953700	3740200
	P97326	Cadherin-6	Cdh6	>sp|P97326|CADH6_MOUSE Cadherin-6 OS=Mus musculus GN=Cdh6 PE=1 SV=2	1	1	2	1	2	2	88.354	1.8	3.3	4829500	4566500	0.945543	155790	147310
	Q8R550;B1AZ85;E9Q0C1	SH3 domain-containing kinase-binding protein 1	Sh3kbp1	>sp|Q8R550|SH3K1_MOUSE SH3 domain-containing kinase-binding protein 1 OS=Mus musculus GN=Sh3kbp1 PE=1 SV=1;>tr|B1AZ85|B1AZ85_MOUSE SH3 domain-containing kinase-binding protein 1 (Fragment) OS=Mus musculus GN=Sh3kbp1 PE=1 SV=1;>tr|E9Q0C1|E9Q0C1_MOUSE SH3 do	3	2	2	2	2	6	78.169	3.1	3.1	16249000	15283000	0.94055	439150	413060
	Q5SXR6;Q68FD5	Clathrin heavy chain	Cltc	>tr|Q5SXR6|Q5SXR6_MOUSE Clathrin heavy chain OS=Mus musculus GN=Cltc PE=1 SV=1;>sp|Q68FD5|CLH1_MOUSE Clathrin heavy chain 1 OS=Mus musculus GN=Cltc PE=1 SV=3	3	4	3	4	3	26	191.98	3.1	2.7	29110000	27369000	0.940192	323450	304100
	P16330	2,3-cyclic-nucleotide 3-phosphodiesterase	Cnp	>sp|P16330|CN37_MOUSE 2,3-cyclic-nucleotide 3-phosphodiesterase OS=Mus musculus GN=Cnp PE=1 SV=3	1	22	26	22	26	88	47.123	42.6	49.3	1320400000	1239600000	0.938806	48902000	45913000
	F8WIG2;A0A087WQY4;Q68EF6	Brain-enriched guanylate kinase-associated protein	Begain	>tr|F8WIG2|F8WIG2_MOUSE Brain-enriched guanylate kinase-associated protein OS=Mus musculus GN=Begain PE=1 SV=2;>tr|A0A087WQY4|A0A087WQY4_MOUSE Brain-enriched guanylate kinase-associated protein (Fragment) OS=Mus musculus GN=Begain PE=1 SV=1;>sp|Q68EF6|BEGI	3	11	10	11	10	42	67.376	24.9	25.4	190830000	177810000	0.931772	4893100	4559300
	P47857	ATP-dependent 6-phosphofructokinase, muscle type	Pfkm	>sp|P47857|PFKAM_MOUSE ATP-dependent 6-phosphofructokinase, muscle type OS=Mus musculus GN=Pfkm PE=1 SV=3	1	8	8	7	7	15	85.268	13.6	13.6	41973000	39051000	0.930384	1271900	1183400
	E9QPE7;O08638	Myosin-11	Myh11	>tr|E9QPE7|E9QPE7_MOUSE Myosin-11 OS=Mus musculus GN=Myh11 PE=1 SV=1;>sp|O08638|MYH11_MOUSE Myosin-11 OS=Mus musculus GN=Myh11 PE=1 SV=1	2	78	77	61	61	251	223.35	38	37.8	1944800000	1805300000	0.92827	20050000	18612000
	Q3UIL6	Pleckstrin homology domain-containing family A member 7	Plekha7	>sp|Q3UIL6|PKHA7_MOUSE Pleckstrin homology domain-containing family A member 7 OS=Mus musculus GN=Plekha7 PE=1 SV=2	3	12	11	12	11	33	126.74	15.7	13.4	109520000	101480000	0.926589	1659400	1537500
	Q8BYI9	Tenascin-R	Tnr	>sp|Q8BYI9|TENR_MOUSE Tenascin-R OS=Mus musculus GN=Tnr PE=1 SV=2	4	11	10	11	10	48	149.59	11	10.5	233780000	216470000	0.925956	3962300	3669000
	Q8BFZ9	Erlin-2	Erlin2	>sp|Q8BFZ9|ERLN2_MOUSE Erlin-2 OS=Mus musculus GN=Erlin2 PE=1 SV=1	2	3	3	3	3	5	37.872	16.8	16.8	13441000	12362000	0.919723	640070	588690
	G5E839;P80315	T-complex protein 1 subunit delta	Cct4	>tr|G5E839|G5E839_MOUSE T-complex protein 1 subunit delta OS=Mus musculus GN=Cct4 PE=1 SV=1;>sp|P80315|TCPD_MOUSE T-complex protein 1 subunit delta OS=Mus musculus GN=Cct4 PE=1 SV=3	2	2	3	2	3	5	54.861	5.1	7.3	5260600	4833800	0.918869	169700	155930
	G5E8T6;Q9EQJ9	Membrane associated guanylate kinase, WW and PDZ domain containing 3, isoform CRA_a	Magi3	>tr|G5E8T6|G5E8T6_MOUSE Membrane associated guanylate kinase, WW and PDZ domain containing 3, isoform CRA_a OS=Mus musculus GN=Magi3 PE=1 SV=1;>sp|Q9EQJ9|MAGI3_MOUSE Membrane-associated guanylate kinase, WW and PDZ domain-containing protein 3 OS=Mus muscul	2	3	4	2	3	6	161.62	2.8	3	7003100	6430800	0.918279	88647	81403
	D3YUY3;F8WI18;P70182	Phosphatidylinositol 4-phosphate 5-kinase type-1 alpha	Pip5k1a	>tr|D3YUY3|D3YUY3_MOUSE Phosphatidylinositol 4-phosphate 5-kinase type-1 alpha OS=Mus musculus GN=Pip5k1a PE=1 SV=1;>tr|F8WI18|F8WI18_MOUSE Phosphatidylinositol 4-phosphate 5-kinase type-1 alpha OS=Mus musculus GN=Pip5k1a PE=1 SV=1;>sp|P70182|PI51A_MOUSE P	3	3	3	2	2	4	55.36	9.7	9.7	853910	781130	0.914769	38814	35506
	Q6PH08	ERC protein 2	Erc2	>sp|Q6PH08|ERC2_MOUSE ERC protein 2 OS=Mus musculus GN=Erc2 PE=2 SV=2	1	12	13	9	9	31	110.64	13.5	15.5	214830000	196470000	0.914537	4475700	4093100
	Q99KH2;D3YU95;P63034;D6RCZ5;D3YU96	Cytohesin 2	Cyth2	>tr|Q99KH2|Q99KH2_MOUSE Cytohesin 2 OS=Mus musculus GN=Cyth2 PE=1 SV=1;>tr|D3YU95|D3YU95_MOUSE Cytohesin-2 OS=Mus musculus GN=Cyth2 PE=1 SV=1;>sp|P63034|CYH2_MOUSE Cytohesin-2 OS=Mus musculus GN=Cyth2 PE=1 SV=2;>tr|D6RCZ5|D6RCZ5_MOUSE Cytohesin-2 OS=Mus mu	5	2	3	2	2	6	46.514	9.5	12.3	19471000	17749000	0.911561	1024800	934170
	E9Q634	Unconventional myosin-Ie	Myo1e	>sp|E9Q634|MYO1E_MOUSE Unconventional myosin-Ie OS=Mus musculus GN=Myo1e PE=1 SV=1	1	13	12	12	11	23	126.82	12.3	11.3	118490000	107910000	0.91071	2008300	1829000
	G5E846;P15331;G3X981	Peripherin	Prph	>tr|G5E846|G5E846_MOUSE Peripherin OS=Mus musculus GN=Prph PE=1 SV=1;>sp|P15331|PERI_MOUSE Peripherin OS=Mus musculus GN=Prph PE=1 SV=2;>tr|G3X981|G3X981_MOUSE Peripherin OS=Mus musculus GN=Prph PE=1 SV=1	3	14	11	11	8	31	54.297	28.2	29.9	108480000	98713000	0.909965	3390100	3084800
	D3YWJ9;Q69Z89	Ras-associating and dilute domain-containing protein	Radil	>tr|D3YWJ9|D3YWJ9_MOUSE Ras-associating and dilute domain-containing protein OS=Mus musculus GN=Radil PE=1 SV=1;>sp|Q69Z89|RADIL_MOUSE Ras-associating and dilute domain-containing protein OS=Mus musculus GN=Radil PE=2 SV=2	3	5	6	5	6	10	119.67	6.3	7.3	45533000	41396000	0.909143	1058900	962710
	S4R2K9;S4R1S2;G5E8K2;G5E8K3;S4R2S8;G5E8K5	Ankyrin-3 (Fragment)	Ank3	>tr|S4R2K9|S4R2K9_MOUSE Ankyrin-3 (Fragment) OS=Mus musculus GN=Ank3 PE=1 SV=1;>tr|S4R1S2|S4R1S2_MOUSE Ankyrin-3 OS=Mus musculus GN=Ank3 PE=1 SV=1;>tr|G5E8K2|G5E8K2_MOUSE Ankyrin 3, epithelial, isoform CRA_l OS=Mus musculus GN=Ank3 PE=1 SV=1;>tr|G5E8K3|G5E	20	48	47	20	19	122	284.64	23	22.9	585050000	531830000	0.909033	4178900	3798800
	Q8R1B4	Eukaryotic translation initiation factor 3 subunit C	Eif3c	>sp|Q8R1B4|EIF3C_MOUSE Eukaryotic translation initiation factor 3 subunit C OS=Mus musculus GN=Eif3c PE=1 SV=1	1	2	2	2	2	2	105.53	2.3	2.3	9902800	8964300	0.905229	235780	213440
	D3Z5K9;Q80Z38;D3Z5K8	SH3 and multiple ankyrin repeat domains protein 2	Shank2	>tr|D3Z5K9|D3Z5K9_MOUSE SH3 and multiple ankyrin repeat domains protein 2 OS=Mus musculus GN=Shank2 PE=1 SV=1;>sp|Q80Z38|SHAN2_MOUSE SH3 and multiple ankyrin repeat domains protein 2 OS=Mus musculus GN=Shank2 PE=1 SV=2;>tr|D3Z5K8|D3Z5K8_MOUSE SH3 and multi	3	34	34	34	34	167	158.54	26.9	27.4	1295300000	1171600000	0.904501	17990000	16273000
	G3UY33;Q8C754	Vacuolar protein sorting-associated protein 52 homolog (Fragment)	Vps52	>tr|G3UY33|G3UY33_MOUSE Vacuolar protein sorting-associated protein 52 homolog (Fragment) OS=Mus musculus GN=Vps52 PE=1 SV=2;>sp|Q8C754|VPS52_MOUSE Vacuolar protein sorting-associated protein 52 homolog OS=Mus musculus GN=Vps52 PE=2 SV=1	2	2	3	2	3	6	69.489	5.2	7.2	9342900	8431500	0.90245	291970	263480
	Q9D0I9	Arginine--tRNA ligase, cytoplasmic	Rars	>sp|Q9D0I9|SYRC_MOUSE Arginine--tRNA ligase, cytoplasmic OS=Mus musculus GN=Rars PE=2 SV=2	1	1	2	1	2	4	75.673	1.7	5.8	4750400	4286300	0.902303	128390	115850
	P08551	Neurofilament light polypeptide	Nefl	>sp|P08551|NFL_MOUSE Neurofilament light polypeptide OS=Mus musculus GN=Nefl PE=1 SV=5	1	31	41	28	39	238	61.508	51	49.7	5772000000	5172800000	0.896188	156000000	139800000
	Q6P1F6	Serine/threonine-protein phosphatase 2A 55 kDa regulatory subunit B alpha isoform	Ppp2r2a	>sp|Q6P1F6|2ABA_MOUSE Serine/threonine-protein phosphatase 2A 55 kDa regulatory subunit B alpha isoform OS=Mus musculus GN=Ppp2r2a PE=1 SV=1	1	1	2	1	2	2	51.691	3.8	7.4	5605100	4999100	0.891884	233550	208300
	E9PV90;E9PY45;Q9D6M3	Mitochondrial glutamate carrier 1 (Fragment)	Slc25a22	>tr|E9PV90|E9PV90_MOUSE Mitochondrial glutamate carrier 1 (Fragment) OS=Mus musculus GN=Slc25a22 PE=1 SV=1;>tr|E9PY45|E9PY45_MOUSE Mitochondrial glutamate carrier 1 (Fragment) OS=Mus musculus GN=Slc25a22 PE=1 SV=1;>sp|Q9D6M3|GHC1_MOUSE Mitochondrial glutam	9	4	4	4	4	10	22.109	31.1	27.7	96075000	84907000	0.883757	6862500	6064800
	D3Z4T6;A0A4W9;Q80Z24	Neuronal growth regulator 1	Negr1	>tr|D3Z4T6|D3Z4T6_MOUSE Neuronal growth regulator 1 OS=Mus musculus GN=Negr1 PE=1 SV=1;>tr|A0A4W9|A0A4W9_MOUSE Neuronal growth regulator 1 OS=Mus musculus GN=Negr1 PE=1 SV=1;>sp|Q80Z24|NEGR1_MOUSE Neuronal growth regulator 1 OS=Mus musculus GN=Negr1 PE=1 S	3	5	5	5	5	12	36.208	18.5	18.5	145070000	127550000	0.879231	9066800	7972100
	A0A0G2JFB0;D3YXR8;Q80U40;A0A0G2JGW5	RIMS-binding protein 2	Rimbp2	>tr|A0A0G2JFB0|A0A0G2JFB0_MOUSE RIMS-binding protein 2 OS=Mus musculus GN=Rimbp2 PE=4 SV=1;>tr|D3YXR8|D3YXR8_MOUSE RIMS-binding protein 2 OS=Mus musculus GN=Rimbp2 PE=1 SV=1;>sp|Q80U40|RIMB2_MOUSE RIMS-binding protein 2 OS=Mus musculus GN=Rimbp2 PE=1 SV=3;	4	4	5	4	5	10	118.21	6.4	7.4	22306000	19569000	0.877298	495680	434870
	P63094;Q6R0H7;Z4YKV1	Guanine nucleotide-binding protein G(s) subunit alpha isoforms short	Gnas	>sp|P63094|GNAS2_MOUSE Guanine nucleotide-binding protein G(s) subunit alpha isoforms short OS=Mus musculus GN=Gnas PE=1 SV=1;>sp|Q6R0H7|GNAS1_MOUSE Guanine nucleotide-binding protein G(s) subunit alpha isoforms XLas OS=Mus musculus GN=Gnas PE=2 SV=1;>tr|Z	4	6	6	5	5	9	45.663	20.6	21.3	27815000	24245000	0.871652	1390800	1212200
	Q69ZX8	Actin-binding LIM protein 3	Ablim3	>sp|Q69ZX8|ABLM3_MOUSE Actin-binding LIM protein 3 OS=Mus musculus GN=Ablim3 PE=1 SV=2	1	9	10	9	10	29	77.63	15.7	18.5	95583000	83216000	0.870615	2275800	1981300
	P39053	Dynamin-1	Dnm1	>sp|P39053|DYN1_MOUSE Dynamin-1 OS=Mus musculus GN=Dnm1 PE=1 SV=2	4	20	20	14	15	55	97.802	22	23.3	256750000	223350000	0.869912	5462700	4752200
	Q6PDS3	Sterile alpha and TIR motif-containing protein 1	Sarm1	>sp|Q6PDS3|SARM1_MOUSE Sterile alpha and TIR motif-containing protein 1 OS=Mus musculus GN=Sarm1 PE=1 SV=1	1	5	5	5	5	14	79.605	9	9	48293000	41944000	0.868532	1073200	932080
	Q5SV64	Myosin-10	Myh10	>tr|Q5SV64|Q5SV64_MOUSE Myosin-10 OS=Mus musculus GN=Myh10 PE=1 SV=1	1	174	181	2	3	1439	232.47	59.8	60.8	61459000000	53329000000	0.867717	585320000	507890000
	P14873	Microtubule-associated protein 1B	Map1b	>sp|P14873|MAP1B_MOUSE Microtubule-associated protein 1B OS=Mus musculus GN=Map1b PE=1 SV=2	1	24	26	23	25	99	270.25	14.8	15.4	247580000	214440000	0.866144	2427300	2102400
	F6SEU4;A0A0A6YVS6	Ras/Rap GTPase-activating protein SynGAP	Syngap1	>sp|F6SEU4|SYGP1_MOUSE Ras/Rap GTPase-activating protein SynGAP OS=Mus musculus GN=Syngap1 PE=1 SV=2;>tr|A0A0A6YVS6|A0A0A6YVS6_MOUSE Ras/Rap GTPase-activating protein SynGAP OS=Mus musculus GN=Syngap1 PE=1 SV=1	2	47	51	1	2	314	148.24	44.6	45.2	5210200000	4509800000	0.865571	81410000	70465000
	B1AVH5;Q8C0P5	Coronin	Coro2a	>tr|B1AVH5|B1AVH5_MOUSE Coronin OS=Mus musculus GN=Coro2a PE=1 SV=1;>sp|Q8C0P5|COR2A_MOUSE Coronin-2A OS=Mus musculus GN=Coro2a PE=2 SV=1	2	9	7	8	6	29	61.708	13.4	8.8	126150000	108950000	0.863654	4350100	3756900
	P42208;F6WYM0;D3YYB1;D3Z3C0;E9Q3V6	Septin-2	2002-09-01	>sp|P42208|SEPT2_MOUSE Septin-2 OS=Mus musculus GN=Sept2 PE=1 SV=2;>tr|F6WYM0|F6WYM0_MOUSE Septin-2 (Fragment) OS=Mus musculus GN=Sept2 PE=1 SV=2;>tr|D3YYB1|D3YYB1_MOUSE Septin-2 (Fragment) OS=Mus musculus GN=Sept2 PE=1 SV=1;>tr|D3Z3C0|D3Z3C0_MOUSE Septin-	8	3	3	3	3	6	41.525	15.8	15.8	14979000	12890000	0.860538	713300	613790
	Q68FG2	Protein Sptbn2	Sptbn2	>tr|Q68FG2|Q68FG2_MOUSE Protein Sptbn2 OS=Mus musculus GN=Sptbn2 PE=1 SV=1	1	136	146	123	134	1004	270.92	57.5	58.7	41685000000	35834000000	0.859638	323140000	277780000
	F7B0R9;E9Q3M9	Protein 2010300C02Rik (Fragment)	2010300C02Rik	>tr|F7B0R9|F7B0R9_MOUSE Protein 2010300C02Rik (Fragment) OS=Mus musculus GN=2010300C02Rik PE=1 SV=1;>tr|E9Q3M9|E9Q3M9_MOUSE Protein 2010300C02Rik OS=Mus musculus GN=2010300C02Rik PE=1 SV=1	2	3	2	3	2	4	69.412	9	5.2	11394000	9774700	0.857881	284850	244370
	Q9JJ28	Protein flightless-1 homolog	Flii	>sp|Q9JJ28|FLII_MOUSE Protein flightless-1 homolog OS=Mus musculus GN=Flii PE=1 SV=1	1	17	19	17	19	68	144.8	17.8	18.3	668590000	568400000	0.850147	10784000	9167800
	Q9Z0U1	Tight junction protein ZO-2	Tjp2	>sp|Q9Z0U1|ZO2_MOUSE Tight junction protein ZO-2 OS=Mus musculus GN=Tjp2 PE=1 SV=2	3	13	14	13	14	61	131.28	15.1	15.3	496700000	421620000	0.848842	8278300	7027000
	Q8VEJ9	Vacuolar protein sorting-associated protein 4A	Vps4a	>sp|Q8VEJ9|VPS4A_MOUSE Vacuolar protein sorting-associated protein 4A OS=Mus musculus GN=Vps4a PE=1 SV=1	3	4	3	4	3	7	48.906	13.5	8.9	22071000	18654000	0.845181	848900	717470
	Q80XN0	D-beta-hydroxybutyrate dehydrogenase, mitochondrial	Bdh1	>sp|Q80XN0|BDH_MOUSE D-beta-hydroxybutyrate dehydrogenase, mitochondrial OS=Mus musculus GN=Bdh1 PE=1 SV=2	2	7	8	7	8	22	38.299	16.9	19	107980000	91246000	0.845027	6351700	5367400
	E0CZ78;P48453;E9Q6P2;G3X8U7	Serine/threonine-protein phosphatase	Ppp3cb	>tr|E0CZ78|E0CZ78_MOUSE Serine/threonine-protein phosphatase OS=Mus musculus GN=Ppp3cb PE=1 SV=1;>sp|P48453|PP2BB_MOUSE Serine/threonine-protein phosphatase 2B catalytic subunit beta isoform OS=Mus musculus GN=Ppp3cb PE=1 SV=2;>tr|E9Q6P2|E9Q6P2_MOUSE Serin	5	10	5	7	5	17	59.074	20.8	12.6	60100000	50312000	0.837138	2404000	2012500
	Q7TQG1;A0A087WRB7;E9PX43;A0A087WP13	Pleckstrin homology domain-containing family A member 6	Plekha6	>sp|Q7TQG1|PKHA6_MOUSE Pleckstrin homology domain-containing family A member 6 OS=Mus musculus GN=Plekha6 PE=1 SV=1;>tr|A0A087WRB7|A0A087WRB7_MOUSE Pleckstrin homology domain-containing family A member 6 OS=Mus musculus GN=Plekha6 PE=1 SV=1;>tr|E9PX43|E9PX	6	19	23	19	23	83	131.43	22.2	25.7	482500000	402370000	0.833927	8041600	6706100
	E9Q171;E9PW06;A0A087WNW2;A0A087WR56;A0A087WPX3	Neurofascin	Nfasc	>tr|E9Q171|E9Q171_MOUSE Neurofascin OS=Mus musculus GN=Nfasc PE=1 SV=1;>tr|E9PW06|E9PW06_MOUSE Neurofascin OS=Mus musculus GN=Nfasc PE=1 SV=1;>tr|A0A087WNW2|A0A087WNW2_MOUSE Neurofascin OS=Mus musculus GN=Nfasc PE=1 SV=1;>tr|A0A087WR56|A0A087WR56_MOUSE Neu	5	10	10	2	2	31	130.24	13	13	251660000	209830000	0.833784	4839600	4035100
	A4GZ26;E9QAD8;Q5DU25;D3Z5I6;D3Z6V7	ARF6 guanine nucleotide exchange factor IQArfGEF	Iqsec2	>tr|A4GZ26|A4GZ26_MOUSE ARF6 guanine nucleotide exchange factor IQArfGEF OS=Mus musculus GN=Iqsec2 PE=1 SV=1;>tr|E9QAD8|E9QAD8_MOUSE IQ motif and SEC7 domain-containing protein 2 OS=Mus musculus GN=Iqsec2 PE=1 SV=1;>sp|Q5DU25|IQEC2_MOUSE IQ motif and SEC7	5	20	25	16	21	96	161.77	19.4	23.3	749740000	623240000	0.831275	11026000	9165400
	F7BNZ5;A2AVX1;E9Q8Q5;Q80YN3	Breast carcinoma-amplified sequence 1 homolog (Fragment)	Bcas1	>tr|F7BNZ5|F7BNZ5_MOUSE Breast carcinoma-amplified sequence 1 homolog (Fragment) OS=Mus musculus GN=Bcas1 PE=1 SV=1;>tr|A2AVX1|A2AVX1_MOUSE Breast carcinoma-amplified sequence 1 homolog OS=Mus musculus GN=Bcas1 PE=1 SV=1;>tr|E9Q8Q5|E9Q8Q5_MOUSE Breast carc	4	5	7	5	7	20	40.426	13.5	17.9	93198000	76978000	0.825962	5177700	4276500
	P17183;D3YVD3;D3Z2S4;D3Z6E4	Gamma-enolase	Eno2	>sp|P17183|ENOG_MOUSE Gamma-enolase OS=Mus musculus GN=Eno2 PE=1 SV=2;>tr|D3YVD3|D3YVD3_MOUSE Gamma-enolase (Fragment) OS=Mus musculus GN=Eno2 PE=1 SV=5;>tr|D3Z2S4|D3Z2S4_MOUSE Enolase (Fragment) OS=Mus musculus GN=Eno2 PE=1 SV=1;>tr|D3Z6E4|D3Z6E4_MOUSE En	4	4	4	3	3	5	47.296	12.7	12.7	19314000	15924000	0.82448	919720	758300
	Q60737	Casein kinase II subunit alpha	Csnk2a1	>sp|Q60737|CSK21_MOUSE Casein kinase II subunit alpha OS=Mus musculus GN=Csnk2a1 PE=1 SV=2	1	2	3	2	3	6	45.133	9	13.8	45138000	37209000	0.824339	2507600	2067200
	E9PUA3;A0A087WQ39;Q8R0S2	IQ motif and SEC7 domain-containing protein 1	Iqsec1	>tr|E9PUA3|E9PUA3_MOUSE IQ motif and SEC7 domain-containing protein 1 OS=Mus musculus GN=Iqsec1 PE=1 SV=1;>tr|A0A087WQ39|A0A087WQ39_MOUSE IQ motif and SEC7 domain-containing protein 1 OS=Mus musculus GN=Iqsec1 PE=1 SV=1;>sp|Q8R0S2|IQEC1_MOUSE IQ motif and	3	13	12	9	8	43	122.65	14.4	12.8	332870000	273050000	0.82029	6401300	5250900
	Q76MZ3	Serine/threonine-protein phosphatase 2A 65 kDa regulatory subunit A alpha isoform	Ppp2r1a	>sp|Q76MZ3|2AAA_MOUSE Serine/threonine-protein phosphatase 2A 65 kDa regulatory subunit A alpha isoform OS=Mus musculus GN=Ppp2r1a PE=1 SV=3	10	7	6	7	6	19	65.322	16.1	14.8	52045000	42512000	0.816832	1626400	1328500
	Q6ZQ38	Cullin-associated NEDD8-dissociated protein 1	Cand1	>sp|Q6ZQ38|CAND1_MOUSE Cullin-associated NEDD8-dissociated protein 1 OS=Mus musculus GN=Cand1 PE=2 SV=2	2	11	10	11	10	28	136.33	11.7	10.8	158320000	128580000	0.812153	2553500	2073900
	Q9D880	Mitochondrial import inner membrane translocase subunit TIM50	Timm50	>sp|Q9D880|TIM50_MOUSE Mitochondrial import inner membrane translocase subunit TIM50 OS=Mus musculus GN=Timm50 PE=1 SV=1	1	2	3	2	3	3	39.776	6.2	11	9436400	7657500	0.811485	555080	450440
	D3Z396;Q8BG33;Q99PJ0;F6Z2M6;F6RQ26	Neurotrimin	Ntm	>tr|D3Z396|D3Z396_MOUSE Neurotrimin OS=Mus musculus GN=Ntm PE=1 SV=1;>tr|Q8BG33|Q8BG33_MOUSE Neurotrimin OS=Mus musculus GN=Ntm PE=1 SV=1;>sp|Q99PJ0|NTRI_MOUSE Neurotrimin OS=Mus musculus GN=Ntm PE=2 SV=2;>tr|F6Z2M6|F6Z2M6_MOUSE Neurotrimin (Fragment) OS=M	5	3	3	3	3	9	34.954	8.9	8.9	52178000	42318000	0.811031	3069300	2489300
	Q8VIM9	Immunity-related GTPase family Q protein	Irgq	>sp|Q8VIM9|IRGQ_MOUSE Immunity-related GTPase family Q protein OS=Mus musculus GN=Irgq PE=2 SV=1	1	2	2	2	2	4	59.323	4.3	4.3	4517800	3663800	0.81097	215130	174470
	Q9QZQ1;E9Q852;E9Q9C3;E9PYX7	Afadin	Mllt4	>sp|Q9QZQ1|AFAD_MOUSE Afadin OS=Mus musculus GN=Mllt4 PE=1 SV=3;>tr|E9Q852|E9Q852_MOUSE Afadin OS=Mus musculus GN=Mllt4 PE=1 SV=2;>tr|E9Q9C3|E9Q9C3_MOUSE Afadin OS=Mus musculus GN=Mllt4 PE=1 SV=1;>tr|E9PYX7|E9PYX7_MOUSE Afadin OS=Mus musculus GN=Mllt4 PE=1	7	28	27	28	27	94	206.5	20.9	19.9	466010000	377710000	0.810519	5065300	4105600
	P63085	Mitogen-activated protein kinase 1	Mapk1	>sp|P63085|MK01_MOUSE Mitogen-activated protein kinase 1 OS=Mus musculus GN=Mapk1 PE=1 SV=3	2	3	4	3	4	17	41.275	11.7	14.2	20828000	16812000	0.807183	946710	764170
	A0A087WNU5	Ankyrin-3 (Fragment)	Ank3	>tr|A0A087WNU5|A0A087WNU5_MOUSE Ankyrin-3 (Fragment) OS=Mus musculus GN=Ank3 PE=1 SV=1	3	25	25	7	7	21	315.42	12.6	13	28372000	22863000	0.80583	174060	140260
	Q6KAR6	Exocyst complex component 3	Exoc3	>sp|Q6KAR6|EXOC3_MOUSE Exocyst complex component 3 OS=Mus musculus GN=Exoc3 PE=1 SV=2	1	2	2	2	2	2	86.454	3.3	3.3	4935700	3974900	0.805337	141020	113570
	H3BKM0;H3BIY9;Q9DBG3	AP-2 complex subunit beta	Ap2b1	>tr|H3BKM0|H3BKM0_MOUSE AP-2 complex subunit beta OS=Mus musculus GN=Ap2b1 PE=1 SV=1;>tr|H3BIY9|H3BIY9_MOUSE AP complex subunit beta OS=Mus musculus GN=Ap2b1 PE=1 SV=1;>sp|Q9DBG3|AP2B1_MOUSE AP-2 complex subunit beta OS=Mus musculus GN=Ap2b1 PE=1 SV=1	4	8	10	3	5	21	101.36	9.1	11.9	123150000	98100000	0.79659	2932200	2335700
	D3Z315;O89079	Coatomer subunit epsilon (Fragment)	Cope	>tr|D3Z315|D3Z315_MOUSE Coatomer subunit epsilon (Fragment) OS=Mus musculus GN=Cope PE=1 SV=1;>sp|O89079|COPE_MOUSE Coatomer subunit epsilon OS=Mus musculus GN=Cope PE=2 SV=3	2	2	2	2	2	3	25.37	9.3	9.3	7786400	6194500	0.795554	648870	516210
	Q9JHU4	Cytoplasmic dynein 1 heavy chain 1	Dync1h1	>sp|Q9JHU4|DYHC1_MOUSE Cytoplasmic dynein 1 heavy chain 1 OS=Mus musculus GN=Dync1h1 PE=1 SV=2	2	25	23	25	23	51	532.04	7	6.6	190400000	151240000	0.794328	735140	583930
	D3YUW7;E9QMC1;P59242;A0A0G2JFG0;A0A0G2JEK8	Cingulin	Cgn	>tr|D3YUW7|D3YUW7_MOUSE Cingulin OS=Mus musculus GN=Cgn PE=1 SV=1;>tr|E9QMC1|E9QMC1_MOUSE Cingulin OS=Mus musculus GN=Cgn PE=1 SV=1;>sp|P59242|CING_MOUSE Cingulin OS=Mus musculus GN=Cgn PE=1 SV=1;>tr|A0A0G2JFG0|A0A0G2JFG0_MOUSE Cingulin OS=Mus musculus GN=	5	2	2	2	2	3	135.74	3	3	5384100	4268000	0.792704	78030	61855
	F8VQE9;Q8VHH5;A0A0G2JDW1	Arf-GAP with GTPase, ANK repeat and PH domain-containing protein 3	Agap3	>tr|F8VQE9|F8VQE9_MOUSE Arf-GAP with GTPase, ANK repeat and PH domain-containing protein 3 OS=Mus musculus GN=Agap3 PE=1 SV=1;>sp|Q8VHH5|AGAP3_MOUSE Arf-GAP with GTPase, ANK repeat and PH domain-containing protein 3 OS=Mus musculus GN=Agap3 PE=1 SV=1;>tr|A	4	2	3	2	3	3	97.694	3.5	5.9	13523000	10686000	0.790209	422580	333950
	G5E8W8;A2BI37	Zinc finger protein 185	Zfp185	>tr|G5E8W8|G5E8W8_MOUSE Zinc finger protein 185 OS=Mus musculus GN=Zfp185 PE=1 SV=1;>tr|A2BI37|A2BI37_MOUSE Zinc finger protein 185 OS=Mus musculus GN=Zfp185 PE=1 SV=1	4	3	3	3	3	7	52.871	9.9	9.9	8102800	6390300	0.788653	324110	255610
	Q5DTX6	Junctional protein associated with coronary artery disease	Jcad	>sp|Q5DTX6|JCAD_MOUSE Junctional protein associated with coronary artery disease OS=Mus musculus GN=Jcad PE=1 SV=2	1	14	14	14	14	38	144.8	16.2	16.9	200770000	158100000	0.787468	2827700	2226800
	O88712	C-terminal-binding protein 1	Ctbp1	>sp|O88712|CTBP1_MOUSE C-terminal-binding protein 1 OS=Mus musculus GN=Ctbp1 PE=1 SV=2	1	4	5	2	2	12	47.744	10	13.8	67358000	52904000	0.785415	3207500	2519300
	F8VPU2;E9Q805	FERM, RhoGEF and pleckstrin domain-containing protein 1	Farp1	>sp|F8VPU2|FARP1_MOUSE FERM, RhoGEF and pleckstrin domain-containing protein 1 OS=Mus musculus GN=Farp1 PE=1 SV=1;>tr|E9Q805|E9Q805_MOUSE FERM, RhoGEF and pleckstrin domain-containing protein 1 (Fragment) OS=Mus musculus GN=Farp1 PE=1 SV=1	2	2	3	2	3	8	118.87	2.8	3.9	26357000	20439000	0.775468	497310	385640
	H3BJ67;H3BL92;H3BKQ3	Protein Evi5l	Evi5l	>tr|H3BJ67|H3BJ67_MOUSE Protein Evi5l OS=Mus musculus GN=Evi5l PE=1 SV=1;>tr|H3BL92|H3BL92_MOUSE Protein Evi5l OS=Mus musculus GN=Evi5l PE=1 SV=1;>tr|H3BKQ3|H3BKQ3_MOUSE Protein Evi5l OS=Mus musculus GN=Evi5l PE=1 SV=1	3	1	2	1	2	3	86.963	1.6	3.4	5372100	4165000	0.775302	153490	119000
	Q9QYC0;F8WHZ9;F8WGR0;E9Q1K3	Alpha-adducin	Add1	>sp|Q9QYC0|ADDA_MOUSE Alpha-adducin OS=Mus musculus GN=Add1 PE=1 SV=2;>tr|F8WHZ9|F8WHZ9_MOUSE Alpha-adducin OS=Mus musculus GN=Add1 PE=1 SV=1;>tr|F8WGR0|F8WGR0_MOUSE Alpha-adducin OS=Mus musculus GN=Add1 PE=1 SV=1;>tr|E9Q1K3|E9Q1K3_MOUSE Alpha-adducin OS=M	7	12	11	10	9	52	80.646	17	15	430640000	333870000	0.775288	15950000	12365000
	S4R1W1;A0A0A0MQF6;P16858;S4R257;D3YYI5	Glyceraldehyde-3-phosphate dehydrogenase	Gm3839	>tr|S4R1W1|S4R1W1_MOUSE Glyceraldehyde-3-phosphate dehydrogenase OS=Mus musculus GN=Gm3839 PE=1 SV=1;>tr|A0A0A0MQF6|A0A0A0MQF6_MOUSE Glyceraldehyde-3-phosphate dehydrogenase OS=Mus musculus GN=Gapdh PE=1 SV=1;>sp|P16858|G3P_MOUSE Glyceraldehyde-3-phosphate	8	16	14	16	14	105	35.812	50.2	44.1	1279300000	984900000	0.769874	79954000	61556000
	E9Q9F5;E9Q1G8;O55131	Septin-7	2007-09-01	>tr|E9Q9F5|E9Q9F5_MOUSE Septin-7 OS=Mus musculus GN=Sept7 PE=1 SV=2;>tr|E9Q1G8|E9Q1G8_MOUSE Septin-7 OS=Mus musculus GN=Sept7 PE=1 SV=2;>sp|O55131|SEPT7_MOUSE Septin-7 OS=Mus musculus GN=Sept7 PE=1 SV=1	3	4	3	4	3	8	50.68	14.9	11.9	34788000	26750000	0.768943	1512500	1163100
	Q62261;A0A0A0MQG2	Spectrin beta chain, non-erythrocytic 1	Sptbn1	>sp|Q62261|SPTB2_MOUSE Spectrin beta chain, non-erythrocytic 1 OS=Mus musculus GN=Sptbn1 PE=1 SV=2;>tr|A0A0A0MQG2|A0A0A0MQG2_MOUSE Spectrin beta chain, non-erythrocytic 1 (Fragment) OS=Mus musculus GN=Sptbn1 PE=1 SV=1	3	176	180	160	165	1787	274.22	65.5	67.1	94499000000	71605000000	0.757733	665480000	504260000
	Q9QXS1;E9Q3W4	Plectin	Plec	>sp|Q9QXS1|PLEC_MOUSE Plectin OS=Mus musculus GN=Plec PE=1 SV=3;>tr|E9Q3W4|E9Q3W4_MOUSE Plectin OS=Mus musculus GN=Plec PE=1 SV=1	6	204	211	184	193	975	534.18	41.8	43.9	13529000000	10247000000	0.75741	46331000	35092000
	Q3UGX2;E9Q397;P15508	Spectrin beta 1	Sptb	>tr|Q3UGX2|Q3UGX2_MOUSE Spectrin beta 1 OS=Mus musculus GN=Sptb PE=1 SV=1;>tr|E9Q397|E9Q397_MOUSE Spectrin beta chain, erythrocytic OS=Mus musculus GN=Sptb PE=1 SV=1;>sp|P15508|SPTB1_MOUSE Spectrin beta chain, erythrocytic OS=Mus musculus GN=Sptb PE=1 SV=4	3	66	64	60	58	222	268.09	33.2	32.7	1631900000	1233000000	0.755561	11826000	8934800
	Q8K212	Phosphofurin acidic cluster sorting protein 1	Pacs1	>sp|Q8K212|PACS1_MOUSE Phosphofurin acidic cluster sorting protein 1 OS=Mus musculus GN=Pacs1 PE=2 SV=2	3	9	10	9	10	16	104.83	11.9	14.6	37860000	28541000	0.753856	1023200	771380
	Q8VCW8	Acyl-CoA synthetase family member 2, mitochondrial	Acsf2	>sp|Q8VCW8|ACSF2_MOUSE Acyl-CoA synthetase family member 2, mitochondrial OS=Mus musculus GN=Acsf2 PE=1 SV=1	1	3	2	3	2	6	67.95	8.1	5.5	15142000	11367000	0.750693	582370	437190
	Q5SXY1	Cytospin-B	Specc1	>sp|Q5SXY1|CYTSB_MOUSE Cytospin-B OS=Mus musculus GN=Specc1 PE=1 SV=2	1	12	12	12	12	28	118.1	16.7	14.5	183110000	137330000	0.749986	3103600	2327700
	F7AA26;A2API8;O54931	Protein Pakap (Fragment)	Pakap	>tr|F7AA26|F7AA26_MOUSE Protein Pakap (Fragment) OS=Mus musculus GN=Pakap PE=1 SV=1;>tr|A2API8|A2API8_MOUSE A-kinase anchor protein 2 OS=Mus musculus GN=Akap2 PE=1 SV=1;>sp|O54931|AKAP2_MOUSE A-kinase anchor protein 2 OS=Mus musculus GN=Akap2 PE=1 SV=3	5	17	19	14	16	78	125.98	19	20.8	571650000	426500000	0.746086	11666000	8704100
	P70408;H3BKV8	Cadherin-10	Cdh10	>sp|P70408|CAD10_MOUSE Cadherin-10 OS=Mus musculus GN=Cdh10 PE=1 SV=3;>tr|H3BKV8|H3BKV8_MOUSE Cadherin-10 OS=Mus musculus GN=Cdh10 PE=1 SV=1	2	3	3	3	3	10	88.311	6	6	34985000	26000000	0.743176	945550	702700
	Q9ERE9	C-Jun-amino-terminal kinase-interacting protein 2	Mapk8ip2	>sp|Q9ERE9|JIP2_MOUSE C-Jun-amino-terminal kinase-interacting protein 2 OS=Mus musculus GN=Mapk8ip2 PE=1 SV=1	1	2	2	2	2	5	89.899	3.6	3.6	10314000	7641500	0.740886	355660	263500
	E9QKZ2;Q91YE6;E0CY46;F6TLX3;E0CXB2	Importin-9	Ipo9	>tr|E9QKZ2|E9QKZ2_MOUSE Importin-9 OS=Mus musculus GN=Ipo9 PE=1 SV=1;>sp|Q91YE6|IPO9_MOUSE Importin-9 OS=Mus musculus GN=Ipo9 PE=1 SV=3;>tr|E0CY46|E0CY46_MOUSE Importin-9 OS=Mus musculus GN=Ipo9 PE=1 SV=1;>tr|F6TLX3|F6TLX3_MOUSE Importin-9 (Fragment) OS=Mu	5	2	2	2	2	4	115.95	2.9	2.9	4424900	3277000	0.740582	105350	78023
	Q9WVI9	C-Jun-amino-terminal kinase-interacting protein 1	Mapk8ip1	>sp|Q9WVI9|JIP1_MOUSE C-Jun-amino-terminal kinase-interacting protein 1 OS=Mus musculus GN=Mapk8ip1 PE=1 SV=2	1	3	3	3	3	5	77.281	5.4	5.4	8572900	6344100	0.740018	225600	166950
	Q80XD3;A0A0A6YW36;O54829;A0A0A6YVV6;Q45FE1;Q45FE2	Regulator of G-protein-signaling 7	Rgs7	>tr|Q80XD3|Q80XD3_MOUSE Regulator of G-protein-signaling 7 OS=Mus musculus GN=Rgs7 PE=1 SV=1;>tr|A0A0A6YW36|A0A0A6YW36_MOUSE Regulator of G-protein-signaling 7 OS=Mus musculus GN=Rgs7 PE=1 SV=1;>sp|O54829|RGS7_MOUSE Regulator of G-protein signaling 7 OS=Mu	6	1	2	1	2	3	55.014	2.3	5.3	4326100	3192600	0.737986	206000	152030
	Q99JP6	Homer protein homolog 3	Homer3	>sp|Q99JP6|HOME3_MOUSE Homer protein homolog 3 OS=Mus musculus GN=Homer3 PE=1 SV=2	2	6	5	6	5	11	39.694	20.5	16.6	38126000	28111000	0.737318	1733000	1277800
	H3BL28;Q7TN74;H3BJD6;H3BKQ7;H3BJD0;Q3UXW4	Protein Ppp1r9a (Fragment)	Ppp1r9a	>tr|H3BL28|H3BL28_MOUSE Protein Ppp1r9a (Fragment) OS=Mus musculus GN=Ppp1r9a PE=1 SV=1;>tr|Q7TN74|Q7TN74_MOUSE Neurabin I OS=Mus musculus GN=Ppp1r9a PE=1 SV=1;>tr|H3BJD6|H3BJD6_MOUSE Protein Ppp1r9a OS=Mus musculus GN=Ppp1r9a PE=1 SV=1;>tr|H3BKQ7|H3BKQ7_M	9	36	36	35	35	247	116.48	32.9	34.5	2197700000	1614300000	0.734541	51110000	37541000
	P05214	Tubulin alpha-3 chain	Tuba3a	>sp|P05214|TBA3_MOUSE Tubulin alpha-3 chain OS=Mus musculus GN=Tuba3a PE=1 SV=1	1	19	20	2	2	6	49.959	39.1	39.1	8767600	6437100	0.734192	417500	306530
	B2RRE2;K3W4L0;E9QAX2;Q9JMH9;E9Q405	Myo18a protein	Myo18a	>tr|B2RRE2|B2RRE2_MOUSE Myo18a protein OS=Mus musculus GN=Myo18a PE=1 SV=1;>tr|K3W4L0|K3W4L0_MOUSE Unconventional myosin-XVIIIa OS=Mus musculus GN=Myo18a PE=1 SV=1;>tr|E9QAX2|E9QAX2_MOUSE Unconventional myosin-XVIIIa OS=Mus musculus GN=Myo18a PE=1 SV=1;>sp	6	97	93	30	28	540	232.14	45	42.5	9398500000	6868700000	0.730829	89510000	65416000
	Q99LE6	ATP-binding cassette sub-family F member 2	Abcf2	>sp|Q99LE6|ABCF2_MOUSE ATP-binding cassette sub-family F member 2 OS=Mus musculus GN=Abcf2 PE=2 SV=1	1	1	3	1	3	4	71.781	1.8	3.5	12652000	9169100	0.724715	372130	269680
	Q9JLV1	BAG family molecular chaperone regulator 3	Bag3	>sp|Q9JLV1|BAG3_MOUSE BAG family molecular chaperone regulator 3 OS=Mus musculus GN=Bag3 PE=1 SV=2	1	4	5	4	5	11	61.859	11.4	13.3	41760000	30188000	0.722893	1193100	862520
	Q9Z0E0	Neurochondrin	Ncdn	>sp|Q9Z0E0|NCDN_MOUSE Neurochondrin OS=Mus musculus GN=Ncdn PE=1 SV=1	1	1	3	1	3	5	78.894	2.1	5.2	21288000	15198000	0.713923	626120	446990
	Q9QYJ0	DnaJ homolog subfamily A member 2	Dnaja2	>sp|Q9QYJ0|DNJA2_MOUSE DnaJ homolog subfamily A member 2 OS=Mus musculus GN=Dnaja2 PE=1 SV=1	1	2	2	2	2	3	45.745	5.3	9	14029000	9987500	0.711918	637700	453980
	D3YVN7;Q8BFR5	Elongation factor Tu	Gm9755	>tr|D3YVN7|D3YVN7_MOUSE Elongation factor Tu OS=Mus musculus GN=Gm9755 PE=3 SV=1;>sp|Q8BFR5|EFTU_MOUSE Elongation factor Tu, mitochondrial OS=Mus musculus GN=Tufm PE=1 SV=1	2	10	10	10	10	38	49.538	29.9	29.9	496870000	352040000	0.708515	16562000	11735000
	Q9DBR7	Protein phosphatase 1 regulatory subunit 12A	Ppp1r12a	>sp|Q9DBR7|MYPT1_MOUSE Protein phosphatase 1 regulatory subunit 12A OS=Mus musculus GN=Ppp1r12a PE=1 SV=2	1	17	19	15	17	60	114.99	19.5	19.9	268520000	189900000	0.70721	5480100	3875600
	Q8C5W0	Calmin	Clmn	>sp|Q8C5W0|CLMN_MOUSE Calmin OS=Mus musculus GN=Clmn PE=1 SV=2	1	12	12	12	12	33	117.23	14.1	14.1	194870000	137450000	0.705342	3976900	2805200
	E9Q6H8	Protein Plekha5	Plekha5	>tr|E9Q6H8|E9Q6H8_MOUSE Protein Plekha5 OS=Mus musculus GN=Plekha5 PE=1 SV=1	1	19	20	19	20	50	144.35	22.9	23.5	296320000	208800000	0.704644	4233200	2982800
	Q8R0Y6	Cytosolic 10-formyltetrahydrofolate dehydrogenase	Aldh1l1	>sp|Q8R0Y6|AL1L1_MOUSE Cytosolic 10-formyltetrahydrofolate dehydrogenase OS=Mus musculus GN=Aldh1l1 PE=1 SV=1	1	2	3	2	3	5	98.708	3.1	4.8	5163000	3634000	0.703854	89018	62655
	Q8BLY2	Probable threonine--tRNA ligase 2, cytoplasmic	Tarsl2	>sp|Q8BLY2|SYTC2_MOUSE Probable threonine--tRNA ligase 2, cytoplasmic OS=Mus musculus GN=Tarsl2 PE=2 SV=1	1	2	2	2	2	2	91.317	2.9	2.9	5944200	4179800	0.703173	148600	104490
	Q02248;E9Q6A9	Catenin beta-1	Ctnnb1	>sp|Q02248|CTNB1_MOUSE Catenin beta-1 OS=Mus musculus GN=Ctnnb1 PE=1 SV=1;>tr|E9Q6A9|E9Q6A9_MOUSE Catenin beta-1 OS=Mus musculus GN=Ctnnb1 PE=1 SV=1	9	14	14	13	13	104	85.47	26.8	26.6	685100000	479220000	0.699489	16312000	11410000
	A0A0A0MQA5;P68368	Tubulin alpha-4A chain (Fragment)	Tuba4a	>tr|A0A0A0MQA5|A0A0A0MQA5_MOUSE Tubulin alpha-4A chain (Fragment) OS=Mus musculus GN=Tuba4a PE=1 SV=1;>sp|P68368|TBA4A_MOUSE Tubulin alpha-4A chain OS=Mus musculus GN=Tuba4a PE=1 SV=1	7	19	21	9	11	46	52.793	35.6	35.6	1634900000	1140600000	0.697657	74312000	51846000
	Q6R891	Neurabin-2	Ppp1r9b	>sp|Q6R891|NEB2_MOUSE Neurabin-2 OS=Mus musculus GN=Ppp1r9b PE=1 SV=1	1	23	21	22	20	148	89.519	29.9	28.4	2387000000	1657800000	0.694512	79568000	55259000
	Q8BTI8	Serine/arginine repetitive matrix protein 2	Srrm2	>sp|Q8BTI8|SRRM2_MOUSE Serine/arginine repetitive matrix protein 2 OS=Mus musculus GN=Srrm2 PE=1 SV=3	1	6	6	6	6	12	294.84	3.4	3.4	18296000	12579000	0.687527	155050	106600
	Q04447	Creatine kinase B-type	Ckb	>sp|Q04447|KCRB_MOUSE Creatine kinase B-type OS=Mus musculus GN=Ckb PE=1 SV=1	1	7	7	7	7	28	42.713	31.5	32.8	254340000	174240000	0.685067	14130000	9680000
	Q9D415;D3Z709;D3Z6F4;E9QAR5;D3Z508	Disks large-associated protein 1	Dlgap1	>sp|Q9D415|DLGP1_MOUSE Disks large-associated protein 1 OS=Mus musculus GN=Dlgap1 PE=1 SV=3;>tr|D3Z709|D3Z709_MOUSE Disks large-associated protein 1 OS=Mus musculus GN=Dlgap1 PE=1 SV=1;>tr|D3Z6F4|D3Z6F4_MOUSE Disks large-associated protein 1 OS=Mus musculu	5	11	11	6	5	53	110.37	13.3	13.2	388130000	265740000	0.684668	9241200	6327200
	A6H644;Q8BG95	Protein phosphatase 1 regulatory subunit	Ppp1r12b	>tr|A6H644|A6H644_MOUSE Protein phosphatase 1 regulatory subunit OS=Mus musculus GN=Ppp1r12b PE=1 SV=1;>sp|Q8BG95|MYPT2_MOUSE Protein phosphatase 1 regulatory subunit 12B OS=Mus musculus GN=Ppp1r12b PE=1 SV=2	2	15	13	13	11	34	110.97	18.5	17.2	62481000	42732000	0.68392	1157100	791330
	Q6IR34;F6SX81	G-protein-signaling modulator 1	Gpsm1	>sp|Q6IR34|GPSM1_MOUSE G-protein-signaling modulator 1 OS=Mus musculus GN=Gpsm1 PE=1 SV=3;>tr|F6SX81|F6SX81_MOUSE G-protein-signaling modulator 1 (Fragment) OS=Mus musculus GN=Gpsm1 PE=1 SV=1	5	3	3	3	3	5	74.361	6.4	4.8	6509400	4443200	0.682582	175930	120090
	Q8QZT1	Acetyl-CoA acetyltransferase, mitochondrial	Acat1	>sp|Q8QZT1|THIL_MOUSE Acetyl-CoA acetyltransferase, mitochondrial OS=Mus musculus GN=Acat1 PE=1 SV=1	1	4	3	4	3	8	44.816	16.3	13.2	33526000	22747000	0.678488	1523900	1034000
	E9PZ43;A0A0G2JDN7;A0A0G2JFT4;A0A0G2JG35;A0A0B4J1F2;A0A0B4J1M9;P27546;A0A0G2JFH2	Microtubule-associated protein	Map4	>tr|E9PZ43|E9PZ43_MOUSE Microtubule-associated protein OS=Mus musculus GN=Map4 PE=1 SV=2;>tr|A0A0G2JDN7|A0A0G2JDN7_MOUSE Microtubule-associated protein 4 OS=Mus musculus GN=Map4 PE=4 SV=1;>tr|A0A0G2JFT4|A0A0G2JFT4_MOUSE Microtubule-associated protein 4 (Fr	12	4	5	4	5	61	94.403	6.7	8	78225000	53014000	0.677712	1629700	1104400
	A0JNY3;Q8BUV3	Gephyrin	Gphn	>tr|A0JNY3|A0JNY3_MOUSE Gephyrin OS=Mus musculus GN=Gphn PE=1 SV=1;>sp|Q8BUV3|GEPH_MOUSE Gephyrin OS=Mus musculus GN=Gphn PE=1 SV=2	2	10	10	10	10	30	83.665	16.2	16.8	114200000	77345000	0.677277	2928200	1983200
	Q99PU5	Long-chain-fatty-acid--CoA ligase ACSBG1	Acsbg1	>sp|Q99PU5|ACBG1_MOUSE Long-chain-fatty-acid--CoA ligase ACSBG1 OS=Mus musculus GN=Acsbg1 PE=1 SV=1	3	2	3	2	3	6	80.425	3.2	5.3	11124000	7520300	0.676043	327180	221180
	E9PUC5;F6Z9E6;Q2PFD7;Q8C0E9	PH and SEC7 domain-containing protein 3	Psd3	>tr|E9PUC5|E9PUC5_MOUSE PH and SEC7 domain-containing protein 3 OS=Mus musculus GN=Psd3 PE=1 SV=1;>tr|F6Z9E6|F6Z9E6_MOUSE PH and SEC7 domain-containing protein 3 OS=Mus musculus GN=Psd3 PE=1 SV=2;>sp|Q2PFD7|PSD3_MOUSE PH and SEC7 domain-containing protein	4	7	6	7	6	20	42.299	30.3	23.7	158880000	106790000	0.672142	7222000	4854000
	D6RI83;D3Z0S6;Q62189	U1 small nuclear ribonucleoprotein A	Snrpa	>tr|D6RI83|D6RI83_MOUSE U1 small nuclear ribonucleoprotein A OS=Mus musculus GN=Snrpa PE=1 SV=1;>tr|D3Z0S6|D3Z0S6_MOUSE U1 small nuclear ribonucleoprotein A (Fragment) OS=Mus musculus GN=Snrpa PE=1 SV=1;>sp|Q62189|SNRPA_MOUSE U1 small nuclear ribonucleopro	3	1	2	1	2	7	4.9937	27.3	56.8	29102000	19516000	0.670607	9700700	6505400
	E9QNH6;E9Q580;Q7TQD7;P46735	Unconventional myosin-Ib	Myo1b	>tr|E9QNH6|E9QNH6_MOUSE Unconventional myosin-Ib OS=Mus musculus GN=Myo1b PE=1 SV=1;>tr|E9Q580|E9Q580_MOUSE Unconventional myosin-Ib OS=Mus musculus GN=Myo1b PE=1 SV=1;>tr|Q7TQD7|Q7TQD7_MOUSE Myo1b protein OS=Mus musculus GN=Myo1b PE=1 SV=1;>sp|P46735|MYO1	8	13	13	13	13	23	125.03	13.8	13.8	145510000	97379000	0.669225	2385400	1596400
	Q9QYB5	Gamma-adducin	Add3	>sp|Q9QYB5|ADDG_MOUSE Gamma-adducin OS=Mus musculus GN=Add3 PE=1 SV=2	1	3	3	2	2	5	78.776	6.9	6.9	9661400	6429600	0.665494	345050	229630
	B1AZ46;Q8BKX1	Brain-specific angiogenesis inhibitor 1-associated protein 2	Baiap2	>tr|B1AZ46|B1AZ46_MOUSE Brain-specific angiogenesis inhibitor 1-associated protein 2 OS=Mus musculus GN=Baiap2 PE=1 SV=1;>sp|Q8BKX1|BAIP2_MOUSE Brain-specific angiogenesis inhibitor 1-associated protein 2 OS=Mus musculus GN=Baiap2 PE=1 SV=2	2	17	15	17	15	66	57.681	41.3	42	547230000	362800000	0.662975	15635000	10366000
	A2A841;P48193;A2A842;A2AD32	Protein 4.1	Epb4.1	>tr|A2A841|A2A841_MOUSE Protein 4.1 OS=Mus musculus GN=Epb4.1 PE=1 SV=1;>sp|P48193|41_MOUSE Protein 4.1 OS=Mus musculus GN=Epb41 PE=1 SV=2;>tr|A2A842|A2A842_MOUSE Protein 4.1 OS=Mus musculus GN=Epb4.1 PE=1 SV=1;>tr|A2AD32|A2AD32_MOUSE Protein 4.1 (Fragment	4	17	15	2	2	81	97.239	23	21.2	397180000	263140000	0.662521	8826300	5847500
	P11499	Heat shock protein HSP 90-beta	Hsp90ab1	>sp|P11499|HS90B_MOUSE Heat shock protein HSP 90-beta OS=Mus musculus GN=Hsp90ab1 PE=1 SV=3	4	14	11	9	8	67	83.28	22.1	19.1	706150000	463890000	0.656928	21399000	14057000
	Q99KI0	Aconitate hydratase, mitochondrial	Aco2	>sp|Q99KI0|ACON_MOUSE Aconitate hydratase, mitochondrial OS=Mus musculus GN=Aco2 PE=1 SV=1	1	5	4	5	4	10	85.462	9.1	7.3	47996000	31482000	0.65593	1263100	828470
	Q9EP71	Ankycorbin	Rai14	>sp|Q9EP71|RAI14_MOUSE Ankycorbin OS=Mus musculus GN=Rai14 PE=1 SV=1	1	6	6	6	6	10	108.85	8.9	8.9	36466000	23856000	0.654198	607760	397610
	P16388;P63141;P16390	Potassium voltage-gated channel subfamily A member 1	Kcna1	>sp|P16388|KCNA1_MOUSE Potassium voltage-gated channel subfamily A member 1 OS=Mus musculus GN=Kcna1 PE=1 SV=1;>sp|P63141|KCNA2_MOUSE Potassium voltage-gated channel subfamily A member 2 OS=Mus musculus GN=Kcna2 PE=1 SV=1;>sp|P16390|KCNA3_MOUSE Potassium v	4	4	4	4	4	11	56.409	11.7	11.7	33098000	21620000	0.653212	1654900	1081000
	Q8BH59	Calcium-binding mitochondrial carrier protein Aralar1	Slc25a12	>sp|Q8BH59|CMC1_MOUSE Calcium-binding mitochondrial carrier protein Aralar1 OS=Mus musculus GN=Slc25a12 PE=1 SV=1	2	14	17	11	12	54	74.569	22.6	27.2	668860000	433730000	0.648462	18579000	12048000
	P97807	Fumarate hydratase, mitochondrial	Fh	>sp|P97807|FUMH_MOUSE Fumarate hydratase, mitochondrial OS=Mus musculus GN=Fh PE=1 SV=3	1	2	2	2	2	3	54.356	6.1	6.7	9503900	6155800	0.647713	352000	227990
	Q920M5;B9EIZ7	Coronin-6	Coro6	>sp|Q920M5|CORO6_MOUSE Coronin-6 OS=Mus musculus GN=Coro6 PE=2 SV=1;>tr|B9EIZ7|B9EIZ7_MOUSE Coronin OS=Mus musculus GN=Coro6 PE=2 SV=1	2	5	5	5	5	9	52.598	8.9	8.9	80034000	51832000	0.647625	5002200	3239500
	E9Q557;E9PZW0	Desmoplakin	Dsp	>sp|E9Q557|DESP_MOUSE Desmoplakin OS=Mus musculus GN=Dsp PE=1 SV=1;>tr|E9PZW0|E9PZW0_MOUSE Desmoplakin OS=Mus musculus GN=Dsp PE=1 SV=1	2	7	7	7	7	12	332.91	2.5	2.7	34461000	22285000	0.646673	208860	135060
	Q91ZE6;E9PX29	Beta-spectrin 4	Sptbn4	>tr|Q91ZE6|Q91ZE6_MOUSE Beta-spectrin 4 OS=Mus musculus GN=Sptbn4 PE=1 SV=1;>tr|E9PX29|E9PX29_MOUSE Protein Sptbn4 OS=Mus musculus GN=Sptbn4 PE=1 SV=1	4	29	24	25	20	48	288.13	15.2	13.3	154870000	99978000	0.645561	1060800	684780
	Q9ERA0;Q811S7	Alpha-globin transcription factor CP2	Tfcp2	>sp|Q9ERA0|TFCP2_MOUSE Alpha-globin transcription factor CP2 OS=Mus musculus GN=Tfcp2 PE=1 SV=1;>sp|Q811S7|UBIP1_MOUSE Upstream-binding protein 1 OS=Mus musculus GN=Ubp1 PE=1 SV=1	2	1	2	1	2	2	57.031	2.8	6.4	17473000	11224000	0.642363	1164900	748250
	E9Q3L1;V9GXM4;E9Q174;V9GX76;Q64331	Unconventional myosin-VI	Myo6	>tr|E9Q3L1|E9Q3L1_MOUSE Unconventional myosin-VI OS=Mus musculus GN=Myo6 PE=1 SV=1;>tr|V9GXM4|V9GXM4_MOUSE Unconventional myosin-VI OS=Mus musculus GN=Myo6 PE=1 SV=1;>tr|E9Q174|E9Q174_MOUSE Unconventional myosin-VI OS=Mus musculus GN=Myo6 PE=1 SV=1;>tr|V9G	5	36	39	1	2	219	145.8	33	34.2	3022800000	1941100000	0.642153	50380000	32351000
	P20152;A0A0A6YWC8	Vimentin	Vim	>sp|P20152|VIME_MOUSE Vimentin OS=Mus musculus GN=Vim PE=1 SV=3;>tr|A0A0A6YWC8|A0A0A6YWC8_MOUSE Vimentin OS=Mus musculus GN=Vim PE=1 SV=1	3	36	31	29	25	191	53.687	59.7	57.9	4437000000	2842400000	0.640613	130500000	83601000
	G3X9J0	MCG122846	Sipa1l3	>tr|G3X9J0|G3X9J0_MOUSE MCG122846 OS=Mus musculus GN=Sipa1l3 PE=1 SV=1	2	7	3	5	2	9	195.06	6.4	3	16386000	10495000	0.640486	182060	116610
	Q9JKY5	Huntingtin-interacting protein 1-related protein	Hip1r	>sp|Q9JKY5|HIP1R_MOUSE Huntingtin-interacting protein 1-related protein OS=Mus musculus GN=Hip1r PE=1 SV=2	3	5	6	5	6	8	119.43	6.6	7.5	22432000	14363000	0.640291	350500	224420
	F6RWZ9;F7A856	Calcium/calmodulin-dependent protein kinase type II subunit delta (Fragment)	Camk2d	>tr|F6RWZ9|F6RWZ9_MOUSE Calcium/calmodulin-dependent protein kinase type II subunit delta (Fragment) OS=Mus musculus GN=Camk2d PE=1 SV=1;>tr|F7A856|F7A856_MOUSE Calcium/calmodulin-dependent protein kinase type II subunit delta (Fragment) OS=Mus musculus GN	2	4	4	2	2	4	18.907	32.5	32.5	8897500	5692100	0.639742	889750	569210
	Q62188;Q3TT92;E9PWE8	Dihydropyrimidinase-related protein 3	Dpysl3	>sp|Q62188|DPYL3_MOUSE Dihydropyrimidinase-related protein 3 OS=Mus musculus GN=Dpysl3 PE=1 SV=1;>tr|Q3TT92|Q3TT92_MOUSE Dihydropyrimidinase-related protein 3 OS=Mus musculus GN=Dpysl3 PE=1 SV=1;>tr|E9PWE8|E9PWE8_MOUSE Dihydropyrimidinase-related protein 3	5	8	6	6	4	16	61.936	19.8	12.8	29043000	18555000	0.63888	1001500	639840
	Q8BJ42;Q0VF59	Disks large-associated protein 2	Dlgap2	>sp|Q8BJ42|DLGP2_MOUSE Disks large-associated protein 2 OS=Mus musculus GN=Dlgap2 PE=1 SV=2;>tr|Q0VF59|Q0VF59_MOUSE Disks large-associated protein 2 OS=Mus musculus GN=Dlgap2 PE=1 SV=1	2	16	16	15	15	53	119.07	19.9	19.1	227460000	144760000	0.63642	4374100	2783800
	Q9JHJ0	Tropomodulin-3	Tmod3	>sp|Q9JHJ0|TMOD3_MOUSE Tropomodulin-3 OS=Mus musculus GN=Tmod3 PE=2 SV=1	1	8	4	8	4	11	39.502	26.4	16.5	145960000	92769000	0.635578	8108900	5153800
	P97329	Kinesin-like protein KIF20A	Kif20a	>sp|P97329|KI20A_MOUSE Kinesin-like protein KIF20A OS=Mus musculus GN=Kif20a PE=2 SV=1	1	2	2	2	2	6	99.875	2.6	2.6	19672000	12491000	0.634963	418560	265760
	P12970	60S ribosomal protein L7a	Rpl7a	>sp|P12970|RL7A_MOUSE 60S ribosomal protein L7a OS=Mus musculus GN=Rpl7a PE=1 SV=2	3	5	5	5	5	9	29.976	15.8	15.8	33281000	21068000	0.633034	3025500	1915300
	Q5RL57;Q9R0L7	A kinase (PRKA) anchor protein 8-like	Akap8l	>tr|Q5RL57|Q5RL57_MOUSE A kinase (PRKA) anchor protein 8-like OS=Mus musculus GN=Akap8l PE=1 SV=1;>sp|Q9R0L7|AKP8L_MOUSE A-kinase anchor protein 8-like OS=Mus musculus GN=Akap8l PE=1 SV=1	2	2	3	2	3	7	71.3	4.7	5	11465000	7241100	0.631583	477710	301710
	Q80U72;F6RIN9	Protein scribble homolog	Scrib	>sp|Q80U72|SCRIB_MOUSE Protein scribble homolog OS=Mus musculus GN=Scrib PE=1 SV=2;>tr|F6RIN9|F6RIN9_MOUSE Protein scribble homolog (Fragment) OS=Mus musculus GN=Scrib PE=1 SV=1	3	10	11	10	11	22	174.06	8.5	9.1	97948000	61662000	0.629538	1306000	822160
	Q8K2V6	Importin-11	Ipo11	>sp|Q8K2V6|IPO11_MOUSE Importin-11 OS=Mus musculus GN=Ipo11 PE=1 SV=1	1	1	2	1	2	2	112.41	1.5	1.6	1394000	876560	0.628809	34000	21380
	Q9WV34	MAGUK p55 subfamily member 2	Mpp2	>sp|Q9WV34|MPP2_MOUSE MAGUK p55 subfamily member 2 OS=Mus musculus GN=Mpp2 PE=1 SV=1	2	5	2	5	2	7	61.554	7.8	2.9	18075000	11345000	0.627663	564840	354530
	Q9Z0P4	Paralemmin-1	Palm	>sp|Q9Z0P4|PALM_MOUSE Paralemmin-1 OS=Mus musculus GN=Palm PE=1 SV=1	1	8	6	8	6	19	41.614	27.2	25.1	48455000	30152000	0.622268	2202500	1370600
	O08553	Dihydropyrimidinase-related protein 2	Dpysl2	>sp|O08553|DPYL2_MOUSE Dihydropyrimidinase-related protein 2 OS=Mus musculus GN=Dpysl2 PE=1 SV=2	1	15	12	13	10	70	62.277	36.5	32.5	334390000	207620000	0.620892	10787000	6697500
	Q8R4U7	Leucine zipper protein 1	Luzp1	>sp|Q8R4U7|LUZP1_MOUSE Leucine zipper protein 1 OS=Mus musculus GN=Luzp1 PE=1 SV=2	2	7	7	7	7	13	119.31	8.9	8.9	38147000	23565000	0.617742	625350	386310
	E9QNP1	Microtubule-actin cross-linking factor 1	Macf1	>tr|E9QNP1|E9QNP1_MOUSE Microtubule-actin cross-linking factor 1 OS=Mus musculus GN=Macf1 PE=1 SV=2	2	75	60	2	3	178	622.26	16.4	13.7	991480000	611520000	0.616775	3198300	1972700
	P17182;Q6PHC1	Alpha-enolase	Eno1	>sp|P17182|ENOA_MOUSE Alpha-enolase OS=Mus musculus GN=Eno1 PE=1 SV=3;>tr|Q6PHC1|Q6PHC1_MOUSE Alpha-enolase OS=Mus musculus GN=Eno1 PE=1 SV=1	9	14	13	13	12	27	47.14	54.1	49.5	109530000	67504000	0.616306	4978500	3068400
	O88342	WD repeat-containing protein 1	Wdr1	>sp|O88342|WDR1_MOUSE WD repeat-containing protein 1 OS=Mus musculus GN=Wdr1 PE=1 SV=3	1	2	2	2	2	3	66.406	4	4	19580000	12046000	0.61522	652660	401530
	P06837	Neuromodulin	Gap43	>sp|P06837|NEUM_MOUSE Neuromodulin OS=Mus musculus GN=Gap43 PE=1 SV=1	1	2	2	2	2	7	23.632	22.5	22.5	25145000	15465000	0.615033	1934300	1189600
	Q64727	Vinculin	Vcl	>sp|Q64727|VINC_MOUSE Vinculin OS=Mus musculus GN=Vcl PE=1 SV=4	1	5	6	5	6	12	116.72	7	8.2	41155000	25017000	0.607873	548730	333560
	Q3TES0	IQ motif and SEC7 domain-containing protein 3	Iqsec3	>sp|Q3TES0|IQEC3_MOUSE IQ motif and SEC7 domain-containing protein 3 OS=Mus musculus GN=Iqsec3 PE=2 SV=1	1	4	3	4	3	8	129.12	4.3	3.3	14790000	8978200	0.607045	268920	163240
	D3YX34;E9Q586;E9Q3M3;O08788	Dynactin subunit 1	Dctn1	>tr|D3YX34|D3YX34_MOUSE Dynactin subunit 1 OS=Mus musculus GN=Dctn1 PE=1 SV=1;>tr|E9Q586|E9Q586_MOUSE Dynactin subunit 1 OS=Mus musculus GN=Dctn1 PE=1 SV=1;>tr|E9Q3M3|E9Q3M3_MOUSE Dynactin subunit 1 OS=Mus musculus GN=Dctn1 PE=1 SV=1;>sp|O08788|DCTN1_MOUSE	4	7	6	7	6	12	126.82	7.4	6.3	37429000	22717000	0.606936	693130	420680
	B1AS06;Q6PFD5	Disks large-associated protein 3	Dlgap3	>tr|B1AS06|B1AS06_MOUSE Disks large-associated protein 3 OS=Mus musculus GN=Dlgap3 PE=1 SV=1;>sp|Q6PFD5|DLGP3_MOUSE Disks large-associated protein 3 OS=Mus musculus GN=Dlgap3 PE=1 SV=1	2	17	14	17	14	61	104.67	27	19.4	358710000	217530000	0.606423	7798000	4728900
	Q5EBJ4	Ermin	Ermn	>sp|Q5EBJ4|ERMIN_MOUSE Ermin OS=Mus musculus GN=Ermn PE=1 SV=1	1	6	5	6	5	9	32.148	46.3	37.7	59067000	35555000	0.601944	4219100	2539600
	P80317;E9QPA6	T-complex protein 1 subunit zeta	Cct6a	>sp|P80317|TCPZ_MOUSE T-complex protein 1 subunit zeta OS=Mus musculus GN=Cct6a PE=1 SV=3;>tr|E9QPA6|E9QPA6_MOUSE T-complex protein 1 subunit zeta OS=Mus musculus GN=Cct6a PE=1 SV=1	3	2	2	2	2	4	58.004	3.6	5.3	7147900	4281000	0.598917	274920	164650
	F6SBR5;D3Z1U0;E9QL53;D3YU89;P49025	Citron Rho-interacting kinase (Fragment)	Cit	>tr|F6SBR5|F6SBR5_MOUSE Citron Rho-interacting kinase (Fragment) OS=Mus musculus GN=Cit PE=1 SV=1;>tr|D3Z1U0|D3Z1U0_MOUSE Citron Rho-interacting kinase OS=Mus musculus GN=Cit PE=1 SV=1;>tr|E9QL53|E9QL53_MOUSE Citron Rho-interacting kinase OS=Mus musculus G	5	7	6	7	6	16	187.66	5.7	4.8	81059000	48418000	0.597318	779410	465560
	P61164	Alpha-centractin	Actr1a	>sp|P61164|ACTZ_MOUSE Alpha-centractin OS=Mus musculus GN=Actr1a PE=2 SV=1	3	3	4	1	3	12	42.613	11.2	18.1	31899000	18997000	0.595536	1595000	949850
	P13020	Gelsolin	Gsn	>sp|P13020|GELS_MOUSE Gelsolin OS=Mus musculus GN=Gsn PE=1 SV=3	1	24	25	11	12	141	85.941	41.4	39.5	3085300000	1836700000	0.595307	93493000	55658000
	P68404	Protein kinase C beta type	Prkcb	>sp|P68404|KPCB_MOUSE Protein kinase C beta type OS=Mus musculus GN=Prkcb PE=1 SV=4	1	5	3	3	3	17	76.75	7.6	5.2	17057000	10146000	0.594829	487330	289900
	Q8R071	Inositol-trisphosphate 3-kinase A	Itpka	>sp|Q8R071|IP3KA_MOUSE Inositol-trisphosphate 3-kinase A OS=Mus musculus GN=Itpka PE=2 SV=1	1	5	6	5	6	15	50.934	19	19	69328000	41186000	0.594075	3014200	1790700
	Q9DB72	BTB/POZ domain-containing protein 17	Btbd17	>sp|Q9DB72|BTBDH_MOUSE BTB/POZ domain-containing protein 17 OS=Mus musculus GN=Btbd17 PE=2 SV=1	1	2	2	2	2	10	52.602	7.7	7.7	11836000	7027800	0.593765	473440	281110
	Q9QZ06;A9JEI5;Q8C5G6	Toll-interacting protein	Tollip	>sp|Q9QZ06|TOLIP_MOUSE Toll-interacting protein OS=Mus musculus GN=Tollip PE=1 SV=1;>tr|A9JEI5|A9JEI5_MOUSE Toll interacting protein, isoform CRA_b OS=Mus musculus GN=Tollip PE=1 SV=1;>tr|Q8C5G6|Q8C5G6_MOUSE Toll-interacting protein OS=Mus musculus GN=Toll	3	3	2	3	2	6	30.345	16.4	11.3	14268000	8410100	0.589438	1189000	700840
	Q9JKK7	Tropomodulin-2	Tmod2	>sp|Q9JKK7|TMOD2_MOUSE Tropomodulin-2 OS=Mus musculus GN=Tmod2 PE=1 SV=2	1	18	17	18	17	62	39.51	55.6	55.6	3874200000	2282700000	0.589206	203900000	120140000
	O08599	Syntaxin-binding protein 1	Stxbp1	>sp|O08599|STXB1_MOUSE Syntaxin-binding protein 1 OS=Mus musculus GN=Stxbp1 PE=1 SV=2	1	5	6	5	6	16	67.568	8.6	12.6	63865000	37553000	0.588006	2060200	1211400
	Q9QYB8	Beta-adducin	Add2	>sp|Q9QYB8|ADDB_MOUSE Beta-adducin OS=Mus musculus GN=Add2 PE=1 SV=4	1	11	11	9	9	48	80.641	16.1	14.9	363780000	213710000	0.58747	10699000	6285600
	A2AI21;P35438;A2AI17;A2AI14;A2AI19;A2AI20;A2AI16	Glutamate receptor ionotropic, NMDA 1	Grin1	>tr|A2AI21|A2AI21_MOUSE Glutamate receptor ionotropic, NMDA 1 OS=Mus musculus GN=Grin1 PE=1 SV=1;>sp|P35438|NMDZ1_MOUSE Glutamate receptor ionotropic, NMDA 1 OS=Mus musculus GN=Grin1 PE=1 SV=1;>tr|A2AI17|A2AI17_MOUSE Glutamate receptor ionotropic, NMDA 1 O	7	10	6	10	6	20	108.02	10.6	7.7	112790000	66247000	0.587348	2169000	1274000
	F6UMF8;Q3UH13;Q9JIL5	Tubby-related protein 4 (Fragment)	Tulp4	>tr|F6UMF8|F6UMF8_MOUSE Tubby-related protein 4 (Fragment) OS=Mus musculus GN=Tulp4 PE=1 SV=5;>tr|Q3UH13|Q3UH13_MOUSE Tubby-related protein 4 OS=Mus musculus GN=Tulp4 PE=1 SV=1;>sp|Q9JIL5|TULP4_MOUSE Tubby-related protein 4 OS=Mus musculus GN=Tulp4 PE=2 SV	3	1	3	1	3	6	73.416	1.3	5.8	369170000	215920000	0.58488	11909000	6965300
	Q99JY9;A0A087WS98;A0A087WP86;A0A087WQ14;A0A087WRA1	Actin-related protein 3	Actr3	>sp|Q99JY9|ARP3_MOUSE Actin-related protein 3 OS=Mus musculus GN=Actr3 PE=1 SV=3;>tr|A0A087WS98|A0A087WS98_MOUSE Actin-related protein 3 (Fragment) OS=Mus musculus GN=Actr3 PE=1 SV=1;>tr|A0A087WP86|A0A087WP86_MOUSE Actin-related protein 3 (Fragment) OS=Mus	6	8	4	7	4	18	47.357	26.3	10.5	103760000	60374000	0.581862	4940900	2874900
	Q3ULJ0	Glycerol-3-phosphate dehydrogenase 1-like protein	Gpd1l	>sp|Q3ULJ0|GPD1L_MOUSE Glycerol-3-phosphate dehydrogenase 1-like protein OS=Mus musculus GN=Gpd1l PE=1 SV=2	2	3	4	3	4	4	38.225	6.3	11.1	19477000	11331000	0.581763	846830	492660
	P12960	Contactin-1	Cntn1	>sp|P12960|CNTN1_MOUSE Contactin-1 OS=Mus musculus GN=Cntn1 PE=1 SV=1	1	16	15	16	15	67	113.39	22.2	20.7	365370000	210650000	0.576539	7026400	4051000
	D3Z589;D3YU22;D3YU59;Q3UH68	LIM and calponin homology domains-containing protein 1	Limch1	>tr|D3Z589|D3Z589_MOUSE LIM and calponin homology domains-containing protein 1 OS=Mus musculus GN=Limch1 PE=1 SV=1;>tr|D3YU22|D3YU22_MOUSE LIM and calponin homology domains-containing protein 1 OS=Mus musculus GN=Limch1 PE=1 SV=1;>tr|D3YU59|D3YU59_MOUSE LI	7	28	23	20	15	132	109.33	32.2	28.6	1153900000	662180000	0.573863	20981000	12040000
	Q91XM9;D3YUZ8;E9Q2L2;D3YWU0	Disks large homolog 2	Dlg2	>sp|Q91XM9|DLG2_MOUSE Disks large homolog 2 OS=Mus musculus GN=Dlg2 PE=1 SV=2;>tr|D3YUZ8|D3YUZ8_MOUSE Disks large homolog 2 OS=Mus musculus GN=Dlg2 PE=1 SV=1;>tr|E9Q2L2|E9Q2L2_MOUSE Disks large homolog 2 OS=Mus musculus GN=Dlg2 PE=1 SV=1;>tr|D3YWU0|D3YWU0_	4	27	27	24	24	122	94.879	39.7	35.3	1283700000	735360000	0.572844	29176000	16713000
	P11798	Calcium/calmodulin-dependent protein kinase type II subunit alpha	Camk2a	>sp|P11798|KCC2A_MOUSE Calcium/calmodulin-dependent protein kinase type II subunit alpha OS=Mus musculus GN=Camk2a PE=1 SV=2	4	20	19	3	2	190	54.114	33.5	34.3	10380000000	5938700000	0.572129	432510000	247450000
	P38647	Stress-70 protein, mitochondrial	Hspa9	>sp|P38647|GRP75_MOUSE Stress-70 protein, mitochondrial OS=Mus musculus GN=Hspa9 PE=1 SV=3	1	13	15	13	15	51	73.46	21.6	25.9	516410000	294110000	0.569528	13590000	7739600
	E9PZA8;Q9R0N7	Synaptotagmin-7	Syt7	>tr|E9PZA8|E9PZA8_MOUSE Synaptotagmin-7 OS=Mus musculus GN=Syt7 PE=1 SV=1;>sp|Q9R0N7|SYT7_MOUSE Synaptotagmin-7 OS=Mus musculus GN=Syt7 PE=1 SV=1	2	16	14	4	6	66	63.098	29.6	27.2	376770000	214390000	0.569021	15699000	8932800
	Q9JMK2	Casein kinase I isoform epsilon	Csnk1e	>sp|Q9JMK2|KC1E_MOUSE Casein kinase I isoform epsilon OS=Mus musculus GN=Csnk1e PE=1 SV=2	5	5	3	3	2	7	47.321	17.3	11.3	21080000	11870000	0.563093	958160	539550
	P10852	4F2 cell-surface antigen heavy chain	Slc3a2	>sp|P10852|4F2_MOUSE 4F2 cell-surface antigen heavy chain OS=Mus musculus GN=Slc3a2 PE=1 SV=1	1	9	5	9	5	23	58.336	15.8	9.7	186420000	104630000	0.56126	6658000	3736800
	P11983;F2Z483	T-complex protein 1 subunit alpha	Tcp1	>sp|P11983|TCPA_MOUSE T-complex protein 1 subunit alpha OS=Mus musculus GN=Tcp1 PE=1 SV=3;>tr|F2Z483|F2Z483_MOUSE T-complex protein 1 subunit alpha OS=Mus musculus GN=Tcp1 PE=1 SV=1	2	5	4	5	4	11	60.448	10.1	9.5	25502000	14123000	0.5538	822630	455580
	Q91VA7	Isocitrate dehydrogenase [NAD] subunit, mitochondrial	Idh3b	>tr|Q91VA7|Q91VA7_MOUSE Isocitrate dehydrogenase [NAD] subunit, mitochondrial OS=Mus musculus GN=Idh3b PE=1 SV=1	2	11	10	11	10	27	42.194	28.4	24.2	157510000	87227000	0.553787	8289900	4590900
	Q6NS60	F-box only protein 41	Fbxo41	>sp|Q6NS60|FBX41_MOUSE F-box only protein 41 OS=Mus musculus GN=Fbxo41 PE=1 SV=3	1	4	3	4	3	7	94.33	6.2	4.1	20705000	11414000	0.551268	470570	259420
	Q9WV92	Band 4.1-like protein 3	Epb41l3	>sp|Q9WV92|E41L3_MOUSE Band 4.1-like protein 3 OS=Mus musculus GN=Epb41l3 PE=1 SV=1	2	21	19	20	18	55	103.34	32.3	28.4	438990000	241530000	0.550195	8958900	4929200
	P55288	Cadherin-11	Cdh11	>sp|P55288|CAD11_MOUSE Cadherin-11 OS=Mus musculus GN=Cdh11 PE=1 SV=1	1	1	2	1	2	3	88.111	2.4	5.3	6920600	3802900	0.549504	192240	105640
	Q6ZWR6	Nesprin-1	Syne1	>sp|Q6ZWR6|SYNE1_MOUSE Nesprin-1 OS=Mus musculus GN=Syne1 PE=1 SV=2	1	14	14	14	14	35	1009.9	1.7	1.7	118730000	64493000	0.54319	237470	128990
	Q68FM6	Protein phosphatase 1 regulatory subunit 29	Elfn2	>sp|Q68FM6|PPR29_MOUSE Protein phosphatase 1 regulatory subunit 29 OS=Mus musculus GN=Elfn2 PE=2 SV=1	1	4	4	4	4	5	90.028	6.9	6.9	32937000	17675000	0.536631	844530	453200
	Q9WVQ1;A0A0G2JEG6;A0A0G2JE00;A0A0G2JGI5	Membrane-associated guanylate kinase, WW and PDZ domain-containing protein 2	Magi2	>sp|Q9WVQ1|MAGI2_MOUSE Membrane-associated guanylate kinase, WW and PDZ domain-containing protein 2 OS=Mus musculus GN=Magi2 PE=1 SV=2;>tr|A0A0G2JEG6|A0A0G2JEG6_MOUSE Membrane-associated guanylate kinase, WW and PDZ domain-containing protein 2 OS=Mus muscu	4	6	5	5	4	15	140.92	6.2	5.1	47878000	25632000	0.535361	704090	376930
	Q61301	Catenin alpha-2	Ctnna2	>sp|Q61301|CTNA2_MOUSE Catenin alpha-2 OS=Mus musculus GN=Ctnna2 PE=1 SV=3	2	33	31	2	2	144	105.28	36	34.9	1025000000	547760000	0.5344	21355000	11412000
	Q9ESJ4	NCK-interacting protein with SH3 domain	Nckipsd	>sp|Q9ESJ4|SPN90_MOUSE NCK-interacting protein with SH3 domain OS=Mus musculus GN=Nckipsd PE=2 SV=2	1	2	2	2	2	2	78.572	5.5	5.5	7364300	3931300	0.533832	237560	126820
	A0A0A6YX18;Q8BVE3;A0A0A6YWP6	V-type proton ATPase subunit H	Atp6v1h	>tr|A0A0A6YX18|A0A0A6YX18_MOUSE V-type proton ATPase subunit H OS=Mus musculus GN=Atp6v1h PE=1 SV=1;>sp|Q8BVE3|VATH_MOUSE V-type proton ATPase subunit H OS=Mus musculus GN=Atp6v1h PE=1 SV=1;>tr|A0A0A6YWP6|A0A0A6YWP6_MOUSE V-type proton ATPase subunit H OS=	4	5	4	5	4	9	54.108	14.2	11.8	64833000	34534000	0.532661	2593300	1381400
	Q8BGH2	Sorting and assembly machinery component 50 homolog	Samm50	>sp|Q8BGH2|SAM50_MOUSE Sorting and assembly machinery component 50 homolog OS=Mus musculus GN=Samm50 PE=1 SV=1	1	4	3	4	3	5	51.863	8.3	5.8	9098500	4799000	0.52745	303280	159970
	Q8VDM4;E9Q2S8	26S proteasome non-ATPase regulatory subunit 2	Psmd2	>sp|Q8VDM4|PSMD2_MOUSE 26S proteasome non-ATPase regulatory subunit 2 OS=Mus musculus GN=Psmd2 PE=1 SV=1;>tr|E9Q2S8|E9Q2S8_MOUSE 26S proteasome non-ATPase regulatory subunit 2 OS=Mus musculus GN=Psmd2 PE=1 SV=1	3	2	3	2	3	4	100.2	4	4	8191500	4305400	0.525594	167170	87866
	Q6WVG3	BTB/POZ domain-containing protein KCTD12	Kctd12	>sp|Q6WVG3|KCD12_MOUSE BTB/POZ domain-containing protein KCTD12 OS=Mus musculus GN=Kctd12 PE=1 SV=1	1	2	2	2	2	3	35.892	7.3	7.3	33564000	17588000	0.524014	2237600	1172500
	F8WIT2;P14824	Annexin	Anxa6	>tr|F8WIT2|F8WIT2_MOUSE Annexin OS=Mus musculus GN=Anxa6 PE=1 SV=1;>sp|P14824|ANXA6_MOUSE Annexin A6 OS=Mus musculus GN=Anxa6 PE=1 SV=3	2	18	16	18	16	47	75.288	26.1	24.9	239500000	125420000	0.523674	5443100	2850400
	P48678	Prelamin-A/C	Lmna	>sp|P48678|LMNA_MOUSE Prelamin-A/C OS=Mus musculus GN=Lmna PE=1 SV=2	2	9	6	9	6	28	74.237	17.7	13.8	64454000	33550000	0.520526	1498900	780220
	P17427	AP-2 complex subunit alpha-2	Ap2a2	>sp|P17427|AP2A2_MOUSE AP-2 complex subunit alpha-2 OS=Mus musculus GN=Ap2a2 PE=1 SV=2	1	12	11	9	8	16	104.02	14.6	13.9	57901000	30063000	0.519214	1158000	601260
	Q9DB77	Cytochrome b-c1 complex subunit 2, mitochondrial	Uqcrc2	>sp|Q9DB77|QCR2_MOUSE Cytochrome b-c1 complex subunit 2, mitochondrial OS=Mus musculus GN=Uqcrc2 PE=1 SV=1	1	6	5	6	5	12	48.234	19	14.6	57257000	29684000	0.518434	3013500	1562300
	P57780	Alpha-actinin-4	Actn4	>sp|P57780|ACTN4_MOUSE Alpha-actinin-4 OS=Mus musculus GN=Actn4 PE=1 SV=1	1	49	48	20	20	292	104.98	50.8	51.3	10246000000	5294600000	0.516748	186290000	96265000
	P47754;D6RCW7	F-actin-capping protein subunit alpha-2	Capza2	>sp|P47754|CAZA2_MOUSE F-actin-capping protein subunit alpha-2 OS=Mus musculus GN=Capza2 PE=1 SV=3;>tr|D6RCW7|D6RCW7_MOUSE F-actin-capping protein subunit alpha-2 OS=Mus musculus GN=Capza2 PE=1 SV=1	3	14	12	11	9	59	32.967	61.2	54.2	2745200000	1414600000	0.515299	211170000	108810000
	Q62108	Disks large homolog 4	Dlg4	>sp|Q62108|DLG4_MOUSE Disks large homolog 4 OS=Mus musculus GN=Dlg4 PE=1 SV=1	6	29	31	22	24	163	80.471	44.9	45.9	3232100000	1661400000	0.514031	101000000	51918000
	P08032	Spectrin alpha chain, erythrocytic 1	Spta1	>sp|P08032|SPTA1_MOUSE Spectrin alpha chain, erythrocytic 1 OS=Mus musculus GN=Spta1 PE=2 SV=3	1	38	29	37	28	78	279.86	19.7	14.9	376400000	193190000	0.513257	2747500	1410100
	Q9ERG0	LIM domain and actin-binding protein 1	Lima1	>sp|Q9ERG0|LIMA1_MOUSE LIM domain and actin-binding protein 1 OS=Mus musculus GN=Lima1 PE=1 SV=3	1	9	8	9	8	26	84.059	17.4	17.4	64721000	32826000	0.507192	1407000	713600
	P03995	Glial fibrillary acidic protein	Gfap	>sp|P03995|GFAP_MOUSE Glial fibrillary acidic protein OS=Mus musculus GN=Gfap PE=1 SV=4	1	35	33	34	32	138	49.899	67.7	67.7	6658300000	3359700000	0.504588	214780000	108380000
	Q9QWW1;E9Q4F9	Homer protein homolog 2	Homer2	>sp|Q9QWW1|HOME2_MOUSE Homer protein homolog 2 OS=Mus musculus GN=Homer2 PE=1 SV=1;>tr|E9Q4F9|E9Q4F9_MOUSE Homer protein homolog 2 OS=Mus musculus GN=Homer2 PE=1 SV=1	2	4	4	4	4	7	40.57	14.7	14.7	71540000	36000000	0.503215	3765200	1894700
	Q9JI91	Alpha-actinin-2	Actn2	>sp|Q9JI91|ACTN2_MOUSE Alpha-actinin-2 OS=Mus musculus GN=Actn2 PE=1 SV=2	2	35	33	30	28	170	103.83	42.4	40.6	6005700000	3013300000	0.50174	109200000	54787000
	P63328	Serine/threonine-protein phosphatase 2B catalytic subunit alpha isoform	Ppp3ca	>sp|P63328|PP2BA_MOUSE Serine/threonine-protein phosphatase 2B catalytic subunit alpha isoform OS=Mus musculus GN=Ppp3ca PE=1 SV=1	1	11	9	8	9	46	58.643	26.3	20.3	203080000	101720000	0.500886	8829500	4422600
	A0A0G2JEP4;E9QN52;A0A0G2JFV5;Q91WK0	Leucine-rich repeat flightless-interacting protein 2	Lrrfip2	>tr|A0A0G2JEP4|A0A0G2JEP4_MOUSE Leucine-rich repeat flightless-interacting protein 2 OS=Mus musculus GN=Lrrfip2 PE=4 SV=1;>tr|E9QN52|E9QN52_MOUSE Leucine-rich repeat flightless-interacting protein 2 OS=Mus musculus GN=Lrrfip2 PE=1 SV=1;>tr|A0A0G2JFV5|A0A0G	5	11	13	11	13	58	48.414	25	25	366850000	183310000	0.499687	19308000	9648100
	Q6IQX8	Protein Zfp219	Zfp219	>tr|Q6IQX8|Q6IQX8_MOUSE Protein Zfp219 OS=Mus musculus GN=Zfp219 PE=1 SV=1	1	1	2	1	2	1	77.795	1.1	5	5663300	2824500	0.498737	161810	80699
	A6ZI44;P05064;D3YWI1;D3YV98;D3Z510	Fructose-bisphosphate aldolase	Aldoa	>tr|A6ZI44|A6ZI44_MOUSE Fructose-bisphosphate aldolase OS=Mus musculus GN=Aldoa PE=1 SV=1;>sp|P05064|ALDOA_MOUSE Fructose-bisphosphate aldolase A OS=Mus musculus GN=Aldoa PE=1 SV=2;>tr|D3YWI1|D3YWI1_MOUSE Fructose-bisphosphate aldolase (Fragment) OS=Mus mu	7	6	4	4	2	11	45.12	23.2	12.4	57062000	28296000	0.495882	2377600	1179000
	P48962	ADP/ATP translocase 1	Slc25a4	>sp|P48962|ADT1_MOUSE ADP/ATP translocase 1 OS=Mus musculus GN=Slc25a4 PE=1 SV=4	1	9	10	5	6	36	32.904	28.2	30.5	165460000	81801000	0.494385	7879100	3895300
	Q5SXA5;Q5SRX1;Q5SXA4	TOM1-like protein 2	Tom1l2	>tr|Q5SXA5|Q5SXA5_MOUSE TOM1-like protein 2 OS=Mus musculus GN=Tom1l2 PE=1 SV=1;>sp|Q5SRX1|TM1L2_MOUSE TOM1-like protein 2 OS=Mus musculus GN=Tom1l2 PE=2 SV=1;>tr|Q5SXA4|Q5SXA4_MOUSE TOM1-like protein 2 OS=Mus musculus GN=Tom1l2 PE=1 SV=1	5	4	8	4	8	12	50.069	11.2	25.6	52022000	25588000	0.491869	3060100	1505100
	P48722	Heat shock 70 kDa protein 4L	Hspa4l	>sp|P48722|HS74L_MOUSE Heat shock 70 kDa protein 4L OS=Mus musculus GN=Hspa4l PE=1 SV=2	4	5	4	5	4	8	94.381	7.4	5.8	20041000	9852100	0.491597	392950	193180
	Q9WV69	Dematin	Dmtn	>sp|Q9WV69|DEMA_MOUSE Dematin OS=Mus musculus GN=Dmtn PE=1 SV=1	1	16	15	16	15	64	45.468	52.8	52.1	1060300000	520670000	0.491059	42413000	20827000
	H7BWY4;E9Q9H0;Q811D0;D3Z3B8;F6UDT8;S4R2T8	Disks large homolog 1	Dlg1	>tr|H7BWY4|H7BWY4_MOUSE Disks large homolog 1 OS=Mus musculus GN=Dlg1 PE=1 SV=1;>tr|E9Q9H0|E9Q9H0_MOUSE Disks large homolog 1 OS=Mus musculus GN=Dlg1 PE=1 SV=1;>sp|Q811D0|DLG1_MOUSE Disks large homolog 1 OS=Mus musculus GN=Dlg1 PE=1 SV=1;>tr|D3Z3B8|D3Z3B8_	6	12	12	9	9	29	96.891	19.3	18.2	223170000	109240000	0.489492	6031600	2952400
	P07901	Heat shock protein HSP 90-alpha	Hsp90aa1	>sp|P07901|HS90A_MOUSE Heat shock protein HSP 90-alpha OS=Mus musculus GN=Hsp90aa1 PE=1 SV=4	3	10	8	5	5	8	84.787	15.7	13.4	70541000	34519000	0.489347	2137600	1046000
	P52480	Pyruvate kinase PKM	Pkm	>sp|P52480|KPYM_MOUSE Pyruvate kinase PKM OS=Mus musculus GN=Pkm PE=1 SV=4	4	6	4	6	4	13	57.844	15.1	10.5	28834000	14081000	0.488347	873760	426710
	P47941	Crk-like protein	Crkl	>sp|P47941|CRKL_MOUSE Crk-like protein OS=Mus musculus GN=Crkl PE=1 SV=2	1	1	2	1	2	4	33.83	4.3	12.5	4815800	2351600	0.488309	300980	146970
	Q9WTI7	Unconventional myosin-Ic	Myo1c	>sp|Q9WTI7|MYO1C_MOUSE Unconventional myosin-Ic OS=Mus musculus GN=Myo1c PE=1 SV=2	2	19	16	19	16	49	121.94	20.4	16.7	430540000	209790000	0.487272	7827900	3814400
	P05201;F7ALS6	Aspartate aminotransferase, cytoplasmic	Got1	>sp|P05201|AATC_MOUSE Aspartate aminotransferase, cytoplasmic OS=Mus musculus GN=Got1 PE=1 SV=3;>tr|F7ALS6|F7ALS6_MOUSE Aspartate aminotransferase, cytoplasmic (Fragment) OS=Mus musculus GN=Got1 PE=1 SV=1	2	3	3	3	3	5	46.247	8.5	10.7	10955000	5317000	0.485349	456450	221540
	Q8BK64	Activator of 90 kDa heat shock protein ATPase homolog 1	Ahsa1	>sp|Q8BK64|AHSA1_MOUSE Activator of 90 kDa heat shock protein ATPase homolog 1 OS=Mus musculus GN=Ahsa1 PE=2 SV=2	1	3	2	3	2	5	38.117	6.8	9.2	11574000	5562100	0.480569	551150	264860
	Q641P0	Actin-related protein 3B	Actr3b	>sp|Q641P0|ARP3B_MOUSE Actin-related protein 3B OS=Mus musculus GN=Actr3b PE=2 SV=1	1	6	4	5	4	10	47.579	20.8	15.8	19660000	9387800	0.477508	982990	469390
	E9PXE6;F8VPR2;A2APV2;F6XR20;A2AQW3;A2AQW2	Formin-like protein 2	Fmnl2	>tr|E9PXE6|E9PXE6_MOUSE Formin-like protein 2 OS=Mus musculus GN=Fmnl2 PE=1 SV=2;>tr|F8VPR2|F8VPR2_MOUSE Formin-like protein 2 OS=Mus musculus GN=Fmnl2 PE=1 SV=1;>sp|A2APV2|FMNL2_MOUSE Formin-like protein 2 OS=Mus musculus GN=Fmnl2 PE=2 SV=2;>tr|F6XR20|F6X	8	4	2	4	2	4	117.95	3.2	2	18285000	8694300	0.475488	345000	164040
	Q99KJ8	Dynactin subunit 2	Dctn2	>sp|Q99KJ8|DCTN2_MOUSE Dynactin subunit 2 OS=Mus musculus GN=Dctn2 PE=1 SV=3	1	11	11	11	11	24	44.116	39.3	31.6	90143000	42755000	0.474302	4507200	2137800
	E9Q0W6;F6VVW4	Actin-binding LIM protein 2	Ablim2	>tr|E9Q0W6|E9Q0W6_MOUSE Actin-binding LIM protein 2 OS=Mus musculus GN=Ablim2 PE=1 SV=1;>tr|F6VVW4|F6VVW4_MOUSE Actin-binding LIM protein 2 (Fragment) OS=Mus musculus GN=Ablim2 PE=1 SV=1	2	20	16	2	2	13	67.285	36.7	30.6	120290000	56988000	0.473755	3341400	1583000
	P51881	ADP/ATP translocase 2	Slc25a5	>sp|P51881|ADT2_MOUSE ADP/ATP translocase 2 OS=Mus musculus GN=Slc25a5 PE=1 SV=3	2	9	9	5	5	19	32.931	25.5	26.8	130790000	61892000	0.473217	6539700	3094600
	J3KMM5;O55143	Calcium-transporting ATPase	Atp2a2	>tr|J3KMM5|J3KMM5_MOUSE Calcium-transporting ATPase OS=Mus musculus GN=Atp2a2 PE=1 SV=2;>sp|O55143|AT2A2_MOUSE Sarcoplasmic/endoplasmic reticulum calcium ATPase 2 OS=Mus musculus GN=Atp2a2 PE=1 SV=2	3	11	10	11	10	28	114.86	11.7	11.7	106850000	50561000	0.473196	2273300	1075800
	Q9QXS6	Drebrin	Dbn1	>sp|Q9QXS6|DREB_MOUSE Drebrin OS=Mus musculus GN=Dbn1 PE=1 SV=4	2	22	23	22	23	229	77.286	30.6	30.6	6292600000	2975700000	0.472889	216990000	102610000
	A0A0G2JGX4;Q6PIC6;Q8VCE0	ATPase, Na+/K+ transporting, alpha 3 polypeptide, isoform CRA_b	Atp1a3	>tr|A0A0G2JGX4|A0A0G2JGX4_MOUSE ATPase, Na+/K+ transporting, alpha 3 polypeptide, isoform CRA_b OS=Mus musculus GN=Atp1a3 PE=4 SV=1;>sp|Q6PIC6|AT1A3_MOUSE Sodium/potassium-transporting ATPase subunit alpha-3 OS=Mus musculus GN=Atp1a3 PE=1 SV=1;>tr|Q8VCE0|Q	8	14	14	5	5	63	112.99	16.8	16.8	891370000	418960000	0.470018	19378000	9107900
	P09411;S4R2M7	Phosphoglycerate kinase 1	Pgk1	>sp|P09411|PGK1_MOUSE Phosphoglycerate kinase 1 OS=Mus musculus GN=Pgk1 PE=1 SV=4;>tr|S4R2M7|S4R2M7_MOUSE Phosphoglycerate kinase OS=Mus musculus GN=Pgk1 PE=1 SV=1	2	3	3	2	2	5	44.55	12	12	49356000	23175000	0.469548	1898300	891330
	D3YZ62;D3Z4J3;Q99104	Unconventional myosin-Va	Myo5a	>tr|D3YZ62|D3YZ62_MOUSE Unconventional myosin-Va OS=Mus musculus GN=Myo5a PE=1 SV=1;>tr|D3Z4J3|D3Z4J3_MOUSE Unconventional myosin-Va OS=Mus musculus GN=Myo5a PE=1 SV=1;>sp|Q99104|MYO5A_MOUSE Unconventional myosin-Va OS=Mus musculus GN=Myo5a PE=1 SV=2	9	38	32	38	32	203	212.33	22	20.6	1798100000	841950000	0.468244	19128000	8956900
	J3QMG3;Q60931	Voltage-dependent anion-selective channel protein 3	Vdac3	>tr|J3QMG3|J3QMG3_MOUSE Voltage-dependent anion-selective channel protein 3 OS=Mus musculus GN=Vdac3 PE=1 SV=1;>sp|Q60931|VDAC3_MOUSE Voltage-dependent anion-selective channel protein 3 OS=Mus musculus GN=Vdac3 PE=1 SV=1	2	2	2	2	2	2	30.851	11.3	11.3	10325000	4827200	0.467525	737490	344800
	Q8BH44	Coronin-2B	Coro2b	>sp|Q8BH44|COR2B_MOUSE Coronin-2B OS=Mus musculus GN=Coro2b PE=2 SV=2	3	11	11	11	11	53	54.936	16.5	16.5	472470000	217760000	0.460897	19686000	9073100
	Q8BPW9;Q3TVK3;Q9Z2W0	Aspartyl aminopeptidase	Dnpep	>tr|Q8BPW9|Q8BPW9_MOUSE Aspartyl aminopeptidase OS=Mus musculus GN=Dnpep PE=1 SV=1;>tr|Q3TVK3|Q3TVK3_MOUSE Aspartyl aminopeptidase OS=Mus musculus GN=Dnpep PE=1 SV=1;>sp|Q9Z2W0|DNPEP_MOUSE Aspartyl aminopeptidase OS=Mus musculus GN=Dnpep PE=2 SV=2	6	4	3	4	3	7	51.662	9.8	6.4	24463000	11272000	0.460778	1223100	563580
	Q4VA93;P20444	Protein kinase C	Prkca	>tr|Q4VA93|Q4VA93_MOUSE Protein kinase C OS=Mus musculus GN=Prkca PE=1 SV=1;>sp|P20444|KPCA_MOUSE Protein kinase C alpha type OS=Mus musculus GN=Prkca PE=1 SV=3	3	11	7	7	5	21	76.823	20.1	15.2	42031000	19208000	0.456996	1273700	582050
	Q9R0X4;Q32MW3	Acyl-coenzyme A thioesterase 9, mitochondrial	Acot9	>sp|Q9R0X4|ACOT9_MOUSE Acyl-coenzyme A thioesterase 9, mitochondrial OS=Mus musculus GN=Acot9 PE=1 SV=1;>sp|Q32MW3|ACO10_MOUSE Acyl-coenzyme A thioesterase 10, mitochondrial OS=Mus musculus GN=Acot10 PE=2 SV=1	2	2	2	2	2	3	50.56	2.5	2.5	7523200	3416000	0.454062	250770	113870
	Q3TML0;Q922R8	Protein disulfide-isomerase A6	Pdia6	>tr|Q3TML0|Q3TML0_MOUSE Protein disulfide-isomerase A6 OS=Mus musculus GN=Pdia6 PE=1 SV=1;>sp|Q922R8|PDIA6_MOUSE Protein disulfide-isomerase A6 OS=Mus musculus GN=Pdia6 PE=1 SV=3	2	5	4	5	4	6	48.689	15.7	12.8	47749000	21544000	0.451193	2808800	1267300
	B1AQZ0;B7ZC46;B1AQY9;Q8CHH9	Septin-8	2008-09-01	>tr|B1AQZ0|B1AQZ0_MOUSE Septin-8 OS=Mus musculus GN=Sept8 PE=1 SV=1;>tr|B7ZC46|B7ZC46_MOUSE Septin-8 OS=Mus musculus GN=Sept8 PE=1 SV=1;>tr|B1AQY9|B1AQY9_MOUSE Septin-8 OS=Mus musculus GN=Sept8 PE=1 SV=1;>sp|Q8CHH9|SEPT8_MOUSE Septin-8 OS=Mus musculus GN=S	5	5	4	5	4	8	55.874	15.9	15.3	22211000	9976400	0.449165	1057700	475060
	P08553;D3YZ35	Neurofilament medium polypeptide	Nefm	>sp|P08553|NFM_MOUSE Neurofilament medium polypeptide OS=Mus musculus GN=Nefm PE=1 SV=4;>tr|D3YZ35|D3YZ35_MOUSE Neurofilament medium polypeptide OS=Mus musculus GN=Nefm PE=1 SV=1	2	41	38	37	35	277	95.915	42.2	38.8	9259400000	4141800000	0.447308	205760000	92041000
	Q03265;D3Z6F5	ATP synthase subunit alpha, mitochondrial	Atp5a1	>sp|Q03265|ATPA_MOUSE ATP synthase subunit alpha, mitochondrial OS=Mus musculus GN=Atp5a1 PE=1 SV=1;>tr|D3Z6F5|D3Z6F5_MOUSE ATP synthase subunit alpha OS=Mus musculus GN=Atp5a1 PE=1 SV=1	3	25	27	25	27	117	59.752	43.8	43.8	4065800000	1816400000	0.446751	131160000	58593000
	D3YYT0;P15116	Cadherin-2	Cdh2	>tr|D3YYT0|D3YYT0_MOUSE Cadherin-2 OS=Mus musculus GN=Cdh2 PE=1 SV=1;>sp|P15116|CADH2_MOUSE Cadherin-2 OS=Mus musculus GN=Cdh2 PE=1 SV=2	2	11	10	10	9	38	93.856	18.5	14.4	394140000	174780000	0.443446	11592000	5140600
	S4R1P5;Q91ZU6;E9Q9X1;A0A087WSP0	Dystonin	Dst	>tr|S4R1P5|S4R1P5_MOUSE Dystonin OS=Mus musculus GN=Dst PE=1 SV=1;>sp|Q91ZU6|DYST_MOUSE Dystonin OS=Mus musculus GN=Dst PE=1 SV=2;>tr|E9Q9X1|E9Q9X1_MOUSE Dystonin OS=Mus musculus GN=Dst PE=1 SV=2;>tr|A0A087WSP0|A0A087WSP0_MOUSE Dystonin OS=Mus musculus GN=	10	48	33	46	31	70	870.52	8.1	6	412370000	181130000	0.439241	943640	414490
	Q91YR1	Twinfilin-1	Twf1	>sp|Q91YR1|TWF1_MOUSE Twinfilin-1 OS=Mus musculus GN=Twf1 PE=1 SV=2	1	6	4	6	4	10	40.079	20	13.7	59345000	25985000	0.437863	2967200	1299200
	P42932;H3BL49;H3BJB6	T-complex protein 1 subunit theta	Cct8	>sp|P42932|TCPQ_MOUSE T-complex protein 1 subunit theta OS=Mus musculus GN=Cct8 PE=1 SV=3;>tr|H3BL49|H3BL49_MOUSE T-complex protein 1 subunit theta OS=Mus musculus GN=Cct8 PE=1 SV=1;>tr|H3BJB6|H3BJB6_MOUSE T-complex protein 1 subunit theta (Fragment) OS=Mu	6	6	4	6	4	10	59.555	12.4	8	20203000	8697900	0.430525	561200	241610
	Q5RKN9;P47753	Capping protein (Actin filament) muscle Z-line, alpha 1	Capza1	>tr|Q5RKN9|Q5RKN9_MOUSE Capping protein (Actin filament) muscle Z-line, alpha 1 OS=Mus musculus GN=Capza1 PE=1 SV=1;>sp|P47753|CAZA1_MOUSE F-actin-capping protein subunit alpha-1 OS=Mus musculus GN=Capza1 PE=1 SV=4	3	8	8	5	5	18	32.953	38.5	38.5	177500000	76193000	0.429256	13654000	5861000
	Q923T9	Calcium/calmodulin-dependent protein kinase type II subunit gamma	Camk2g	>sp|Q923T9|KCC2G_MOUSE Calcium/calmodulin-dependent protein kinase type II subunit gamma OS=Mus musculus GN=Camk2g PE=1 SV=1	1	12	11	7	6	20	59.606	26.5	23.6	142230000	60847000	0.427807	5926200	2535300
	P49813	Tropomodulin-1	Tmod1	>sp|P49813|TMOD1_MOUSE Tropomodulin-1 OS=Mus musculus GN=Tmod1 PE=2 SV=2	1	14	15	14	15	42	40.466	41.2	43.5	1020900000	436130000	0.427201	53730000	22954000
	D3YYK8;E9Q6X0;Q8R001;Q3TG90	Microtubule-associated protein RP/EB family member 2 (Fragment)	Mapre2	>tr|D3YYK8|D3YYK8_MOUSE Microtubule-associated protein RP/EB family member 2 (Fragment) OS=Mus musculus GN=Mapre2 PE=1 SV=1;>tr|E9Q6X0|E9Q6X0_MOUSE Microtubule-associated protein RP/EB family member 2 OS=Mus musculus GN=Mapre2 PE=1 SV=1;>sp|Q8R001|MARE2_MO	4	4	3	4	3	6	29.425	26.2	19.6	24909000	10522000	0.422418	1556800	657600
	Q80U19	Disheveled-associated activator of morphogenesis 2	Daam2	>sp|Q80U19|DAAM2_MOUSE Disheveled-associated activator of morphogenesis 2 OS=Mus musculus GN=Daam2 PE=2 SV=4	1	3	3	3	3	4	128.37	4.1	4.1	10831000	4485600	0.414145	164100	67964
	P31001	Desmin	Des	>sp|P31001|DESM_MOUSE Desmin OS=Mus musculus GN=Des PE=1 SV=3	1	6	5	2	2	5	53.497	11.7	11.3	8913800	3682500	0.413123	278560	115080
	Q8R1Q8	Cytoplasmic dynein 1 light intermediate chain 1	Dync1li1	>sp|Q8R1Q8|DC1L1_MOUSE Cytoplasmic dynein 1 light intermediate chain 1 OS=Mus musculus GN=Dync1li1 PE=1 SV=1	1	8	4	8	4	26	56.614	17.8	12.2	38638000	15655000	0.405171	1287900	521830
	Q8C1B7	Septin-11	2011-09-01	>sp|Q8C1B7|SEP11_MOUSE Septin-11 OS=Mus musculus GN=Sept11 PE=1 SV=4	1	2	2	2	2	5	49.694	7.7	7.7	4737700	1897300	0.400469	215350	86239
	G3XA53;Q63912	Oligodendrocyte myelin glycoprotein	Omg	>tr|G3XA53|G3XA53_MOUSE Oligodendrocyte myelin glycoprotein OS=Mus musculus GN=Omg PE=1 SV=1;>sp|Q63912|OMGP_MOUSE Oligodendrocyte-myelin glycoprotein OS=Mus musculus GN=Omg PE=1 SV=1	2	3	3	3	3	10	49.598	7.2	7.2	158870000	63363000	0.398836	7943700	3168200
	Q8C2Q8;A2AKU9;Q91VR2;A2AKV1;A2AKV2;A2AKV3	ATP synthase subunit gamma	Atp5c1	>tr|Q8C2Q8|Q8C2Q8_MOUSE ATP synthase subunit gamma OS=Mus musculus GN=Atp5c1 PE=1 SV=1;>tr|A2AKU9|A2AKU9_MOUSE ATP synthase subunit gamma OS=Mus musculus GN=Atp5c1 PE=1 SV=1;>sp|Q91VR2|ATPG_MOUSE ATP synthase subunit gamma, mitochondrial OS=Mus musculus GN	7	3	3	3	3	9	30.255	15.3	15.3	102820000	40994000	0.398697	9347500	3726800
	Q8K3G9	DCC-interacting protein 13-beta	Appl2	>sp|Q8K3G9|DP13B_MOUSE DCC-interacting protein 13-beta OS=Mus musculus GN=Appl2 PE=2 SV=1	4	9	3	9	3	13	73.853	20.2	6.8	32419000	12907000	0.398131	790710	314800
	P14094;A0A0A6YX05	Sodium/potassium-transporting ATPase subunit beta-1	Atp1b1	>sp|P14094|AT1B1_MOUSE Sodium/potassium-transporting ATPase subunit beta-1 OS=Mus musculus GN=Atp1b1 PE=1 SV=1;>tr|A0A0A6YX05|A0A0A6YX05_MOUSE Sodium/potassium-transporting ATPase subunit beta-1 (Fragment) OS=Mus musculus GN=Atp1b1 PE=1 SV=1	2	5	4	5	4	12	35.194	21.7	16.1	408700000	161610000	0.395425	34058000	13468000
	P14231	Sodium/potassium-transporting ATPase subunit beta-2	Atp1b2	>sp|P14231|AT1B2_MOUSE Sodium/potassium-transporting ATPase subunit beta-2 OS=Mus musculus GN=Atp1b2 PE=1 SV=2	1	2	2	2	2	4	33.344	5.2	5.2	42358000	16590000	0.391662	3258300	1276200
	Q2KN98	Cytospin-A	Specc1l	>sp|Q2KN98|CYTSA_MOUSE Cytospin-A OS=Mus musculus GN=Specc1l PE=1 SV=1	1	14	11	14	11	38	124.49	18.7	15	338630000	132330000	0.39078	6270900	2450600
	Q9WUM4	Coronin-1C	Coro1c	>sp|Q9WUM4|COR1C_MOUSE Coronin-1C OS=Mus musculus GN=Coro1c PE=1 SV=2	2	6	6	6	6	17	53.12	14.3	14.3	166210000	64411000	0.387528	8747800	3390100
	Q8VDN2	Sodium/potassium-transporting ATPase subunit alpha-1	Atp1a1	>sp|Q8VDN2|AT1A1_MOUSE Sodium/potassium-transporting ATPase subunit alpha-1 OS=Mus musculus GN=Atp1a1 PE=1 SV=1	1	13	13	6	6	15	112.98	16	16	81056000	31317000	0.386363	1762100	680810
	Q9D4H4	Angiomotin-like protein 1	Amotl1	>sp|Q9D4H4|AMOL1_MOUSE Angiomotin-like protein 1 OS=Mus musculus GN=Amotl1 PE=1 SV=2	1	3	2	3	2	3	107.95	5.1	2.7	13421000	5169900	0.38521	305020	117500
	G3UVV4;P17710	Hexokinase	Hk1	>tr|G3UVV4|G3UVV4_MOUSE Hexokinase OS=Mus musculus GN=Hk1 PE=1 SV=1;>sp|P17710|HXK1_MOUSE Hexokinase-1 OS=Mus musculus GN=Hk1 PE=1 SV=3	8	6	6	6	6	12	101.87	9.1	8.2	32897000	12669000	0.385111	685350	263940
	P56480	ATP synthase subunit beta, mitochondrial	Atp5b	>sp|P56480|ATPB_MOUSE ATP synthase subunit beta, mitochondrial OS=Mus musculus GN=Atp5b PE=1 SV=2	1	21	22	21	22	108	56.3	44.6	48	2541100000	973090000	0.38294	87623000	33555000
	Q6PDL0	Cytoplasmic dynein 1 light intermediate chain 2	Dync1li2	>sp|Q6PDL0|DC1L2_MOUSE Cytoplasmic dynein 1 light intermediate chain 2 OS=Mus musculus GN=Dync1li2 PE=1 SV=2	1	3	2	3	2	8	54.218	8.1	5.7	12723000	4851100	0.381286	454390	173250
	P61161	Actin-related protein 2	Actr2	>sp|P61161|ARP2_MOUSE Actin-related protein 2 OS=Mus musculus GN=Actr2 PE=1 SV=1	1	7	6	7	6	22	44.76	25.4	20.3	325470000	123690000	0.380035	25036000	9514600
	Q7TPR4;A1BN54	Alpha-actinin-1	Actn1	>sp|Q7TPR4|ACTN1_MOUSE Alpha-actinin-1 OS=Mus musculus GN=Actn1 PE=1 SV=1;>tr|A1BN54|A1BN54_MOUSE Alpha actinin 1a OS=Mus musculus GN=Actn1 PE=1 SV=1	2	43	43	29	30	280	103.07	50.8	51.2	15048000000	5704300000	0.379074	289380000	109700000
	P26231	Catenin alpha-1	Ctnna1	>sp|P26231|CTNA1_MOUSE Catenin alpha-1 OS=Mus musculus GN=Ctnna1 PE=1 SV=1	1	7	6	3	2	8	100.11	10.2	8.5	26886000	10113000	0.376144	572050	215170
	P08752;A0A0A6YWA9	Guanine nucleotide-binding protein G(i) subunit alpha-2	Gnai2	>sp|P08752|GNAI2_MOUSE Guanine nucleotide-binding protein G(i) subunit alpha-2 OS=Mus musculus GN=Gnai2 PE=1 SV=5;>tr|A0A0A6YWA9|A0A0A6YWA9_MOUSE Guanine nucleotide-binding protein G(i) subunit alpha-2 (Fragment) OS=Mus musculus GN=Gnai2 PE=1 SV=1	2	8	5	5	3	7	40.489	22	20	64945000	24340000	0.374779	3820300	1431800
	E9PWY9;Q8C0C7	Phenylalanine--tRNA ligase alpha subunit	Farsa	>tr|E9PWY9|E9PWY9_MOUSE Phenylalanine--tRNA ligase alpha subunit OS=Mus musculus GN=Farsa PE=1 SV=1;>sp|Q8C0C7|SYFA_MOUSE Phenylalanine--tRNA ligase alpha subunit OS=Mus musculus GN=Farsa PE=2 SV=1	5	7	7	7	7	16	57.47	9.9	12.8	54343000	20168000	0.371124	2173700	806730
	P05063	Fructose-bisphosphate aldolase C	Aldoc	>sp|P05063|ALDOC_MOUSE Fructose-bisphosphate aldolase C OS=Mus musculus GN=Aldoc PE=1 SV=4	1	3	3	3	3	5	39.394	12.4	14.3	27625000	10244000	0.370824	1201100	445400
	Q9Z2Y3;D3Z6A7;E9Q0I8;E9Q0I7;Q3UVL6	Homer protein homolog 1	Homer1	>sp|Q9Z2Y3|HOME1_MOUSE Homer protein homolog 1 OS=Mus musculus GN=Homer1 PE=1 SV=2;>tr|D3Z6A7|D3Z6A7_MOUSE Homer protein homolog 1 OS=Mus musculus GN=Homer1 PE=1 SV=1;>tr|E9Q0I8|E9Q0I8_MOUSE Homer protein homolog 1 OS=Mus musculus GN=Homer1 PE=1 SV=1;>tr|E	7	22	19	22	19	48	41.412	69.9	65.8	881550000	326110000	0.369928	40070000	14823000
	Q9D394;A0A0G2JFT8	Protein RUFY3	Rufy3	>sp|Q9D394|RUFY3_MOUSE Protein RUFY3 OS=Mus musculus GN=Rufy3 PE=1 SV=1;>tr|A0A0G2JFT8|A0A0G2JFT8_MOUSE Protein RUFY3 OS=Mus musculus GN=Rufy3 PE=4 SV=1	2	4	5	4	5	10	53.006	8.5	10.9	23869000	8754200	0.36676	918040	336700
	O54991	Contactin-associated protein 1	Cntnap1	>sp|O54991|CNTP1_MOUSE Contactin-associated protein 1 OS=Mus musculus GN=Cntnap1 PE=2 SV=2	1	3	3	3	3	6	156.31	2.5	2.6	25397000	9313100	0.366701	409620	150210
	G5E8S7;D3YU12;Q8K2T1	NmrA-like family domain containing 1, isoform CRA_a	Nmral1	>tr|G5E8S7|G5E8S7_MOUSE NmrA-like family domain containing 1, isoform CRA_a OS=Mus musculus GN=Nmral1 PE=1 SV=1;>tr|D3YU12|D3YU12_MOUSE NmrA-like family domain-containing protein 1 OS=Mus musculus GN=Nmral1 PE=1 SV=1;>sp|Q8K2T1|NMRL1_MOUSE NmrA-like family	3	1	2	1	2	3	31.712	3.1	10.3	7317400	2679600	0.366196	487830	178640
	Q8CBE3;H3BJR7;H3BK66;Q05BF4;H3BJS1	WD repeat-containing protein 37	Wdr37	>sp|Q8CBE3|WDR37_MOUSE WD repeat-containing protein 37 OS=Mus musculus GN=Wdr37 PE=2 SV=1;>tr|H3BJR7|H3BJR7_MOUSE WD repeat-containing protein 37 (Fragment) OS=Mus musculus GN=Wdr37 PE=1 SV=5;>tr|H3BK66|H3BK66_MOUSE WD repeat-containing protein 37 (Fragmen	6	4	2	4	2	7	55.045	9.7	4.6	17791000	6309500	0.354646	658940	233690
	Q5SYD0	Unconventional myosin-Id	Myo1d	>sp|Q5SYD0|MYO1D_MOUSE Unconventional myosin-Id OS=Mus musculus GN=Myo1d PE=1 SV=1	2	33	34	33	34	99	116.08	35.9	36.4	1098600000	384630000	0.350109	17719000	6203700
	Q5SW75	Protein phosphatase Slingshot homolog 2	Ssh2	>sp|Q5SW75|SSH2_MOUSE Protein phosphatase Slingshot homolog 2 OS=Mus musculus GN=Ssh2 PE=1 SV=2	1	2	2	2	2	3	158.23	2.5	2.5	6102600	2109000	0.34559	89745	31014
	Q9R111;D3YU09	Guanine deaminase	Gda	>sp|Q9R111|GUAD_MOUSE Guanine deaminase OS=Mus musculus GN=Gda PE=1 SV=1;>tr|D3YU09|D3YU09_MOUSE Guanine deaminase OS=Mus musculus GN=Gda PE=1 SV=1	2	7	6	7	6	16	51.012	20.9	17	84084000	28722000	0.341587	3234000	1104700
	P47757	F-actin-capping protein subunit beta	Capzb	>sp|P47757|CAPZB_MOUSE F-actin-capping protein subunit beta OS=Mus musculus GN=Capzb PE=1 SV=3	4	10	9	2	3	30	31.345	41.5	31.8	843590000	287390000	0.340675	49623000	16905000
	Q99KX1	Myeloid leukemia factor 2	Mlf2	>sp|Q99KX1|MLF2_MOUSE Myeloid leukemia factor 2 OS=Mus musculus GN=Mlf2 PE=1 SV=1	1	4	3	4	3	12	28.055	24.3	24.3	48020000	16269000	0.338796	5335500	1807700
	A2AUK6;A2AUK7;A2AUK8;A2AUK5;Q9Z2H5	Band 4.1-like protein 1	Epb4.1l1	>tr|A2AUK6|A2AUK6_MOUSE Band 4.1-like protein 1 OS=Mus musculus GN=Epb4.1l1 PE=1 SV=1;>tr|A2AUK7|A2AUK7_MOUSE Band 4.1-like protein 1 OS=Mus musculus GN=Epb4.1l1 PE=1 SV=1;>tr|A2AUK8|A2AUK8_MOUSE Band 4.1-like protein 1 OS=Mus musculus GN=Epb4.1l1 PE=1 SV=	5	5	5	4	4	9	70.644	12	12	22255000	7507900	0.337358	618200	208550
	Q91V89	Protein Ppp2r5d	Ppp2r5d	>tr|Q91V89|Q91V89_MOUSE Protein Ppp2r5d OS=Mus musculus GN=Ppp2r5d PE=1 SV=1	2	6	3	6	3	9	68.994	14.5	5.7	14544000	4792000	0.329483	501520	165240
	P05202	Aspartate aminotransferase, mitochondrial	Got2	>sp|P05202|AATM_MOUSE Aspartate aminotransferase, mitochondrial OS=Mus musculus GN=Got2 PE=1 SV=1	1	2	2	2	2	3	47.411	6.7	6.7	16702000	5383300	0.322315	642400	207050
	Q65CL1	Catenin alpha-3	Ctnna3	>sp|Q65CL1|CTNA3_MOUSE Catenin alpha-3 OS=Mus musculus GN=Ctnna3 PE=1 SV=2	1	3	3	2	2	7	99.802	4.5	4.5	38027000	12253000	0.322218	864240	278480
	P62137	Serine/threonine-protein phosphatase PP1-alpha catalytic subunit	Ppp1ca	>sp|P62137|PP1A_MOUSE Serine/threonine-protein phosphatase PP1-alpha catalytic subunit OS=Mus musculus GN=Ppp1ca PE=1 SV=1	1	8	6	7	5	20	37.54	24.5	21.2	610420000	196000000	0.32109	33912000	10889000
	P62918	60S ribosomal protein L8	Rpl8	>sp|P62918|RL8_MOUSE 60S ribosomal protein L8 OS=Mus musculus GN=Rpl8 PE=1 SV=2	1	2	2	2	2	3	28.024	11.7	11.7	10388000	3218500	0.309829	1038800	321850
	F6VMG1;D3Z633;D3Z7B0;Q8BXL9;D6RH90;Q8R2V2	Intermediate filament family orphan 1 (Fragment)	Iffo1	>tr|F6VMG1|F6VMG1_MOUSE Intermediate filament family orphan 1 (Fragment) OS=Mus musculus GN=Iffo1 PE=4 SV=1;>tr|D3Z633|D3Z633_MOUSE Intermediate filament family orphan 1 OS=Mus musculus GN=Iffo1 PE=4 SV=1;>tr|D3Z7B0|D3Z7B0_MOUSE Intermediate filament famil	6	2	2	2	2	4	43.574	4.7	4.7	3702700	1138100	0.30737	185130	56905
	Q8VD37;F7CPX0	SH3-containing GRB2-like protein 3-interacting protein 1	Sgip1	>sp|Q8VD37|SGIP1_MOUSE SH3-containing GRB2-like protein 3-interacting protein 1 OS=Mus musculus GN=Sgip1 PE=1 SV=1;>tr|F7CPX0|F7CPX0_MOUSE SH3-containing GRB2-like protein 3-interacting protein 1 (Fragment) OS=Mus musculus GN=Sgip1 PE=1 SV=1	2	10	10	10	10	26	86.062	17.5	17.5	200760000	58805000	0.292912	4780000	1400100
	Q9Z2I9	Succinyl-CoA ligase [ADP-forming] subunit beta, mitochondrial	Sucla2	>sp|Q9Z2I9|SUCB1_MOUSE Succinyl-CoA ligase [ADP-forming] subunit beta, mitochondrial OS=Mus musculus GN=Sucla2 PE=1 SV=2	1	9	6	9	6	14	50.113	25.1	14.3	73930000	21617000	0.292398	2640300	772030
	A0A087WNM1;Q91Z67;A0A087WSQ1	SLIT-ROBO Rho GTPase-activating protein 2	Srgap2	>tr|A0A087WNM1|A0A087WNM1_MOUSE SLIT-ROBO Rho GTPase-activating protein 2 OS=Mus musculus GN=Srgap2 PE=1 SV=1;>sp|Q91Z67|SRGP2_MOUSE SLIT-ROBO Rho GTPase-activating protein 2 OS=Mus musculus GN=Srgap2 PE=1 SV=2;>tr|A0A087WSQ1|A0A087WSQ1_MOUSE SLIT-ROBO Rho	6	3	2	3	2	4	98.278	4.1	2.2	11173000	3251500	0.291014	279330	81287
	Q8BG32;G3UYI4;G3UYL3;G3UXL5;G3UYH2	26S proteasome non-ATPase regulatory subunit 11	Psmd11	>sp|Q8BG32|PSD11_MOUSE 26S proteasome non-ATPase regulatory subunit 11 OS=Mus musculus GN=Psmd11 PE=1 SV=3;>tr|G3UYI4|G3UYI4_MOUSE 26S proteasome non-ATPase regulatory subunit 11 OS=Mus musculus GN=Psmd11 PE=1 SV=1;>tr|G3UYL3|G3UYL3_MOUSE 26S proteasome no	9	4	2	4	2	7	47.436	10.7	5.2	11821000	3340000	0.282548	437810	123700
	P33146	Cadherin-15	Cdh15	>sp|P33146|CAD15_MOUSE Cadherin-15 OS=Mus musculus GN=Cdh15 PE=1 SV=3	1	3	2	3	2	4	85.643	4.6	3.8	15310000	4313100	0.281718	463940	130700
	Q3UHJ1;Q60803	TNF receptor-associated factor 3	Traf3	>tr|Q3UHJ1|Q3UHJ1_MOUSE TNF receptor-associated factor 3 OS=Mus musculus GN=Traf3 PE=1 SV=1;>sp|Q60803|TRAF3_MOUSE TNF receptor-associated factor 3 OS=Mus musculus GN=Traf3 PE=1 SV=2	3	15	10	15	10	34	61.563	26.4	18.8	123510000	34565000	0.279856	3250100	909610
	Q8R5H6	Wiskott-Aldrich syndrome protein family member 1	Wasf1	>sp|Q8R5H6|WASF1_MOUSE Wiskott-Aldrich syndrome protein family member 1 OS=Mus musculus GN=Wasf1 PE=1 SV=2	1	4	2	4	2	6	61.508	8.8	3.8	17806000	4956800	0.278378	809380	225310
	O70318	Band 4.1-like protein 2	Epb41l2	>sp|O70318|E41L2_MOUSE Band 4.1-like protein 2 OS=Mus musculus GN=Epb41l2 PE=1 SV=2	1	9	6	9	6	17	109.94	15.6	8.4	81139000	21999000	0.271127	1398900	379290
	G3UX26;Q60930	Voltage-dependent anion-selective channel protein 2 (Fragment)	Vdac2	>tr|G3UX26|G3UX26_MOUSE Voltage-dependent anion-selective channel protein 2 (Fragment) OS=Mus musculus GN=Vdac2 PE=1 SV=1;>sp|Q60930|VDAC2_MOUSE Voltage-dependent anion-selective channel protein 2 OS=Mus musculus GN=Vdac2 PE=1 SV=2	2	3	3	3	3	6	30.446	14.8	10.6	76144000	20582000	0.270304	5076200	1372100
	D3YYN7;Q6PIE5	Sodium/potassium-transporting ATPase subunit alpha-2	Atp1a2	>tr|D3YYN7|D3YYN7_MOUSE Sodium/potassium-transporting ATPase subunit alpha-2 OS=Mus musculus GN=Atp1a2 PE=1 SV=1;>sp|Q6PIE5|AT1A2_MOUSE Sodium/potassium-transporting ATPase subunit alpha-2 OS=Mus musculus GN=Atp1a2 PE=1 SV=1	2	12	12	4	4	5	103.58	16.5	16.5	31352000	8374100	0.267099	712540	190320
	Q8BGN3;D3YU63	Ectonucleotide pyrophosphatase/phosphodiesterase family member 6	Enpp6	>sp|Q8BGN3|ENPP6_MOUSE Ectonucleotide pyrophosphatase/phosphodiesterase family member 6 OS=Mus musculus GN=Enpp6 PE=2 SV=1;>tr|D3YU63|D3YU63_MOUSE Ectonucleotide pyrophosphatase/phosphodiesterase family member 6 OS=Mus musculus GN=Enpp6 PE=1 SV=1	3	4	3	4	3	6	50.618	11.4	8.9	14364000	3812400	0.265414	574560	152490
	Q6IRU2	Tropomyosin alpha-4 chain	Tpm4	>sp|Q6IRU2|TPM4_MOUSE Tropomyosin alpha-4 chain OS=Mus musculus GN=Tpm4 PE=2 SV=3	1	5	4	5	4	11	28.467	23	23.4	84643000	22329000	0.263802	5642900	1488600
	Q60932;F2Z471	Voltage-dependent anion-selective channel protein 1	Vdac1	>sp|Q60932|VDAC1_MOUSE Voltage-dependent anion-selective channel protein 1 OS=Mus musculus GN=Vdac1 PE=1 SV=3;>tr|F2Z471|F2Z471_MOUSE Voltage-dependent anion-selective channel protein 1 OS=Mus musculus GN=Vdac1 PE=1 SV=1	2	5	3	5	3	10	32.351	26	18.6	72204000	18781000	0.26011	4247300	1104800
	A2AQR0;Q64521	Glycerol-3-phosphate dehydrogenase	Gpd2	>tr|A2AQR0|A2AQR0_MOUSE Glycerol-3-phosphate dehydrogenase OS=Mus musculus GN=Gpd2 PE=1 SV=1;>sp|Q64521|GPDM_MOUSE Glycerol-3-phosphate dehydrogenase, mitochondrial OS=Mus musculus GN=Gpd2 PE=1 SV=2	2	3	2	3	2	4	82.829	6	4.4	7520800	1923900	0.255811	170930	43724
	Q06890	Clusterin	Clu	>sp|Q06890|CLUS_MOUSE Clusterin OS=Mus musculus GN=Clu PE=1 SV=1	6	3	2	3	2	3	51.655	10.5	5.8	10211000	2598900	0.25452	537400	136780
	P21279	Guanine nucleotide-binding protein G(q) subunit alpha	Gnaq	>sp|P21279|GNAQ_MOUSE Guanine nucleotide-binding protein G(q) subunit alpha OS=Mus musculus GN=Gnaq PE=1 SV=4	1	2	2	2	2	2	42.158	9.5	9.5	12182000	3057700	0.251001	641160	160930
	F8WIS9	Calcium/calmodulin-dependent protein kinase type II subunit alpha	Camk2a	>tr|F8WIS9|F8WIS9_MOUSE Calcium/calmodulin-dependent protein kinase type II subunit alpha OS=Mus musculus GN=Camk2a PE=1 SV=1	1	19	19	2	2	4	55.347	33.5	34.4	44659000	11208000	0.250968	1860800	467010
	Q8BH66	Atlastin-1	Atl1	>sp|Q8BH66|ATLA1_MOUSE Atlastin-1 OS=Mus musculus GN=Atl1 PE=1 SV=1	1	4	2	3	2	6	63.377	7	5.2	13548000	3219000	0.2376	451590	107300
	Q8CBY8	Dynactin subunit 4	Dctn4	>sp|Q8CBY8|DCTN4_MOUSE Dynactin subunit 4 OS=Mus musculus GN=Dctn4 PE=1 SV=1	1	6	2	6	2	7	53.056	16.3	5.4	16698000	3876500	0.232154	695740	161520
	B2RSH2	Guanine nucleotide-binding protein G(i) subunit alpha-1	Gnai1	>sp|B2RSH2|GNAI1_MOUSE Guanine nucleotide-binding protein G(i) subunit alpha-1 OS=Mus musculus GN=Gnai1 PE=2 SV=1	1	6	4	3	2	6	40.361	16.7	15.5	29535000	6677500	0.226088	1969000	445170
	Q8VDQ8	NAD-dependent protein deacetylase sirtuin-2	Sirt2	>sp|Q8VDQ8|SIR2_MOUSE NAD-dependent protein deacetylase sirtuin-2 OS=Mus musculus GN=Sirt2 PE=1 SV=2	1	2	2	2	2	3	43.256	3.9	3.9	20923000	4670900	0.223242	909700	203080
	Q3TMU8;O35098	Dihydropyrimidinase-like 4	Dpysl4	>tr|Q3TMU8|Q3TMU8_MOUSE Dihydropyrimidinase-like 4 OS=Mus musculus GN=Dpysl4 PE=1 SV=1;>sp|O35098|DPYL4_MOUSE Dihydropyrimidinase-related protein 4 OS=Mus musculus GN=Dpysl4 PE=1 SV=1	2	4	5	3	3	6	61.927	9.4	12.8	20836000	4641500	0.222763	694540	154720
	Q9CR62;Q5SX46	Mitochondrial 2-oxoglutarate/malate carrier protein	Slc25a11	>sp|Q9CR62|M2OM_MOUSE Mitochondrial 2-oxoglutarate/malate carrier protein OS=Mus musculus GN=Slc25a11 PE=1 SV=3;>tr|Q5SX46|Q5SX46_MOUSE Mitochondrial 2-oxoglutarate/malate carrier protein (Fragment) OS=Mus musculus GN=Slc25a11 PE=1 SV=1	3	8	3	8	3	13	34.155	29.9	12.1	103370000	22653000	0.219145	6080400	1332500
	P18872;D3Z2M7	Guanine nucleotide-binding protein G(o) subunit alpha	Gnao1	>sp|P18872|GNAO_MOUSE Guanine nucleotide-binding protein G(o) subunit alpha OS=Mus musculus GN=Gnao1 PE=1 SV=3;>tr|D3Z2M7|D3Z2M7_MOUSE Guanine nucleotide-binding protein G(o) subunit alpha (Fragment) OS=Mus musculus GN=Gnao1 PE=1 SV=1	13	13	12	10	10	35	40.084	38.1	33.3	705250000	150560000	0.213485	41485000	8856500
	Q3UXZ6	Protein FAM81A	Fam81a	>sp|Q3UXZ6|FA81A_MOUSE Protein FAM81A OS=Mus musculus GN=Fam81a PE=2 SV=2	3	8	4	8	4	9	41.709	30.2	13.7	37914000	7853200	0.207132	1805400	373960
	P48758	Carbonyl reductase [NADPH] 1	Cbr1	>sp|P48758|CBR1_MOUSE Carbonyl reductase [NADPH] 1 OS=Mus musculus GN=Cbr1 PE=1 SV=3	1	3	2	3	2	5	30.641	12.6	10.8	18224000	3721500	0.204209	1072000	218910
	P30275	Creatine kinase U-type, mitochondrial	Ckmt1	>sp|P30275|KCRU_MOUSE Creatine kinase U-type, mitochondrial OS=Mus musculus GN=Ckmt1 PE=1 SV=1	3	7	5	7	5	11	47.003	16.5	12.2	92623000	17819000	0.192382	4410600	848510
	P46096;P46097	Synaptotagmin-1	Syt1	>sp|P46096|SYT1_MOUSE Synaptotagmin-1 OS=Mus musculus GN=Syt1 PE=1 SV=1;>sp|P46097|SYT2_MOUSE Synaptotagmin-2 OS=Mus musculus GN=Syt2 PE=1 SV=1	3	8	4	6	3	16	47.417	18.1	11.2	133850000	24922000	0.186194	6373700	1186800
	P68033;P68134;P63268;P62737;D3YZY0;D3Z2K3	Actin, alpha cardiac muscle 1	Actc1	>sp|P68033|ACTC_MOUSE Actin, alpha cardiac muscle 1 OS=Mus musculus GN=Actc1 PE=1 SV=1;>sp|P68134|ACTS_MOUSE Actin, alpha skeletal muscle OS=Mus musculus GN=Acta1 PE=1 SV=1;>sp|P63268|ACTH_MOUSE Actin, gamma-enteric smooth muscle OS=Mus musculus GN=Actg2 P	7	29	28	7	7	41	42.019	57	56.2	1598900000	254370000	0.159091	79943000	12718000
	E0CXN5;P13707	Glycerol-3-phosphate dehydrogenase [NAD(+)]	Gpd1	>tr|E0CXN5|E0CXN5_MOUSE Glycerol-3-phosphate dehydrogenase [NAD(+)] OS=Mus musculus GN=Gpd1 PE=1 SV=1;>sp|P13707|GPDA_MOUSE Glycerol-3-phosphate dehydrogenase [NAD(+)], cytoplasmic OS=Mus musculus GN=Gpd1 PE=1 SV=3	2	5	4	5	4	9	35.231	14.4	10.1	42257000	5883400	0.139229	1690300	235340
	P16125;D3Z7F0	L-lactate dehydrogenase B chain	Ldhb	>sp|P16125|LDHB_MOUSE L-lactate dehydrogenase B chain OS=Mus musculus GN=Ldhb PE=1 SV=2;>tr|D3Z7F0|D3Z7F0_MOUSE L-lactate dehydrogenase (Fragment) OS=Mus musculus GN=Ldhb PE=1 SV=1	2	4	2	4	2	5	36.572	12.9	4.8	18208000	2401700	0.131904	1071100	141270
	E9Q7Q3;D3Z6I8;P21107	Tropomyosin alpha-3 chain	Tpm3	>tr|E9Q7Q3|E9Q7Q3_MOUSE Tropomyosin alpha-3 chain OS=Mus musculus GN=Tpm3 PE=1 SV=1;>tr|D3Z6I8|D3Z6I8_MOUSE Tropomyosin alpha-3 chain OS=Mus musculus GN=Tpm3 PE=1 SV=1;>sp|P21107|TPM3_MOUSE Tropomyosin alpha-3 chain OS=Mus musculus GN=Tpm3 PE=2 SV=3	3	24	23	6	6	103	28.734	68.1	69.4	5015100000	647480000	0.129106	334340000	43165000
	A0A0G2JGB7;Q9JIA1;A0A0G2JGE8	Leucine-rich glioma-inactivated protein 1	Lgi1	>tr|A0A0G2JGB7|A0A0G2JGB7_MOUSE Leucine-rich glioma-inactivated protein 1 OS=Mus musculus GN=Lgi1 PE=4 SV=1;>sp|Q9JIA1|LGI1_MOUSE Leucine-rich glioma-inactivated protein 1 OS=Mus musculus GN=Lgi1 PE=1 SV=1;>tr|A0A0G2JGE8|A0A0G2JGE8_MOUSE Leucine-rich gliom	5	4	2	4	2	6	60.998	7.5	5.3	30674000	3886200	0.126694	1022500	129540
	Q9CQN1	Heat shock protein 75 kDa, mitochondrial	Trap1	>sp|Q9CQN1|TRAP1_MOUSE Heat shock protein 75 kDa, mitochondrial OS=Mus musculus GN=Trap1 PE=1 SV=1	1	6	3	5	2	7	80.208	10.1	6.2	20830000	2406600	0.115535	508050	58698
	Q9DC07	LIM zinc-binding domain-containing Nebulette	Nebl	>sp|Q9DC07|LNEBL_MOUSE LIM zinc-binding domain-containing Nebulette OS=Mus musculus GN=Nebl PE=2 SV=1	2	3	3	3	3	5	31.113	17.4	16.7	32616000	3629400	0.111277	1918600	213500
	P08249;A0A0G2JF23	Malate dehydrogenase, mitochondrial	Mdh2	>sp|P08249|MDHM_MOUSE Malate dehydrogenase, mitochondrial OS=Mus musculus GN=Mdh2 PE=1 SV=3;>tr|A0A0G2JF23|A0A0G2JF23_MOUSE Malate dehydrogenase, mitochondrial (Fragment) OS=Mus musculus GN=Mdh2 PE=4 SV=1	2	4	2	4	2	3	35.611	13.9	6.5	16212000	1740700	0.107371	771990	82892
	Q8JZN7;H3BKL2	Mitochondrial Rho GTPase 2	Rhot2	>sp|Q8JZN7|MIRO2_MOUSE Mitochondrial Rho GTPase 2 OS=Mus musculus GN=Rhot2 PE=2 SV=1;>tr|H3BKL2|H3BKL2_MOUSE Mitochondrial Rho GTPase 2 (Fragment) OS=Mus musculus GN=Rhot2 PE=1 SV=1	4	1	2	1	2	4	69.07	1.5	4.2	10345000	1077900	0.104195	449800	46865
	Q3UH59;Q61879	Myosin-10	Myh10	>tr|Q3UH59|Q3UH59_MOUSE Myosin-10 OS=Mus musculus GN=Myh10 PE=1 SV=1;>sp|Q61879|MYH10_MOUSE Myosin-10 OS=Mus musculus GN=Myh10 PE=1 SV=2	3	175	180	3	2	5	233.45	58.9	59.1	94393000	9205900	0.0975274	898980	87676
	D3Z2H9;Q8K0Z5;E9Q5J9	Protein Tpm3-rs7	Tpm3-rs7	>tr|D3Z2H9|D3Z2H9_MOUSE Protein Tpm3-rs7 OS=Mus musculus GN=Tpm3-rs7 PE=3 SV=1;>tr|Q8K0Z5|Q8K0Z5_MOUSE Tropomyosin 3, gamma OS=Mus musculus GN=Tpm3 PE=1 SV=1;>tr|E9Q5J9|E9Q5J9_MOUSE Tropomyosin alpha-3 chain OS=Mus musculus GN=Tpm3 PE=1 SV=1	4	20	19	2	2	6	28.991	58.1	59.3	23425000	2013300	0.0859466	1377900	118430
	Q9JLC6	Thyrotroph embryonic factor	Tef	>sp|Q9JLC6|TEF_MOUSE Thyrotroph embryonic factor OS=Mus musculus GN=Tef PE=2 SV=1	1	1	2	1	2	1	33.145	4.3	11.3	26865000	2284600	0.08504	2985000	253840
	A0A0G2JF52;Q9R0Q6;D3YVI5	Actin related protein 2/3 complex, subunit 1A, isoform CRA_b	Arpc1a	>tr|A0A0G2JF52|A0A0G2JF52_MOUSE Actin related protein 2/3 complex, subunit 1A, isoform CRA_b OS=Mus musculus GN=Arpc1a PE=4 SV=1;>sp|Q9R0Q6|ARC1A_MOUSE Actin-related protein 2/3 complex subunit 1A OS=Mus musculus GN=Arpc1a PE=1 SV=1;>tr|D3YVI5|D3YVI5_MOUSE	3	4	2	4	2	5	29.325	13.7	6.5	25135000	1874500	0.0745773	1570900	117160
	Q8BMF4	Dihydrolipoyllysine-residue acetyltransferase component of pyruvate dehydrogenase complex, mitochondrial	Dlat	>sp|Q8BMF4|ODP2_MOUSE Dihydrolipoyllysine-residue acetyltransferase component of pyruvate dehydrogenase complex, mitochondrial OS=Mus musculus GN=Dlat PE=1 SV=2	1	9	2	9	2	24	67.941	15.3	5.3	170870000	8797900	0.0514889	4882000	251370
	Q9D2G2	Dihydrolipoyllysine-residue succinyltransferase component of 2-oxoglutarate dehydrogenase complex, mitochondrial	Dlst	>sp|Q9D2G2|ODO2_MOUSE Dihydrolipoyllysine-residue succinyltransferase component of 2-oxoglutarate dehydrogenase complex, mitochondrial OS=Mus musculus GN=Dlst PE=1 SV=1	1	4	2	4	2	6	48.994	11	3.7	60001000	2928200	0.0488025	2500000	122010
	P01831	Thy-1 membrane glycoprotein	Thy1	>sp|P01831|THY1_MOUSE Thy-1 membrane glycoprotein OS=Mus musculus GN=Thy1 PE=1 SV=1	1	4	4	4	4	12	18.08	17.3	17.3	294020000	13404000	0.0455887	42003000	1914900
	P26443	Glutamate dehydrogenase 1, mitochondrial	Glud1	>sp|P26443|DHE3_MOUSE Glutamate dehydrogenase 1, mitochondrial OS=Mus musculus GN=Glud1 PE=1 SV=1	2	8	3	8	3	37	61.336	15.6	8.1	624020000	19782000	0.0317009	18910000	599450
	G5E8R3;E9QPD7;Q05920	Pyruvate carboxylase	Pcx	>tr|G5E8R3|G5E8R3_MOUSE Pyruvate carboxylase OS=Mus musculus GN=Pcx PE=1 SV=1;>tr|E9QPD7|E9QPD7_MOUSE Pyruvate carboxylase OS=Mus musculus GN=Pcx PE=1 SV=1;>sp|Q05920|PYC_MOUSE Pyruvate carboxylase, mitochondrial OS=Mus musculus GN=Pc PE=1 SV=1	3	60	27	60	27	766	129.7	51.4	26.4	51579000000	564940000	0.0109529	921050000	10088000
	P53395	Lipoamide acyltransferase component of branched-chain alpha-keto acid dehydrogenase complex, mitochondrial	Dbt	>sp|P53395|ODB2_MOUSE Lipoamide acyltransferase component of branched-chain alpha-keto acid dehydrogenase complex, mitochondrial OS=Mus musculus GN=Dbt PE=1 SV=2	2	23	3	23	3	127	53.246	47.9	10.4	1509700000	13579000	0.0089945	52058000	468240
	Q3ULD5	Methylcrotonoyl-CoA carboxylase beta chain, mitochondrial	Mccc2	>sp|Q3ULD5|MCCB_MOUSE Methylcrotonoyl-CoA carboxylase beta chain, mitochondrial OS=Mus musculus GN=Mccc2 PE=1 SV=1	1	24	4	24	4	204	61.378	41.9	9.4	5689900000	16682000	0.00293186	203210000	595800
	Q5SWU9	Acetyl-CoA carboxylase 1	Acaca	>sp|Q5SWU9|ACACA_MOUSE Acetyl-CoA carboxylase 1 OS=Mus musculus GN=Acaca PE=1 SV=1	6	44	2	39	2	331	265.25	21.2	0.9	1203000000	3404800	0.00283026	9942400	28139
	Q91ZA3	Propionyl-CoA carboxylase alpha chain, mitochondrial	Pcca	>sp|Q91ZA3|PCCA_MOUSE Propionyl-CoA carboxylase alpha chain, mitochondrial OS=Mus musculus GN=Pcca PE=1 SV=2	6	46	10	46	10	322	79.921	55.9	16.9	16523000000	24030000	0.00145434	375530000	546140
	Q99MN9;E9Q1J7	Propionyl-CoA carboxylase beta chain, mitochondrial	Pccb	>sp|Q99MN9|PCCB_MOUSE Propionyl-CoA carboxylase beta chain, mitochondrial OS=Mus musculus GN=Pccb PE=1 SV=2;>tr|E9Q1J7|E9Q1J7_MOUSE Propionyl-CoA carboxylase beta chain, mitochondrial OS=Mus musculus GN=Pccb PE=1 SV=1	3	18	3	18	3	179	58.408	37	8.5	6905500000	9445600	0.00136784	238120000	325710
	Q99MR8	Methylcrotonoyl-CoA carboxylase subunit alpha, mitochondrial	Mccc1	>sp|Q99MR8|MCCA_MOUSE Methylcrotonoyl-CoA carboxylase subunit alpha, mitochondrial OS=Mus musculus GN=Mccc1 PE=1 SV=2	3	32	2	32	2	167	79.343	46.9	3.2	5908100000	2673400	0.000452497	151490000	68549
